# Supplementary material for: Secreted Amyloid Precursor Protein Alpha (sAPPα Regulates the Cellular Proteome and Secretome of Mouse Primary Astrocytes
Source: Int J Mol Sci. 2023 Apr 12;24(8):7165. doi: 10.3390/ijms24087165 (PMC10138557; doi:10.3390/ijms24087165)
Supplement: Supplementary file 1 [file ijms-24-07165-s001.zip › Supplementary Table S1.xlsx]

## Sheet: Down-reg
Down-regulated - Proteome: protein level data
GI	Symbol	Protein Name	P-value	FC
160358787	Adam9	A disintegrin and metalloproteinase domain-containing protein 9	0.026776	0.669799
46048300	Washc5	WASH complex subunit strumpellin	0.0471959	0.663927
226958428	Ring1	E3 ubiquitin-protein ligase RING1	0.00301784	0.655695
568995358	Usp7	ubiquitin carboxyl-terminal hydrolase 7 (predicted)	0.00311522	0.654653
110625744	Dnph1	2'-deoxynucleoside 5'-phosphate N-hydrolase 1	0.0161087	0.653786
87299635	Atrn	attractin precursor	0.00817428	0.65041
568913196	Prrx2	paired mesoderm homeobox protein 2 (predicted)	0.0487359	0.648954
87162470	Hsd17b7	3-keto-steroid reductase	0.0333033	0.647689
755502860	Ankrd50	ankyrin repeat domain-containing protein 50 (predicted)	0.0207033	0.637582
126116574	Nacad	NAC-alpha domain-containing protein 1	0.0108517	0.633109
755542963	Acyp1	acylphosphatase-1 (predicted)	0.00386701	0.623888
21617851	Babam2	BRCA1-A complex subunit BRE	0.00415614	0.613254
21312814	Pop1	ribonucleases P/MRP protein subunit POP1	0.0403649	0.60183
755495532	Psen2	presenilin-2 (predicted)	0.0558765	0.569919
62198723	ND4	NADH dehydrogenase subunit 4 (mitochondrion)	0.00688371	0.568719
158749543	Ankhd1	ankyrin repeat and KH domain-containing protein 1	0.000385571	0.568414
268837785	Sf3b2	splicing factor 3B subunit 2	0.00762054	0.565756
755542115	Trip11	thyroid receptor-interacting protein 11 (predicted)	0.00337117	0.540424
27883848	Atg4b	cysteine protease ATG4B	0.0366154	0.53703
23956110	Snrpb2	U2 small nuclear ribonucleoprotein B''	0.0249677	0.487276
31560262	Sdhaf2	succinate dehydrogenase assembly factor 2	0.0507835	0.478193
13384790	Nop10	H/ACA ribonucleoprotein complex subunit 3	0.0162083	0.455765
256985114	Mvd	diphosphomevalonate decarboxylase	0.0126881	0.439301
755530915	Upfo586	UPF0586 protein C9orf41 (predicted)	0.000358158	0.365988

## Sheet: Up-reg
Up-regulated - Proteome: protein level data
GI	Symbol	Protein Name	p-value	FC
240120054	Akr7a5	aflatoxin B1 aldehyde reductase member 2	0.034077	4.35054
755562825	Incenp	inner centromere protein (predicted)	0.0154067	3.20842
568912868	Crat	carnitine O-acetyltransferase (predicted)	0.0117187	2.73874
254587977	Pold1	DNA polymerase delta catalytic subunit	0.0172122	2.51101
618466979	Gid8	glucose-induced degradation protein 8 homolog	0.0015339	2.30338
20149726	Cds2	phosphatidate cytidylyltransferase 2	0.0422302	2.2326
755562325	Klc2	kinesin light chain 2 (predicted)	0.00644212	2.11669
85677510	Eif4e2	eukaryotic translation initiation factor 4E type 2	0.0290061	2.05844
268370088	Setd3	histone-lysine N-methyltransferase setd3	0.0127086	1.99855
568917323	Trp53bp1	tumor suppressor p53-binding protein 1 (predicted)	0.0356139	1.98724
568907574	Agfg1	arf-GAP domain and FG repeat-containing protein 1 (predicted)	0.0367366	1.96433
247300942	Psmb10	proteasome subunit beta type-10 precursor	0.045162	1.91462
6679821	Fnta	protein farnesyltransferase/geranylgeranyltransferase type-1 subunit alpha	0.00126004	1.89481
89111935	Pus7	pseudouridylate synthase 7 homolog isoform 2	0.00707296	1.881
148235701	Mrps35	28S ribosomal protein S35, mitochondrial	0.0184991	1.85751
568959628	Tbcel	tubulin-specific chaperone cofactor E-like protein (predicted)	0.0200923	1.84907
568913983	Rif1	telomere-associated protein RIF1 (predicted)	0.00705918	1.7954
575403028	Erbin	protein LAP2 isoform 3	0.00784891	1.77669
114053325	Usp48	ubiquitin carboxyl-terminal hydrolase 48	0.0413226	1.77578
9790207	Scoc	short coiled-coil protein	0.016496	1.76223
6679110	Npm3	nucleoplasmin-3	0.00161308	1.76041
62198726	CYTB	cytochrome b (mitochondrion)	0.0207945	1.73027
568907812	Glb1l	beta-galactosidase-1-like protein	0.0164217	1.68193
568964425	Lztfl1	leucine zipper transcription factor-like protein 1 (predicted)	0.0243089	1.64924
755524041	Ccnd1	G1/S-specific cyclin-D1 (predicted)	0.00150184	1.61082
8394133	Rab33b	ras-related protein Rab-33B	0.000367741	1.60444
594150361	Nmt2	glycylpeptide N-tetradecanoyltransferase 2	0.0441337	1.60145
164698506	Vps4b	vacuolar protein sorting-associated protein 4B	0.00798085	1.58829
31560774	Rab34	ras-related protein Rab-34	0.000207209	1.58087
755519222	Rab4b	ras-related protein Rab-4B(predicted)	0.000215707	1.5597
225007621	Itgb5	integrin beta-5 isoform 1 precursor	0.00783489	1.55305
568970064	Tbrg4	protein TBRG4 (predicted)	0.00196417	1.54399
86476069	Rab43	ras-related protein Rab-43	0.000199024	1.54024
597517997	Drap1	dr1-associated corepressor	0.0128035	1.53778
323462200	Cryzl1	quinone oxidoreductase-like protein 1	0.00735451	1.53421
30424726	Rab39b	ras-related protein Rab-39B	0.000268031	1.52888
21450287	Csde1	cold shock domain-containing protein E1	0.00949846	1.50787
94363330	Rpl29	60S ribosomal protein L29 (predicted)	0.00966424	1.50592
568967039	Sf3a2	splicing factor 3A subunit 2 (predicted)	0.000567644	1.50514
762006000	Plekha7	pleckstrin homology domain-containing family A member 7	0.0131077	1.50136
