# Supplementary material for: Secreted Amyloid Precursor Protein Alpha (sAPPα Regulates the Cellular Proteome and Secretome of Mouse Primary Astrocytes
Source: Int J Mol Sci. 2023 Apr 12;24(8):7165. doi: 10.3390/ijms24087165 (PMC10138557; doi:10.3390/ijms24087165)
Supplement: Supplementary file 1 [file ijms-24-07165-s001.zip › Supplementary Table S2.xlsx]

## Sheet: Up-regulated
Up-regulated - Proteome: peptide level data
Symbol	Protein name	Peak Name	FC	p-value
DBN1	drebrin 1	gi|34328251.LAASGEGGLQ[Dea]ELSGHFENQK.+3	9.51175	0.0230397
CYC1	cytochrome c-1	gi|13385006.AANN[Dea]GALPPDLSYIVR.+2	8.30948	0.00035717
LUC7L3	luc7-like protein 3	gi|568975390.[1Ac]-MISAAQLLDELMGR.+2	6.01022	0.033965
ACP6	acid phosphatase 6	gi|66773165.FLNTMSVYSVSPEK.+2	4.99381	0.00498896
HBS1L	Hbs1-like	gi|110611224.GQNALVELQTQRPVALELYK.+3	4.76071	0.0345077
SNX3	sorting nexin 3	gi|31560433.VAGHPLAQNER.+2	3.94132	0.01805
ERC1	ELKS/Rab6-interacting/CAST family member 1	gi|755515891.VKQELESM[Oxi]K.+2	3.8228	0.0340702
ACY3	aspartoacylase (aminoacylase) 3	gi|699045651.VTVPALLR.+2	3.77627	0.0365002
SETD3	SET domain containing 3	gi|268370088.LLMTVESAK.+2	3.48922	0.00124334
RPS7	ribosomal protein S7	gi|6755376.[PGE]-ELNITAAK.+2	3.46616	0.0328979
PLBD2	phospholipase B domain containing 2	gi|31560090.YVQPQ[Dea]GC[CAM]VLEWIR.+2	3.34972	0.0265017
VWA5A	von Willebrand factor A domain containing 5A	gi|225543185.VTFSLQPK.+2	3.33054	0.00239142
LSP1	lymphocyte specific 1	gi|408357996.[PGQ]-QTEESSHQAK.+2	3.16475	0.0341861
GATAD2B	transcriptional repressor p66-beta	gi|755503725.TTSSAIYMNLASHIQPGTVNR.+3	3.06619	0.00604317
RALY	hnRNP-associated with lethal yellow	gi|568915985.VFIGNLNTAVVK.+2	3.05069	0.0246852
RPL26	60S ribosomal protein L26	gi|755537806.AN[Dea]GTTVHVGIHPSK.+3	2.86371	0.0292771
RBMXL1	RNA binding motif protein, X-linked like-1	gi|83699420.IVEILLMK.+2	2.8008	0.00110648
RMB39	RNA-binding protein 39	gi|568915611.VLGVPIIVQASQAEK.+2	2.75105	0.0305995
ADNP	activity-dependent neuroprotective protein	gi|90093349.DQSQWENASENAER.+2	2.66502	0.0388612
TBCA	tubulin cofactor A	gi|6678225.LEAAYTDLQQILESEKDLEEAEEYK.+3	2.65349	0.0265709
FKBP8	FK506 binding protein 8	gi|568955221.TAEDGPDLEMLSGQER.+2	2.65105	0.000132089
MYL6	myosin light polypeptide 6	gi|568966880.SDEMNVK.+2	2.64115	0.0120677
SUPT16	FACT complex subunit SPT16	gi|154350222 Average	2.62318	0.0126904
DENR	density-regulated protein	gi|13386092.QETGITEGQGPVGEEEEK.+3	2.62025	0.0468593
XRN1	5'-3' exoribonuclease 1	gi|568961456.APELFSYIAK.+2	2.61867	0.00961286
AGFG1	ArfGAP with FG repeats 1	gi|568907574.SSSADFGTFSTSQSHQTASTVSK.+3	2.56954	0.045591
ORC3	origin recognition complex, subunit 3	gi|227116263.SHPEFQK.+2	2.56828	0.041738
NFS1	nitrogen fixation gene 1	gi|161016824.AIGTDEDLAHSSIR.+3	2.55185	0.0141404
PRC1	protein regulator of cytokinesis 1	gi|568947809.LIC[CAM]HLLASFPSGHR.+2	2.53506	0.00543942
CRAT	carnitine O-acetyltransferase	gi|568912868.SASIDSLAFVK.+2	2.51686	0.00732566
PTMS	parathymosin	gi|62460366.RTAEEEDEADPK.+2	2.48262	0.000422785
LZTFL1	leucine zipper transcription factor-like 1	gi|568964425.LQTDISELENR.+2	2.47533	0.045988
GID8	GID complex subunit 8	gi|618466979.LIMNYLVTEGFK.+2	2.44635	0.000428302
SEPHS1	selenide, water dikinase	gi|568912064.ESFNPETYELDK.+2	2.38156	0.046236
WASL	WASP like actin nucleation promoting factor	gi|268370040.FYGSQVNNISHTK.+3	2.35314	0.0304217
PRKAA1	protein kinase, AMP-activated, alpha 1 catalytic subunit	gi|94681061.LFQQILSGVDYC[CAM]HR[Dea].+3	2.34251	0.0213318
PSMB10	proteasome (prosome, macropain) subunit, beta type 10	gi|247300942.LPFTALGSGQGAAVALLEDR.+3	2.33196	0.0245278
SOD1	superoxide dismutase 1, soluble	gi|45597447.TMVVHEK.+2	2.33004	0.000613168
GNA11	guanine nucleotide binding protein, alpha 11	gi|6754004.IIYSHFTC[CAM]ATDTEN[Dea]IR.+3	2.31704	0.0106151
B3GLCT	beta-3-glucosyltransferase	gi|124487081.VLLLHQLAK.+2	2.30943	0.0210903
PFKL	phosphofructokinase, liver, B-type	gi|31560653.IMEVIDAITTTAQSHQR.+3	2.29465	0.0122389
ACOT11	acyl-CoA thioesterase 11	gi|22165404.[1Ac]-MIQNVGNHLR.+2	2.28231	0.0308287
SLC22A30	solute carrier family 22 member 30	gi|755563325 averaged	2.27699	0.00827111
NDUFS8	NADH:ubiquinone oxidoreductase core subunit S8	gi|46195430.EPATINYPFEK.+2	2.27454	0.0201695
BRK1	BRICK1, SCAR/WAVE actin-nucleating complex subunit	gi|19527154.RIEYIEAR.+2	2.24944	0.000467854
ECHS1	enoyl Coenzyme A hydratase, short chain, 1, mitochondrial	gi|29789289.ASGANFQYIITEK.+2	2.24851	0.00889538
MRPS35	28S ribosomal protein S35	gi|148235701.IPNFLHLTPVAIK.+3	2.23949	0.00494727
POMT1	protein O-mannosyl-transferase 1	gi|755498090.IGAEYSSNVPIWSLR.+2	2.21741	0.0197053
TMOD3	tropomodulin 3	gi|8394460.TLEANTHVK.+2	2.21599	0.00359793
TACC3	transforming, acidic coiled-coil containing protein 3	gi|755511427.GLLPAEPIVDVLK.+2	2.16049	0.0256881
M6PR	mannose-6-phosphate receptor, cation dependent	gi|14916479.GGDEYDN[Dea]HC[CAM]GK.+2	2.15811	0.0269772
NAA10	N(alpha)-acetyltransferase 10, NatA catalytic subunit	gi|9845236.MEEDPDDVPHGHITSLAVK.+4	2.12472	0.00959504
PUS7	pseudouridylate synthase 7	gi|89111935.IPLFNTDVDNLEGKPPPVFASEGK.+3	2.12188	0.00189982
RIF1	telomere-associated protein RIF1	gi|568913983.DSILAHTK.+2	2.0918	0.00684582
NUP98	nucleoporin 98	gi|568950763.VVLSLQHAPDATSNSTPDPQR.+3	2.07283	0.0295928
LYZ2	lysozyme 2	gi|8393739.GDQSTDYGIFQINSR.+2	2.06965	0.0254019
CLPTM1	cleft lip and palate associated transmembrane protein 1	gi|103472025.STYIESSTK.+2	2.06723	0.0278734
ALDH16A1	aldehyde dehydrogenase family 16 member A1	gi|568948478.AWSQLPGAAR.+2	2.05059	0.00913677
ERBIN	Erbb2 interacting protein	gi|575403028.VVALSNNK.+2	2.04365	0.047081
HYPK	huntingtin interacting protein K	gi|27229055.EIQSSNLETAMSVIGDR.+2	2.03075	0.0145404
PSMD4	proteasome (prosome, macropain) 26S subunit, non-ATPase, 4	gi|530537251.VSMEEQR.+2	2.02002	0.00565967
RPL35A	ribosomal protein L35A	gi|194473613.EHTALLK.+2	1.99346	0.0418842
SEPTIN2	septin-2	gi|755493900.VNIVPVIAK.+2	1.99014	0.0153406
SEPTIN9	septin 9	gi|568974836.VNIVPVIAK.+2	1.99014	0.0153406
MPP1	membrane protein, palmitoylated	gi|6678924.VASVAHSAPSEAPSC[CAM]S[SLA]P[Oxi]FGK.+3	1.98471	0.00234235
FNTA	farnesyltransferase, CAAX box, alpha	gi|6679821.PHNESAWNYLK.+2	1.98181	0.00317593
HSPE1	heat shock protein 1 (chaperonin 10)	gi|6680309.KFLPLFDR.+2	1.97401	0.00148478
PSMA1	proteasome subunit alpha 1	gi|33563282.THAVLVALK.+2	1.97217	0.0353646
PLEKHA7	pleckstrin homology domain containing, family A member 7	gi|762006000.SVDISLGGSPR.+2	1.95468	0.00809217
NAV2	neuron navigator 2	gi|568948748.APSQVSISASPR.+2	1.94827	0.000872386
SRI	sorcin	gi|568932684.ALTDSFR.+2	1.93954	0.0483576
FABP7	fatty acid binding protein 7	gi|10946572.LTDSQNFDEYM[Oxi]K.+2	1.93484	0.0445445
NEXN	nexilin	gi|568923878.RIEQDLLEK.+2	1.91947	0.0367992
GOLGB1	Golgin B1	gi|755553504.QEEIAFLK.+2	1.91244	0.0467413
LGALS3BP	lectin, galactoside-binding, soluble, 3 binding protein	gi|6755144.TMQALEFHTVPVEVLAK.+3	1.90823	0.0485908
KLC1	kinesin light chain 1	gi|131412198.TLHNLVIQYASQGR.+3	1.89209	0.0235201
EPB41	erythrocyte membrane protein band 4.1	gi|190881478.SLDGAAAAESTDR.+2	1.8911	0.0472174
SF3B6	splicing factor 3B, subunit 6	gi|13384692.ITAEEMYDIFGK.+2	1.88876	0.000826291
RPS19	40S ribosomal protein S19	gi|568945148.IAGQVAAANK.+2	1.86839	0.00356027
COPG1	coatomer protein complex, subunit gamma 1	gi|8567338.VPSVSSSALVSSLHLLK.+3	1.86554	0.0287947
EMC2	ER membrane protein complex subunit 2	gi|13385196.YTQGGLENLELSR.+2	1.8588	0.0123264
WDR1	WD repeat domain 1	gi|6755995.DYSGQGVVK.+2	1.85386	0.0237693
PGD	phosphogluconate dehydrogenase	gi|124486895.VVQLEGSK.+2	1.85224	0.00107206
EIF3L	eukaryotic translation initiation factor 3 subunit L	gi|51093840.YGDFFIR.+2	1.84368	0.0324822
TCF20	transcription factor 20	gi|755551344.SFISPIPSK.+2	1.836	0.0116179
HNRNPH1	heterogeneous nuclear ribonucleoprotein H1	gi|568975122.IQN[Dea]GAQGIR.+2	1.82041	0.0439606
CBR4	carbonyl reductase 4	gi|269784762.HLGPVNFLVNAAGINR.+3	1.81939	0.0023987
EWSR1	Ewing sarcoma breakpoint region 1	gi|545688864.GLN[Dea]DN[Dea]VTLDDLADFFK.+2	1.8088	0.014736
MMAB	methylmalonic aciduria (cobalamin deficiency) cblB type homolog	gi|21313396.YSSQLPPLK.+2	1.80788	0.0150197
HIBADH	3-hydroxyisobutyrate dehydrogenase	gi|21704140.DLGLAQDSATSTK.+2	1.80148	0.00978785
SNX17	sorting nexin 17	gi|24211031.KLQEFELPYVSVTSLR.+3	1.77753	0.00161507
COX6B1	cytochrome c oxidase, subunit 6B1	gi|13385090.IAEGTFPGK.+2	1.77374	0.036434
MYO1E	myosin IE	gi|68299824.TEFLSLLAK.+2	1.7694	0.0364649
TMX3	thioredoxin-related transmembrane protein 3	gi|117606385.STIVSIFK.+2	1.76386	0.0252786
COPB1	coatomer protein complex, subunit beta 1	gi|15426055.EDIQSVMTEVR.+2	1.75453	0.0291637
DDX19A	DEAD box helicase 19a	gi|170932536.LDTDDLDEIEK.+2	1.74902	0.00894181
SERBP1	serpine1 mRNA binding protein 1	gi|165932375.RPDQQLQGDGK.+2	1.74562	0.00443747
SEPTIN11	septin 11	gi|893570641.AAAQLLQSQAQQSGAQQTK.+3	1.7441	0.0361029
HNRNPC	heterogeneous nuclear ribonucleoprotein C	gi|8393544.MYSYPAR.+2	1.7423	0.0283679
MTPN	myotrophin	gi|6679961.GPD[Dhy]GLTALEATDNQAIK.+2	1.73938	0.0175984
ERLEC1	endoplasmic reticulum lectin 1	gi|568970433.QLEQQEEILR.+2	1.73929	0.0469604
VPS4B	vacuolar protein sorting 4B	gi|164698506.SLSSTKPTVNEQDLLK.+3	1.73644	0.037255
KPNB1	karyopherin (importin) beta 1	gi|88014720.PMIHELLTEGR.+3	1.73513	0.00139568
DCTN2	dynactin 2	gi|28076935.ATAGAPPDSSLVTYELHSRPEQDK.+4	1.73427	0.00421153
RPL17	ribosomal protein L17	gi|569003989 Averaged	1.73283	0.000274026
RBBP7	retinoblastoma binding protein 7, chromatin remodeling factor	gi|157909799.HPAKPDPSGEC[CAM]N[Dea]PDLR.+3	1.72693	0.0164321
TRNT1	tRNA nucleotidyl transferase, CCA-adding, 1	gi|568942817.EIGALLQQLR.+2	1.71842	0.0225258
YWHAH	tyrosine 3-monooxygenase/tryptophan 5-monooxygenase activation protein, eta polypeptide	gi|6756037.NSVVEASEAAYK.+2	1.71344	0.0125172
AP3B1	adaptor-related protein complex 3, beta 1 subunit	gi|163310776.VVNVANLGAVPSSQDNVHR.+3	1.70973	0.0205971
STK39	STE20/SPS1-related proline-alanine-rich protein kinase	gi|568917807.GITAIELATGAAPYHK.+2	1.70334	0.040863
DNAJC10	DnaJ heat shock protein family (Hsp40) member C10	gi|119508443.NEHIQVGR.+2	1.703	0.000725457
CCND1	G1/S-specific cyclin-D1	gi|755524041.QAQQNVDPK.+2	1.6902	0.0177757
SF3A2	splicing factor 3A subunit 2	gi|568967039.EAPAQPAPEK.+2	1.68708	0.000106011
ARL6IP5	ADP-ribosylation factor-like 6 interacting protein 5	gi|14149750.AWDDFFPGSDR.+2	1.68443	0.0424628
CSDE1	cold shock domain containing E1, RNA binding	gi|21450287.NITLDDASAPR.+2	1.68119	0.0219774
ITGB5	integrin beta 5	gi|225007621.YQTN[Dea]PC[CAM]IGYK.+2	1.67603	0.00490962
TOLLIP	toll interacting protein	gi|13591860.IAW[2Ox]THITIPESLK.+3	1.66984	0.0256635
PPP2CA	protein phosphatase 2 (formerly 2A), catalytic subunit	gi|9506983.ELDQWIEQLN[Dea]EC[CAM]K.+2	1.66517	0.0105933
PTGR2	prostaglandin reductase 2	gi|568980683.DKFEPGILQLSQWFK.+3	1.6592	0.0364721
FH1	fumarate hydratase 1	gi|226823367.AIEMLGGELGSK.+2	1.65851	0.0156731
ELAVL1	ELAV (embryonic lethal, abnormal vision)-like 1 (Hu antigen R)	gi|568953118.SEAEEAITSFN[Dea]GHKPPGSSEPITVK.+4	1.65333	0.0434036
NEFM	neurofilament medium polypeptide	gi|112363107.[PGE]-EYQDLLNVK.+2	1.65076	0.0207721
TBCEL	tubulin-specific chaperone cofactor E-like protein	gi|568959628.LEPLAEVDLRPQSSAK.+3	1.6504	0.0246786
MISP3	uncharacterized protein MISP3	gi|603843791.LSVIWPPR.+2	1.64148	0.0380207
PABPC4	poly(A) binding protein, cytoplasmic 4	gi|22507391.FSPAGPVLSIR.+2	1.64043	0.0353359
ARFIP1	ADP-ribosylation factor interacting protein 1	gi|568924888.TDLEELNLGPR.+2	1.63964	0.016234
TWF1	twinfilin actin binding protein 1	gi|62990169.HQTLQGVAFPISR.+3	1.63452	0.020116
KPNA3	karyopherin (importin) alpha 3	gi|6680596.[1Ac]-AENPGLENHR.+2	1.6329	0.00998344
BIN1	bridging integrator 1	gi|569003987.VNHEPEPASGASPGATIPK.+3	1.61296	0.0402597
TUFM	Tu translation elongation factor, mitochondrial	gi|27370092.[PGQ]-QIGVEHVVVYVNK.+2	1.60375	0.0221782
MCM3	minichromosome maintenance complex component 3	gi|33859484.IIKPTLTQESAAYIAEEYSR.+3	1.59475	0.013898
SH3GLB1	SH3-domain GRB2-like B1 (endophilin)	gi|9507097.ITQSEFDR.+2	1.59389	0.0291657
TPM4	tropomyosin 4	gi|47894398.NVTNNLK.+2	1.59272	0.0260939
CDC42	cell division cycle 42	gi|6753364.Q[Dea]KPITPETAEK.+3	1.59076	0.000582519
CLTA	clathrin light chain A	gi|568926016.KQEAEWK.+2	1.58932	0.0131947
NPM3	nucleoplasmin 3	gi|6679110.DHDNQEIAVPVANLR.+3	1.58882	0.000229146
RPLP2	ribosomal protein, large P2	gi|83745120.VISELN[Dea]GK.+2	1.58652	0.0435228
RPL29	60S ribosomal protein L29	gi|94363330.AQASAPAQAPK.+2	1.58395	0.0180964
PSMD2	proteasome (prosome, macropain) 26S subunit, non-ATPase, 2	gi|19882201.MLVTFDEELRPLPVSVR.+3	1.58126	0.00968415
DDAH2	N(G),N(G)-dimethylarginine dimethylaminohydrolase 2	gi|569020412.TVVAGSSEAAQK.+2	1.58097	0.0330105
TMED5	transmembrane p24 trafficking protein 5	gi|21746165.LEDILESINSIK.+2	1.56905	0.0257647
ECHDC1	enoyl Coenzyme A hydratase domain containing 1	gi|158854022.FVSGPPQVIR.+2	1.56889	0.0328656
NPTN	neuroplastin	gi|153945724.AAPDITGHK.+2	1.56291	0.00990614
RRF	ribosome-recycling factor	gi|755497819.QISQMADDTVAELDQHLAAK.+3	1.55027	0.0362829
LNPEP	leucyl/cystinyl aminopeptidase	gi|27370240.NPYVLSDK.+2	1.5485	0.0113358
KPNA2	karyopherin (importin) alpha 2	gi|6754474.ASLNLIEK.+2	1.5444	0.0427244
BCLAF1	BCL2-associated transcription factor 1	gi|568965673.LLASTLVHSVK.+2	1.54145	0.0446554
EIF5	eukaryotic translation initiation factor 5 - entry removed from genbank	gi|568897055.LQDMLDGFIK.+2	1.53824	0.00912732
TPI1	triosephosphate isomerase	gi|226958349.TATPQQAQEVHEK.+3	1.53394	0.0335268
SOX2	SRY (sex determining region Y)-box 2	gi|127140986.LHMAQHYQSGPVPGTAIN[Dea]GTLPLSHM.+3	1.52958	0.0391092
MDH2	malate dehydrogenase 2, NAD (mitochondrial)	gi|31982186.GYLGPEQ[Dea]LPDC[CAM]LK.+2	1.52106	0.00892983
SARS	seryl-aminoacyl-tRNA synthetase	gi|326381098.EIGNLLHPSVPISNDEDADNKVER.+4	1.51732	0.0428813
MAP2K1	mitogen-activated protein kinase kinase 1	gi|6678794.KLEELELDEQQR.+3	1.51552	0.0453096
GPAT3	glycerol-3-phosphate acyltransferase 3	gi|755512396.NSASVGIIQR.+2	1.51437	0.0400984
MYDGF	myeloid derived growth factor	gi|18250288.SEEFEVTK.+2	1.50618	0.0357797
QCR8	cytochrome b-c1 complex subunit 8	gi|568973615.KNPAMYENDK.+2	1.50322	0.00471979

## Sheet: Down-regulated
Down-regulated - Proteome: peptide level data
Symbol	Protein name	Peak name	FC	p-value
RPS6KA1	ribosomal protein S6 kinase polypeptide 1	gi|550822267.NLVFSDGYVVK.+2	0.0030798	0.0116295
GPC4	glypican 4	gi|238624186.GLVTVKPC[CAM]YN[Dea]YC[CAM]SN[Dea]IMR.+3	0.00327072	0.00221387
ATP11A	ATPase, class VI, type 11A	gi|568953410.THYAVQDTK.+2	0.0621079	0.0287804
SNX27	sorting nexin family member 27	gi|126723792.IFTPYFNYMHEC[CAM]FER[Dea].+3	0.204246	0.00791829
HADH	hydroxyacyl-Coenzyme A dehydrogenase	gi|111038118.FAGLHFFNPVPM[Oxi].+2	0.217323	0.0482749
PCNA	proliferating cell nuclear antigen	gi|7242171.SEGFDTYR.+2	0.217394	1.7674e-07
PLD4	phospholipase D4	gi|755542065.SLQAFSNPSAGISVDVK.+2	0.222224	0.0163956
SNX2	sorting nexin-2	gi|755561191.YLHVGYIVPPAPEK.+3	0.261253	0.00532626
NDUFB9	NADH:ubiquinone oxidoreductase subunit B9	gi|29789148.EGDLPPLWWHIVTRPR.+4	0.269799	0.0409864
NEK9	NIMA (never in mitosis gene a)-related expressed kinase 9	gi|158631240.LGINLLGGPLGGK.+2	0.270424	0.000577757
HNRNPA2B1	heterogeneous nuclear ribonucleoproteins A2/B1	gi|755517050.EESGKPGAHVTVK.+3	0.29839	0.000881819
FARP1	FERM, RhoGEF (Arhgef) and pleckstrin domain protein 1	gi|568987474.SLVSQPTAPNSEVPK.+2	0.328016	0.016526
RNH1	ribonuclease/angiogenin inhibitor 1	gi|31981748.ALSQPDTVLR.+2	0.335301	0.0221903
CARNMT1	Carnosine N-Methyltransferase	gi|755530915.APPASQPAQDGGR.+2	0.340268	0.0136476
STK38	serine/threonine-protein kinase 38	gi|569018217.[1Ac]-AMTGSTPC[CAM]SSMSN[Dea]HTK.+2	0.356157	0.00045784
RSF1	remodeling and spacing factor 1	gi|124486905.NIINEEDADTMR.+2	0.363994	0.0401072
ACSL4	acyl-CoA synthetase long-chain family member 4	gi|75992927.SDQSYVISFVVPNQK.+3	0.368518	0.0301278
NOP10	NOP10 ribonucleoprotein	gi|13384790.MFLQYYLNEQGDR.+2	0.370603	0.0409188
COL5A2	collagen, type V, alpha 2	gi|86613790.GLTGNP[Oxi]GVQGPEGK.+2	0.3708	0.0248469
GSK3	glycogen synthase kinase-3	gi|568995942.DIKPQNLLLDPDTAVLK.+3	0.371167	3.43229e-06
LAMP2	lysosomal-associated membrane protein 2	gi|594190997.YLDFIFAVK.+2	0.381172	0.0242909
NDUFV1	NADH:ubiquinone oxidoreductase core subunit V1	gi|19526814.LIEFYK.+2	0.383292	0.0202946
TRIP11	thyroid hormone receptor interactor 11	gi|755542115.LQQALTDAENEIMR.+2	0.391574	0.00461714
ANPEP	aminopeptidase N	gi|568947434.VVATTQMQAADAR.+2	0.393859	0.00758964
STOML2	stomatin (Epb7.2)-like 2	gi|12963591.ILEPGLNVLIPVLDR.+2	0.402625	0.00865289
GLS	glutaminase	gi|568905792.LFLNEDDKPHNPMVNAGAIVVTSLIK.+4	0.410022	0.0186894
STUB1	STIP1 homology and U-Box containing protein 1	gi|9789907.LNFGDDIPSALR.+2	0.416846	0.0108634
DARS	aspartyl-tRNA synthetase	gi|211065507.GFVEIQTPK.+2	0.417333	0.0316724
NDUFS2	NADH:ubiquinone oxidoreductase core subunit S2	gi|23346461.TYLQALPYFDR.+2	0.422753	0.000807837
COPG2	coatomer protein complex, subunit gamma 2	gi|8567340.SIPLAMAPVFEQK.+2	0.426437	0.0152823
MTHFD1	methylenetetrahydrofolate dehydrogenase (NADP+ dependent)	gi|261878543.TPVPSDIAISR.+2	0.431082	0.00810348
ENAH	protein enabled homolog	gi|568910454 Averaged	0.432229	0.0158815
SRSF5	serine/arginine-rich splicing factor 5	gi|568979163.GFGFVEFEDPRDADDAVYELDGK.+3	0.433068	0.00437762
TRIM2	tripartite motif-containing 2	gi|755504787.VLQSQLDTLLQGQESIK.+2	0.438186	0.0167256
PSEN2	presenilin 2	gi|755495532.MLVETAQER.+2	0.43949	0.0204355
USP15	ubiquitin specific peptidase 15	gi|21489969.LYNLLLLR.+2	0.446042	0.0146956
BABAM2	BRISC and BRCA1 A complex member 2	gi|21617851.VQYVIQGYHK.+2	0.448821	0.0105154
MTCH2	mitochondrial carrier 2	gi|9790055.QVC[CAM]Q[Dea]LPGLFC[CAM]YAQ[Dea]HIASIDGR.+3	0.454455	0.0155192
MVD	mevalonate (diphospho) decarboxylase	gi|256985114.GLQVAPVLLSDELK.+2	0.459077	0.0121482
ND4	NADH dehydrogenase 4	gi|62198723.LTNHMINLQPSHTR.+3	0.460179	0.00149368
FMNL1	formin-like 1	gi|568975045.FSESTPMGTSR.+2	0.461778	0.0443981
GLRX5	glutaredoxin 5	gi|21312153.GTPEQPQ[Dea]C[CAM]GFSNAVVQILR.+2	0.465404	0.0314779
GNG5	guanine nucleotide binding protein (G protein), gamma 5	gi|84579906.Q[Dea]FC[CAM]LQNAQHDPLLTGVSSSTNPFRPQK.+4	0.472543	0.0364486
MAOA	monoamine oxidase A	gi|255759902.INVLVLEAR.+2	0.474706	0.000546363
LAMC1	laminin subunit gamma-1 precursor	gi|153791270.LSAEDLVLEGAGLR.+2	0.478471	0.0134729
FOCAD	focadhesin	gi|755506370.YLLVSMPLWAK.+2	0.483564	0.0313246
ANXA4	annexin A4	gi|755515926.SLYSFIK.+2	0.485607	0.0245066
NFIB	nuclear factor I/B	gi|148747370.SGVFNVSELVR.+2	0.488535	0.00202621
ATP5D	ATP synthase, H+ transporting, mito F1 complex, delta subunit	gi|166851828.SFTFASPTQVFFDSANVK.+2	0.492586	0.0326153
PTMA	prothymosin alpha	gi|7110705.KEVVEEAEN[Dea]GR.+2	0.496061	0.0262741
TMED1	transmembrane p24 trafficking protein 1	gi|85362703.SIQMLTLLR.+2	0.50177	0.014399
TM9SF3	transmembrane 9 superfamily member 3	gi|19111162.YLDPSFFQHR.+3	0.503115	0.0208706
RSHDM1	R3H Domain Containing 1	gi|568908732.STNSHQSSTENELK.+2	0.510715	0.0274465
NDRG2	protein NDRG2, cytoplasmic protein Ndr1	gi|755548416.FGDMQEIIQNFVR.+2	0.515561	0.0164345
SLC12A9	solute carrier family 12 member 9	gi|568938566.YLALLETLSR.+2	0.516662	0.0157894
TRIM32	tripartite motif-containing 32	gi|568927346.ITSLTQLTDNLTVLK.+2	0.534498	0.0305859
ELMO2	engulfment and cell motility 2	gi|718551125.LLDLENIQIPEAPPPVPK.+2	0.541064	0.0335921
TXNL1	thioredoxin-like 1	gi|31543902.QHLENDPGSNEDADIPK.+3	0.551354	0.0356759
DMD	dystrophin, muscular dystrophy	gi|930588907.QVASSTGFC[CAM]DQ[Dea]R.+2	0.560324	0.0133255
NCOR2	nuclear receptor co-repressor 2	gi|755514106.GTALGSATSGSITK.+2	0.565136	0.0117763
WARS1	tryptophanyl-tRNA synthetase	gi|256818806.MSASDPNSSIFLTDTAK.+2	0.566688	0.00149507
COX5B	cytochrome c oxidase subunit 5B	gi|568898574.LVPHQM[Oxi]AH.+2	0.567663	0.0144547
PHLDA3	pleckstrin homology like domain, family A, member 3	gi|7305377.NQQAIQTVR.+2	0.567809	0.0438113
TXNDC12	thioredoxin domain containing 12	gi|13384700.EAAASGLPLMVIIHK.+3	0.568495	0.0377935
SNRPA	small nuclear ribonucleoprotein polypeptide A	gi|551894157.AVQGGAAAPVVGAVQPVPGMPPMPQAPR.+3	0.569832	0.000510073
FAM120A	family with sequence similarity 120, member A	gi|126090857.LPPEFSPLIIK.+2	0.572223	0.0350171
SRSF9	serine and arginine-rich splicing factor 9	gi|13385016.EAGDVC[CAM]YADVQ[Dea]K.+2	0.574887	0.0323979
FUS	fused in sarcoma	gi|568950486.KTGQPMINLYTDR.+2	0.576344	0.0230478
ANKFY1	rabankyrin-5	gi|568971270.TQDGETALQLAIK.+2	0.581532	0.0498165
DHX29	DEAH (Asp-Glu-Ala-His) box polypeptide 29	gi|46852276.SAEAGAVGEAQSK.+2	0.5921	0.0499246
PSMD3	proteasome (prosome, macropain) 26S subunit, non-ATPase, 3	gi|19705424.EMIDIYSTR.+2	0.59278	0.00853951
HECTD3	HECT domain E3 ubiquitin protein ligase 3	gi|30424882.VLLPVWEAEGLGLR.+2	0.593368	0.0229067
AGPS	alkyldihydroxyacetonephosphate synthase	gi|295444834.TIISLDTSQMNR.+2	0.593869	0.0401427
DNPH1	2'-deoxynucleoside 5'-phosphate N-hydrolase 1	gi|110625744.GEEAAGGDQFIHER.+2	0.594431	0.0352947
PTPA	protein phosphatase 2 protein activator	gi|254587947.LDQEAENLVATVVPTHLAAAVPEVAVYLK.+3	0.59466	0.0305395
ANKRD50	ankyrin repeat domain-containing protein 50	gi|755502860.MLAMSYTC[CAM]Q[Dea]AR.+2	0.599261	0.0104977
PFK	ATP-dependent 6-phosphofructokinase	gi|568991693.ALVFQPVTELK.+2	0.603385	0.0268148
LIMA1	LIM domain and actin binding 1	gi|165905585.LLANQQVFHIS.+2	0.610321	0.0394569
USP7	ubiquitin carboxyl-terminal hydrolase 7	gi|568995358 Averaged	0.610947	0.00299607
COX7A2	cytochrome c oxidase subunit 7A2	gi|31981830.FENKVPEK.+2	0.613924	0.0263366
CRIP2	cysteine rich protein 2	gi|13195646.ASSVTTFTGEPNMC[CAM]PR[Dea].+3	0.616819	0.0480238
ADAM9	a disintegrin and metallopeptidase domain 9 (meltrin gamma)	gi|160358787.GYGGSVDSGPTYNAK.+2	0.617812	0.0311173
NDUFAF2	NADH:ubiquinone oxidoreductase complex assembly factor 2	gi|188035926.EHVGTDHLGNK.+2	0.619076	0.0347984
ITSN1	intersectin 1 (SH3 domain protein 1A)	gi|160333276.LQEIDVFNNQLK.+2	0.621498	0.0273606
MTAP	methylthioadenosine phosphorylase	gi|45544618.SLLLTTIPQIGSMEWSETLR.+3	0.623091	0.0276524
EIF3E	eukaryotic translation initiation factor 3	gi|45476573.QLQAETEPIVK.+2	0.62914	0.0234037
RPL18A	ribosomal protein L18A	gi|58037465.IFAPNHVVAK.+2	0.629991	0.0374441
PRXL2A	peroxiredoxin like 2A	gi|941355930.TLEKEPR.+2	0.630013	0.0117925
VAMPA	vesicle-associated membrane protein-associated protein A	gi|569000519.FKGPFTDVVTTNLK.+3	0.634245	0.00695373
CYRIB	CYFIP-related Rac1 interactor B	gi|755551388.GLLGALTSTPYSPTQHLER.+3	0.63509	0.0248904
LSM14A	protein LSM14 homolog A	gi|755520010.EFADFEYR.+2	0.635966	0.0267455
RING1	ring finger protein 1	gi|226958428.TTGNATVDHLSK.+2	0.637776	0.0146691
ERP29	endoplasmic reticulum protein 29	gi|19526463.LNMELSEK.+2	0.640835	0.0380289
FAF2	Fas associated factor family member 2	gi|158533976.QQQDEAYLASLR.+2	0.64142	0.0346617
CAV1	caveolin 1, caveolae protein	gi|6680854.HLNDDVVK.+2	0.642495	0.0170228
PDIA4	protein disulfide-isomerase A4	gi|86198316.IASTLKDNDPPIAVAK.+3	0.643547	0.00675677
LARP1	La ribonucleoprotein domain family, member 1	gi|226442901.FSHPTALPQQLPSQQLMSK.+3	0.644347	0.0269278
NACAD	NAC alpha domain containing	gi|126116574.NILFVIAKPDVFK.+3	0.644935	0.0257696
SEC23B	SEC23 homolog B, COPII coat complex component	gi|357527458.AILNPLC[CAM]Q[Dea]VDYR.+2	0.644948	0.016524
METAP2	methionine aminopeptidase 2	gi|9789873.YDILLTAVK.+2	0.647028	0.0310695
CKB	creatine kinase	gi|10946574.LGFSEVELVQMVVDGVK.+2	0.647466	0.00147974
ARHGAP39	rho GTPase-activating protein 39	gi|269973895.HMDPVNDTK.+2	0.653273	0.032764
OSBPL5	oxysterol binding protein-like 5	gi|568952995.AGQAPAPSLLQNPR.+2	0.654117	0.00411433
MLEC	malectin	gi|188497650.LQPHPGLEK.+2	0.656132	0.0459936
PHB2	prohibitin 2	gi|126723336.IVQAEGEAEAAK.+2	0.656758	0.0209104
ATP6V1B2	ATPase, H+ transporting, lysosomal V1 subunit B2	gi|19705578.SGQVLEVSGSK.+2	0.658947	0.00747162
SURF4	surfeit gene 4	gi|6755698.GQNDLMGTAEDFADQFLR.+2	0.65995	0.000755524
NEDD1	neural precursor cell expressed, developmentally down-regulated gene 1	gi|171543875.SVPVSSSSGAAQNSGIVR.+2	0.659991	0.00756103
ENDOD1	endonuclease domain containing 1	gi|160333729.ILEVVNQVQDEER.+2	0.661426	0.0338679
ADD1	adducin 1 (alpha)	gi|156255171.GSTNLGVNQAGFTLH.+2	0.663008	0.032216
ABCD3	ATP-binding cassette, sub-family D (ALD), member 3	gi|60218877.GIEGAQASPLVPGAGEIINTDNIIK.+3	0.663109	0.0363487
PGM2	phosphoglucomutase 2	gi|33859686.DLTTGYDDSQPDKK.+2	0.663673	0.0103275
SLC25A4	solute carrier family 25	gi|148747424.QIFLGGVDR.+2	0.665118	0.0322374
ABHD4	(Lyso)-N-acylphosphatidylethanolamine lipase	gi|326937491.SNPLAVLR.+2	0.668973	0.0237893
GORASP2	Golgi reassembly-stacking protein 2	gi|568918357.MLIYSSK.+2	0.670083	0.047535
