# Supplementary material for: Secreted Amyloid Precursor Protein Alpha (sAPPα Regulates the Cellular Proteome and Secretome of Mouse Primary Astrocytes
Source: Int J Mol Sci. 2023 Apr 12;24(8):7165. doi: 10.3390/ijms24087165 (PMC10138557; doi:10.3390/ijms24087165)
Supplement: Supplementary file 1 [file ijms-24-07165-s001.zip › Supplementary Table S3.xlsx]

## Sheet: Enrichment-Proteome(pep-level)
#category	term ID	term description	observed gene count	background gene count	strength	false discovery rate	matching proteins in your network (IDs)	matching proteins in your network (labels)
GO Process	GO:0009987	Cellular process	239	13330	0.17	5.62e-22	10090.ENSMUSP00000001304,10090.ENSMUSP00000001479,10090.ENSMUSP00000001950,10090.ENSMUSP00000002837,10090.ENSMUSP00000003575,10090.ENSMUSP00000004375,10090.ENSMUSP00000004673,10090.ENSMUSP00000005066,10090.ENSMUSP00000005234,10090.ENSMUSP00000005406,10090.ENSMUSP00000006435,10090.ENSMUSP00000006692,10090.ENSMUSP00000007212,10090.ENSMUSP00000007255,10090.ENSMUSP00000007602,10090.ENSMUSP00000007799…	Ckb,Kpnb1,Tollip,Tmed5,Tpm4,Phb2,Ndrg2,Map2k1,Wdr1,App,Atp6v1b2,Mvd,Psmd2,Ddah2,M6pr,Cav1,Stk38,Psen2,Ndufs2,Surf4,Fnta,Psmd3,Kpna2,Lsp1,Ywhah,Mdh2,D17Wsu104e,Snx3,Fabp7,Echdc1,Hbs1l,Nedd1,Usp15,Pfkl,Ppp2ca,Luc7l3,Mthfd1,Glrx5,Dbn1,Ap3b1,Fam213a,Kpna3,Nefm,Eif3e,Ndufb9,Twf1,Cyc1,Gsk3b,Sod1,Denr,Ring1,Bin1,Txnl1,Tmx3,Carnmt1,Tm9sf3,Maoa,Dctn2,Echs1,Farp1,Sept2,Dars,Lamc1,Fh1,Sephs1,Crat,Mrrf,Dnajc…
GO Process	GO:0008152	Metabolic process	164	7331	0.27	5.44e-17	10090.ENSMUSP00000001304,10090.ENSMUSP00000001950,10090.ENSMUSP00000004375,10090.ENSMUSP00000005066,10090.ENSMUSP00000005406,10090.ENSMUSP00000006435,10090.ENSMUSP00000006692,10090.ENSMUSP00000007212,10090.ENSMUSP00000007255,10090.ENSMUSP00000007799,10090.ENSMUSP00000007977,10090.ENSMUSP00000009138,10090.ENSMUSP00000010753,10090.ENSMUSP00000013737,10090.ENSMUSP00000016138,10090.ENSMUSP00000017365…	Ckb,Tollip,Phb2,Map2k1,App,Atp6v1b2,Mvd,Psmd2,Ddah2,Cav1,Aldh16a1,Stk38,Psen2,Ndufs2,Fnta,Psmd3,Ywhah,Mdh2,Snx3,Echdc1,Hbs1l,Usp15,Pfkl,Ppp2ca,Luc7l3,Mthfd1,Glrx5,Ap3b1,Fam213a,Eif3e,Ndufb9,Twf1,Cyc1,Gsk3b,Sod1,Denr,Ring1,Txnl1,Tmx3,Carnmt1,Maoa,Echs1,Dars,Fh1,Sephs1,Crat,Mrrf,Dnajc10,Nop10,Pcna,Nfs1,Csde1,Hadh,Abcd3,Stoml2,Txndc12,Agpat9,Srsf9,Mmab,Plbd2,Hibadh,Mtpn,Psma1,Acsl4,Rbbp7,Naa10,Cbr4,…
GO Process	GO:0044237	Cellular metabolic process	147	6445	0.27	9.3e-15	10090.ENSMUSP00000001304,10090.ENSMUSP00000001950,10090.ENSMUSP00000004375,10090.ENSMUSP00000005066,10090.ENSMUSP00000005406,10090.ENSMUSP00000006692,10090.ENSMUSP00000007212,10090.ENSMUSP00000007255,10090.ENSMUSP00000007799,10090.ENSMUSP00000009138,10090.ENSMUSP00000010753,10090.ENSMUSP00000013737,10090.ENSMUSP00000016138,10090.ENSMUSP00000017365,10090.ENSMUSP00000019323,10090.ENSMUSP00000019939…	Ckb,Tollip,Phb2,Map2k1,App,Mvd,Psmd2,Ddah2,Cav1,Stk38,Psen2,Ndufs2,Fnta,Psmd3,Mdh2,Snx3,Echdc1,Hbs1l,Usp15,Pfkl,Ppp2ca,Luc7l3,Mthfd1,Glrx5,Ap3b1,Eif3e,Ndufb9,Twf1,Cyc1,Gsk3b,Sod1,Denr,Ring1,Tmx3,Carnmt1,Maoa,Echs1,Dars,Fh1,Sephs1,Crat,Mrrf,Dnajc10,Nop10,Pcna,Nfs1,Csde1,Hadh,Abcd3,Stoml2,Agpat9,Srsf9,Mmab,Hibadh,Mtpn,Psma1,Acsl4,Rbbp7,Naa10,Cbr4,Psmb10,Cox7a2,Xrn1,Dhx29,Lnpep,Pomt1,Eif3l,Stub1,Agp…
GO Process	GO:0016043	Cellular component organization	119	4769	0.31	2.56e-13	10090.ENSMUSP00000001479,10090.ENSMUSP00000002837,10090.ENSMUSP00000003575,10090.ENSMUSP00000004375,10090.ENSMUSP00000004673,10090.ENSMUSP00000005066,10090.ENSMUSP00000005234,10090.ENSMUSP00000005406,10090.ENSMUSP00000007799,10090.ENSMUSP00000010753,10090.ENSMUSP00000015011,10090.ENSMUSP00000018963,10090.ENSMUSP00000019109,10090.ENSMUSP00000019939,10090.ENSMUSP00000020163,10090.ENSMUSP00000020334…	Kpnb1,Tmed5,Tpm4,Phb2,Ndrg2,Map2k1,Wdr1,App,Cav1,Psen2,Surf4,Lsp1,Ywhah,Snx3,Nedd1,Usp15,Pfkl,Luc7l3,Dbn1,Ap3b1,Nefm,Eif3e,Ndufb9,Twf1,Gsk3b,Sod1,Denr,Ring1,Bin1,Dctn2,Farp1,Sept2,Lamc1,Mrrf,Gorasp2,Nop10,Pcna,Sec23b,Nfs1,Csde1,Abcd3,Stoml2,Wasl,Mtpn,Gpc4,Acsl4,Rbbp7,Slc25a4,Cbr4,Tmed1,Myo1e,Cox7a2,Xrn1,Dhx29,Arhgap39,Nexn,Slc12a9,Pomt1,Tbca,Eif3l,Serbp1,Snx2,Brk1,Supt16,Ptma,Fmnl1,Ppp2r4,Rbmxl1,…
GO Process	GO:0071840	Cellular component organization or biogenesis	122	4954	0.31	2.56e-13	10090.ENSMUSP00000001479,10090.ENSMUSP00000002837,10090.ENSMUSP00000003575,10090.ENSMUSP00000004375,10090.ENSMUSP00000004673,10090.ENSMUSP00000005066,10090.ENSMUSP00000005234,10090.ENSMUSP00000005406,10090.ENSMUSP00000007799,10090.ENSMUSP00000010753,10090.ENSMUSP00000015011,10090.ENSMUSP00000018963,10090.ENSMUSP00000019109,10090.ENSMUSP00000019939,10090.ENSMUSP00000020163,10090.ENSMUSP00000020334…	Kpnb1,Tmed5,Tpm4,Phb2,Ndrg2,Map2k1,Wdr1,App,Cav1,Psen2,Surf4,Lsp1,Ywhah,Snx3,Nedd1,Usp15,Pfkl,Luc7l3,Dbn1,Ap3b1,Nefm,Eif3e,Ndufb9,Twf1,Gsk3b,Sod1,Denr,Ring1,Bin1,Dctn2,Farp1,Sept2,Lamc1,Mrrf,Gorasp2,Nop10,Pcna,Sec23b,Nfs1,Csde1,Abcd3,Stoml2,Wasl,Mtpn,Gpc4,Acsl4,Rbbp7,Slc25a4,Cbr4,Tmed1,Myo1e,Cox7a2,Xrn1,Dhx29,Arhgap39,Nexn,Slc12a9,Pomt1,Tbca,Eif3l,Serbp1,Snx2,Brk1,Supt16,Ptma,Fmnl1,Ppp2r4,Rbmxl1,…
GO Process	GO:0071704	Organic substance metabolic process	146	6824	0.25	2.81e-12	10090.ENSMUSP00000001304,10090.ENSMUSP00000001950,10090.ENSMUSP00000005066,10090.ENSMUSP00000005406,10090.ENSMUSP00000006692,10090.ENSMUSP00000007212,10090.ENSMUSP00000007255,10090.ENSMUSP00000007799,10090.ENSMUSP00000009138,10090.ENSMUSP00000010753,10090.ENSMUSP00000016138,10090.ENSMUSP00000017365,10090.ENSMUSP00000019109,10090.ENSMUSP00000019323,10090.ENSMUSP00000019939,10090.ENSMUSP00000020034…	Ckb,Tollip,Map2k1,App,Mvd,Psmd2,Ddah2,Cav1,Stk38,Psen2,Fnta,Psmd3,Ywhah,Mdh2,Snx3,Echdc1,Hbs1l,Usp15,Pfkl,Ppp2ca,Luc7l3,Mthfd1,Glrx5,Ap3b1,Eif3e,Twf1,Cyc1,Gsk3b,Sod1,Denr,Ring1,Tmx3,Carnmt1,Maoa,Echs1,Dars,Fh1,Sephs1,Crat,Mrrf,Dnajc10,Nop10,Pcna,Nfs1,Csde1,Hadh,Abcd3,Stoml2,Agpat9,Srsf9,Mmab,Plbd2,Hibadh,Mtpn,Psma1,Acsl4,Rbbp7,Naa10,Cbr4,Psmb10,Xrn1,Dhx29,Lnpep,Pomt1,Eif3l,Stub1,Agps,Supt16,Sf3b6…
GO Process	GO:0044238	Primary metabolic process	135	6369	0.24	2.24e-10	10090.ENSMUSP00000001950,10090.ENSMUSP00000005066,10090.ENSMUSP00000005406,10090.ENSMUSP00000006692,10090.ENSMUSP00000007212,10090.ENSMUSP00000007255,10090.ENSMUSP00000007799,10090.ENSMUSP00000009138,10090.ENSMUSP00000010753,10090.ENSMUSP00000016138,10090.ENSMUSP00000017365,10090.ENSMUSP00000019109,10090.ENSMUSP00000019323,10090.ENSMUSP00000019939,10090.ENSMUSP00000020034,10090.ENSMUSP00000020153…	Tollip,Map2k1,App,Mvd,Psmd2,Ddah2,Cav1,Stk38,Psen2,Fnta,Psmd3,Ywhah,Mdh2,Snx3,Echdc1,Hbs1l,Usp15,Pfkl,Ppp2ca,Luc7l3,Mthfd1,Glrx5,Ap3b1,Eif3e,Twf1,Cyc1,Gsk3b,Denr,Ring1,Tmx3,Echs1,Dars,Fh1,Sephs1,Crat,Mrrf,Dnajc10,Nop10,Pcna,Nfs1,Csde1,Hadh,Abcd3,Stoml2,Agpat9,Srsf9,Plbd2,Hibadh,Psma1,Acsl4,Naa10,Cbr4,Psmb10,Xrn1,Dhx29,Lnpep,Pomt1,Eif3l,Stub1,Agps,Supt16,Sf3b6,Abhd4,Dnph1,Ppp2r4,Rbmxl1,Orc3,Mrps35…
GO Process	GO:0046907	Intracellular transport	48	1166	0.53	3.44e-10	10090.ENSMUSP00000001479,10090.ENSMUSP00000002837,10090.ENSMUSP00000004375,10090.ENSMUSP00000005066,10090.ENSMUSP00000005406,10090.ENSMUSP00000007602,10090.ENSMUSP00000018506,10090.ENSMUSP00000019109,10090.ENSMUSP00000019939,10090.ENSMUSP00000022196,10090.ENSMUSP00000022496,10090.ENSMUSP00000022638,10090.ENSMUSP00000023210,10090.ENSMUSP00000023507,10090.ENSMUSP00000023707,10090.ENSMUSP00000025239…	Kpnb1,Tmed5,Phb2,Map2k1,App,M6pr,Kpna2,Ywhah,Snx3,Ap3b1,Kpna3,Nefm,Cyc1,Gsk3b,Sod1,Bin1,Sec23b,Abcd3,Stoml2,Snx17,Wasl,Copb1,Tmed1,Myo1e,Copg2,Snx2,Ddx19a,Nacad,Lamp2,Cdc42,Nup98,Erlec1,Erc1,Cox5b,Klc1,Vps4b,Elavl1,Atp5d,Snx27,Clta,Copg1,Itsn1,Tacc3,Hnrnpa2b1,Erp29,Ankfy1,Faf2,Erbb2ip
GO Process	GO:0006807	Nitrogen compound metabolic process	127	5878	0.25	4.9e-10	10090.ENSMUSP00000001304,10090.ENSMUSP00000001950,10090.ENSMUSP00000005066,10090.ENSMUSP00000005406,10090.ENSMUSP00000006692,10090.ENSMUSP00000007212,10090.ENSMUSP00000007255,10090.ENSMUSP00000009138,10090.ENSMUSP00000010753,10090.ENSMUSP00000016138,10090.ENSMUSP00000017365,10090.ENSMUSP00000019323,10090.ENSMUSP00000019939,10090.ENSMUSP00000020153,10090.ENSMUSP00000020334,10090.ENSMUSP00000020522…	Ckb,Tollip,Map2k1,App,Mvd,Psmd2,Ddah2,Stk38,Psen2,Fnta,Psmd3,Mdh2,Snx3,Hbs1l,Usp15,Pfkl,Ppp2ca,Luc7l3,Mthfd1,Glrx5,Ap3b1,Eif3e,Twf1,Cyc1,Gsk3b,Sod1,Denr,Ring1,Tmx3,Carnmt1,Maoa,Dars,Fh1,Sephs1,Crat,Mrrf,Dnajc10,Nop10,Pcna,Nfs1,Csde1,Stoml2,Srsf9,Mmab,Hibadh,Mtpn,Psma1,Acsl4,Naa10,Cbr4,Psmb10,Myo1e,Xrn1,Dhx29,Lnpep,Pomt1,Eif3l,Stub1,Supt16,Sf3b6,Abhd4,Dnph1,Ppp2r4,Rbmxl1,Orc3,Mrps35,Nek9,Hectd3,La…
GO Process	GO:0006996	Organelle organization	81	3066	0.34	7.21e-09	10090.ENSMUSP00000001479,10090.ENSMUSP00000002837,10090.ENSMUSP00000003575,10090.ENSMUSP00000004375,10090.ENSMUSP00000005066,10090.ENSMUSP00000005234,10090.ENSMUSP00000007799,10090.ENSMUSP00000015011,10090.ENSMUSP00000018963,10090.ENSMUSP00000019109,10090.ENSMUSP00000019939,10090.ENSMUSP00000020163,10090.ENSMUSP00000020334,10090.ENSMUSP00000021950,10090.ENSMUSP00000022196,10090.ENSMUSP00000022638…	Kpnb1,Tmed5,Tpm4,Phb2,Map2k1,Wdr1,Cav1,Surf4,Lsp1,Ywhah,Snx3,Nedd1,Usp15,Dbn1,Ap3b1,Nefm,Ndufb9,Twf1,Gsk3b,Sod1,Denr,Ring1,Bin1,Dctn2,Farp1,Sept2,Mrrf,Gorasp2,Nop10,Pcna,Sec23b,Csde1,Abcd3,Stoml2,Wasl,Rbbp7,Slc25a4,Tmed1,Myo1e,Cox7a2,Xrn1,Dhx29,Serbp1,Brk1,Supt16,Ptma,Fmnl1,Ppp2r4,Cdc42,Mcm3,Trim32,Prkaa1,Setd3,Tbcel,Nup98,Bre,Itgb5,Npm3,Elmo2,Tmod3,Lima1,Sept11,Ndufs8,Enah,Klc1,Lsm14a,Vps4b,Atp5…
GO Process	GO:0043933	Protein-containing complex subunit organization	45	1164	0.5	1.23e-08	10090.ENSMUSP00000005234,10090.ENSMUSP00000005406,10090.ENSMUSP00000007799,10090.ENSMUSP00000020163,10090.ENSMUSP00000020522,10090.ENSMUSP00000021226,10090.ENSMUSP00000022638,10090.ENSMUSP00000022960,10090.ENSMUSP00000022980,10090.ENSMUSP00000023087,10090.ENSMUSP00000023869,10090.ENSMUSP00000025239,10090.ENSMUSP00000027495,10090.ENSMUSP00000027752,10090.ENSMUSP00000030169,10090.ENSMUSP00000031695…	Wdr1,App,Cav1,Nedd1,Pfkl,Luc7l3,Nefm,Eif3e,Ndufb9,Twf1,Denr,Bin1,Sept2,Lamc1,Stoml2,Wasl,Cbr4,Cox7a2,Dhx29,Tbca,Eif3l,Supt16,Ptma,Rbmxl1,Orc3,Lamp2,Mcm3,Tbcel,Nup98,Psmd4,Ndufs8,Erc1,Plekha7,Klc1,Vps4b,Elavl1,Atp5d,Epb4.1,Fus,Clta,Rps19,Dmd,Gls,Sf3a2,Eif5
GO Process	GO:0006518	Peptide metabolic process	27	449	0.7	2.59e-08	10090.ENSMUSP00000010753,10090.ENSMUSP00000020153,10090.ENSMUSP00000022960,10090.ENSMUSP00000023707,10090.ENSMUSP00000023869,10090.ENSMUSP00000025632,10090.ENSMUSP00000027602,10090.ENSMUSP00000028250,10090.ENSMUSP00000035244,10090.ENSMUSP00000036998,10090.ENSMUSP00000038839,10090.ENSMUSP00000048348,10090.ENSMUSP00000058368,10090.ENSMUSP00000073175,10090.ENSMUSP00000073880,10090.ENSMUSP00000078654…	Psen2,Hbs1l,Eif3e,Sod1,Denr,Carnmt1,Dars,Mrrf,Dhx29,Lnpep,Eif3l,Mrps35,Rpl18a,Rpl26,Rps7,Rpl17,Rpl29,Rplp2,Tufm,Sars,Anpep,Rps19,Dmd,Rpl35a,Wars,Eif5,Larp1
GO Process	GO:0034641	Cellular nitrogen compound metabolic process	75	2805	0.34	2.59e-08	10090.ENSMUSP00000005406,10090.ENSMUSP00000006692,10090.ENSMUSP00000010753,10090.ENSMUSP00000019939,10090.ENSMUSP00000020153,10090.ENSMUSP00000020522,10090.ENSMUSP00000021226,10090.ENSMUSP00000021443,10090.ENSMUSP00000022196,10090.ENSMUSP00000022960,10090.ENSMUSP00000023210,10090.ENSMUSP00000023507,10090.ENSMUSP00000023707,10090.ENSMUSP00000023869,10090.ENSMUSP00000025632,10090.ENSMUSP00000026013…	App,Mvd,Psen2,Snx3,Hbs1l,Pfkl,Luc7l3,Mthfd1,Ap3b1,Eif3e,Cyc1,Gsk3b,Sod1,Denr,Carnmt1,Maoa,Dars,Fh1,Crat,Mrrf,Nop10,Pcna,Csde1,Stoml2,Srsf9,Acsl4,Xrn1,Dhx29,Lnpep,Eif3l,Stub1,Supt16,Sf3b6,Abhd4,Dnph1,Rbmxl1,Orc3,Mrps35,Raly,Rpl18a,Mcm3,Trnt1,Mtap,Pld4,Bre,Npm3,Rpl26,Rps7,Hnrnph1,Rpl17,Snrpa,Cox5b,Rpl29,Rplp2,Tufm,Sars,Acot11,Atp5d,Fus,Anpep,Rps19,Srsf5,Hnrnpc,Rif1,Dmd,Hnrnpa2b1,Rpl35a,Pus7,Sf3a2,U…
GO Process	GO:0051641	Cellular localization	63	2115	0.39	2.59e-08	10090.ENSMUSP00000001479,10090.ENSMUSP00000001950,10090.ENSMUSP00000002837,10090.ENSMUSP00000004375,10090.ENSMUSP00000005066,10090.ENSMUSP00000005406,10090.ENSMUSP00000007602,10090.ENSMUSP00000007799,10090.ENSMUSP00000010753,10090.ENSMUSP00000018506,10090.ENSMUSP00000019109,10090.ENSMUSP00000019939,10090.ENSMUSP00000020163,10090.ENSMUSP00000021950,10090.ENSMUSP00000022196,10090.ENSMUSP00000022496…	Kpnb1,Tollip,Tmed5,Phb2,Map2k1,App,M6pr,Cav1,Psen2,Kpna2,Ywhah,Snx3,Nedd1,Dbn1,Ap3b1,Kpna3,Nefm,Twf1,Cyc1,Gsk3b,Sod1,Bin1,Tm9sf3,Dctn2,Sept2,Gorasp2,Sec23b,Abcd3,Stoml2,Snx17,Wasl,Copb1,Tmed1,Myo1e,Copg2,Snx2,Ddx19a,Nacad,Lamp2,Cdc42,Nup98,Erlec1,Sept11,Erc1,Cox5b,Klc1,Sept9,Vps4b,Elavl1,Atp5d,Snx27,Clta,Copg1,Dmd,Itsn1,Tacc3,Hnrnpa2b1,Erp29,Ankfy1,Faf2,Mtch2,Sh3glb1,Erbb2ip
GO Process	GO:0043603	Cellular amide metabolic process	33	689	0.6	3.88e-08	10090.ENSMUSP00000006692,10090.ENSMUSP00000010753,10090.ENSMUSP00000020153,10090.ENSMUSP00000021443,10090.ENSMUSP00000022960,10090.ENSMUSP00000023707,10090.ENSMUSP00000023869,10090.ENSMUSP00000025632,10090.ENSMUSP00000027602,10090.ENSMUSP00000027810,10090.ENSMUSP00000028250,10090.ENSMUSP00000033634,10090.ENSMUSP00000035244,10090.ENSMUSP00000036998,10090.ENSMUSP00000038839,10090.ENSMUSP00000044134…	Mvd,Psen2,Hbs1l,Mthfd1,Eif3e,Sod1,Denr,Carnmt1,Dars,Fh1,Mrrf,Acsl4,Dhx29,Lnpep,Eif3l,Abhd4,Mrps35,Rpl18a,Rpl26,Rps7,Rpl17,Rpl29,Rplp2,Tufm,Sars,Acot11,Anpep,Rps19,Dmd,Rpl35a,Wars,Eif5,Larp1
GO Process	GO:1901564	Organonitrogen compound metabolic process	100	4475	0.27	8.84e-08	10090.ENSMUSP00000001304,10090.ENSMUSP00000001950,10090.ENSMUSP00000005066,10090.ENSMUSP00000005406,10090.ENSMUSP00000006692,10090.ENSMUSP00000007212,10090.ENSMUSP00000007255,10090.ENSMUSP00000009138,10090.ENSMUSP00000010753,10090.ENSMUSP00000016138,10090.ENSMUSP00000017365,10090.ENSMUSP00000019323,10090.ENSMUSP00000019939,10090.ENSMUSP00000020153,10090.ENSMUSP00000020334,10090.ENSMUSP00000020522…	Ckb,Tollip,Map2k1,App,Mvd,Psmd2,Ddah2,Stk38,Psen2,Fnta,Psmd3,Mdh2,Snx3,Hbs1l,Usp15,Pfkl,Ppp2ca,Mthfd1,Glrx5,Ap3b1,Eif3e,Twf1,Cyc1,Gsk3b,Sod1,Denr,Ring1,Tmx3,Carnmt1,Maoa,Dars,Fh1,Sephs1,Crat,Mrrf,Dnajc10,Nfs1,Stoml2,Mmab,Hibadh,Mtpn,Psma1,Acsl4,Naa10,Psmb10,Dhx29,Lnpep,Pomt1,Eif3l,Stub1,Abhd4,Dnph1,Ppp2r4,Rbmxl1,Mrps35,Nek9,Hectd3,Lamp2,Cdc42,Rpl18a,Mtap,Trim32,Prkaa1,Setd3,Nup98,Trim2,Psmd4,Erle…
GO Process	GO:0051649	Establishment of localization in cell	50	1518	0.43	1.22e-07	10090.ENSMUSP00000001479,10090.ENSMUSP00000002837,10090.ENSMUSP00000004375,10090.ENSMUSP00000005066,10090.ENSMUSP00000005406,10090.ENSMUSP00000007602,10090.ENSMUSP00000018506,10090.ENSMUSP00000019109,10090.ENSMUSP00000019939,10090.ENSMUSP00000022196,10090.ENSMUSP00000022496,10090.ENSMUSP00000022638,10090.ENSMUSP00000023210,10090.ENSMUSP00000023507,10090.ENSMUSP00000023707,10090.ENSMUSP00000025239…	Kpnb1,Tmed5,Phb2,Map2k1,App,M6pr,Kpna2,Ywhah,Snx3,Ap3b1,Kpna3,Nefm,Cyc1,Gsk3b,Sod1,Bin1,Dctn2,Sec23b,Abcd3,Stoml2,Snx17,Wasl,Copb1,Tmed1,Myo1e,Copg2,Snx2,Ddx19a,Nacad,Lamp2,Cdc42,Nup98,Erlec1,Erc1,Cox5b,Klc1,Vps4b,Elavl1,Atp5d,Snx27,Clta,Copg1,Itsn1,Tacc3,Hnrnpa2b1,Erp29,Ankfy1,Faf2,Mtch2,Erbb2ip
GO Process	GO:0055114	Oxidation-reduction process	37	917	0.52	2.1e-07	10090.ENSMUSP00000007977,10090.ENSMUSP00000013737,10090.ENSMUSP00000019323,10090.ENSMUSP00000020034,10090.ENSMUSP00000020522,10090.ENSMUSP00000021443,10090.ENSMUSP00000021522,10090.ENSMUSP00000022317,10090.ENSMUSP00000022980,10090.ENSMUSP00000023210,10090.ENSMUSP00000023507,10090.ENSMUSP00000023707,10090.ENSMUSP00000025476,10090.ENSMUSP00000025515,10090.ENSMUSP00000026013,10090.ENSMUSP00000026538…	Aldh16a1,Ndufs2,Mdh2,Echdc1,Pfkl,Mthfd1,Glrx5,Fam213a,Ndufb9,Cyc1,Gsk3b,Sod1,Txnl1,Tmx3,Maoa,Echs1,Fh1,Crat,Dnajc10,Hadh,Abcd3,Txndc12,Hibadh,Cbr4,Cox7a2,Agps,Ndufv1,Prkaa1,Ndufs8,Pdia4,Cox5b,mt-Nd4,Pgd,Atp5d,Ptgr2,Mtch2,Ndufaf2
GO Process	GO:0043604	Amide biosynthetic process	25	434	0.68	2.28e-07	10090.ENSMUSP00000020153,10090.ENSMUSP00000021443,10090.ENSMUSP00000022960,10090.ENSMUSP00000023869,10090.ENSMUSP00000027602,10090.ENSMUSP00000027810,10090.ENSMUSP00000028250,10090.ENSMUSP00000033634,10090.ENSMUSP00000035244,10090.ENSMUSP00000038839,10090.ENSMUSP00000048348,10090.ENSMUSP00000058368,10090.ENSMUSP00000073175,10090.ENSMUSP00000073880,10090.ENSMUSP00000078654,10090.ENSMUSP00000080203…	Hbs1l,Mthfd1,Eif3e,Denr,Dars,Fh1,Mrrf,Acsl4,Dhx29,Eif3l,Mrps35,Rpl18a,Rpl26,Rps7,Rpl17,Rpl29,Rplp2,Tufm,Sars,Rps19,Dmd,Rpl35a,Wars,Eif5,Larp1
GO Process	GO:0043043	Peptide biosynthetic process	22	333	0.74	2.37e-07	10090.ENSMUSP00000020153,10090.ENSMUSP00000022960,10090.ENSMUSP00000023869,10090.ENSMUSP00000027602,10090.ENSMUSP00000028250,10090.ENSMUSP00000035244,10090.ENSMUSP00000038839,10090.ENSMUSP00000048348,10090.ENSMUSP00000058368,10090.ENSMUSP00000073175,10090.ENSMUSP00000073880,10090.ENSMUSP00000078654,10090.ENSMUSP00000080203,10090.ENSMUSP00000081474,10090.ENSMUSP00000095656,10090.ENSMUSP00000099685…	Hbs1l,Eif3e,Denr,Dars,Mrrf,Dhx29,Eif3l,Mrps35,Rpl18a,Rpl26,Rps7,Rpl17,Rpl29,Rplp2,Tufm,Sars,Rps19,Dmd,Rpl35a,Wars,Eif5,Larp1
GO Process	GO:0006412	Translation	21	316	0.74	5.2e-07	10090.ENSMUSP00000020153,10090.ENSMUSP00000022960,10090.ENSMUSP00000023869,10090.ENSMUSP00000027602,10090.ENSMUSP00000028250,10090.ENSMUSP00000035244,10090.ENSMUSP00000038839,10090.ENSMUSP00000048348,10090.ENSMUSP00000058368,10090.ENSMUSP00000073175,10090.ENSMUSP00000073880,10090.ENSMUSP00000078654,10090.ENSMUSP00000080203,10090.ENSMUSP00000081474,10090.ENSMUSP00000095656,10090.ENSMUSP00000099685…	Hbs1l,Eif3e,Denr,Dars,Mrrf,Dhx29,Eif3l,Mrps35,Rpl18a,Rpl26,Rps7,Rpl17,Rpl29,Rplp2,Tufm,Sars,Rps19,Rpl35a,Wars,Eif5,Larp1
GO Process	GO:0006119	Oxidative phosphorylation	12	85	1.07	1.14e-06	10090.ENSMUSP00000013737,10090.ENSMUSP00000022980,10090.ENSMUSP00000023210,10090.ENSMUSP00000030169,10090.ENSMUSP00000034881,10090.ENSMUSP00000042967,10090.ENSMUSP00000074600,10090.ENSMUSP00000075150,10090.ENSMUSP00000079944,10090.ENSMUSP00000081000,10090.ENSMUSP00000101006,10090.ENSMUSP00000121851	Ndufs2,Ndufb9,Cyc1,Stoml2,Cox7a2,Ndufv1,Ndufs8,Cox6b1,Cox5b,mt-Nd4,Atp5d,Mtch2
GO Process	GO:0044249	Cellular biosynthetic process	57	2025	0.37	1.21e-06	10090.ENSMUSP00000006692,10090.ENSMUSP00000019939,10090.ENSMUSP00000020153,10090.ENSMUSP00000021443,10090.ENSMUSP00000022196,10090.ENSMUSP00000022960,10090.ENSMUSP00000023210,10090.ENSMUSP00000023707,10090.ENSMUSP00000023869,10090.ENSMUSP00000027602,10090.ENSMUSP00000027810,10090.ENSMUSP00000027973,10090.ENSMUSP00000028250,10090.ENSMUSP00000028553,10090.ENSMUSP00000028817,10090.ENSMUSP00000029147…	Mvd,Snx3,Hbs1l,Mthfd1,Ap3b1,Eif3e,Cyc1,Sod1,Denr,Dars,Fh1,Sephs1,Mrrf,Nop10,Pcna,Nfs1,Abcd3,Stoml2,Agpat9,Acsl4,Rbbp7,Cbr4,Dhx29,Pomt1,Eif3l,Agps,Supt16,Abhd4,Dnph1,Rbmxl1,Orc3,Mrps35,Nfib,Rpl18a,Mcm3,Mtap,Prkaa1,Npm3,Rpl26,Rps7,Rpl17,Cox5b,Rpl29,Rplp2,Tufm,B3glct,Sars,Atp5d,Rps19,Dmd,Gls,Rpl35a,Wars,Eif5,Sh3glb1,Tpi1,Larp1
GO Process	GO:0034613	Cellular protein localization	45	1392	0.43	1.47e-06	10090.ENSMUSP00000001479,10090.ENSMUSP00000001950,10090.ENSMUSP00000002837,10090.ENSMUSP00000004375,10090.ENSMUSP00000007602,10090.ENSMUSP00000007799,10090.ENSMUSP00000018506,10090.ENSMUSP00000019109,10090.ENSMUSP00000020163,10090.ENSMUSP00000021950,10090.ENSMUSP00000022196,10090.ENSMUSP00000022496,10090.ENSMUSP00000023087,10090.ENSMUSP00000023507,10090.ENSMUSP00000025989,10090.ENSMUSP00000026479…	Kpnb1,Tollip,Tmed5,Phb2,M6pr,Cav1,Kpna2,Ywhah,Nedd1,Dbn1,Ap3b1,Kpna3,Twf1,Gsk3b,Tm9sf3,Dctn2,Sept2,Gorasp2,Sec23b,Snx17,Wasl,Copb1,Tmed1,Copg2,Snx2,Ddx19a,Nacad,Lamp2,Cdc42,Nup98,Erlec1,Sept11,Klc1,Sept9,Elavl1,Snx27,Clta,Copg1,Dmd,Itsn1,Hnrnpa2b1,Faf2,Mtch2,Sh3glb1,Erbb2ip
GO Process	GO:0009058	Biosynthetic process	59	2176	0.35	2.03e-06	10090.ENSMUSP00000001304,10090.ENSMUSP00000006692,10090.ENSMUSP00000019939,10090.ENSMUSP00000020153,10090.ENSMUSP00000021443,10090.ENSMUSP00000022196,10090.ENSMUSP00000022960,10090.ENSMUSP00000023210,10090.ENSMUSP00000023707,10090.ENSMUSP00000023869,10090.ENSMUSP00000027602,10090.ENSMUSP00000027810,10090.ENSMUSP00000027973,10090.ENSMUSP00000028250,10090.ENSMUSP00000028553,10090.ENSMUSP00000028817…	Ckb,Mvd,Snx3,Hbs1l,Mthfd1,Ap3b1,Eif3e,Cyc1,Sod1,Denr,Dars,Fh1,Sephs1,Mrrf,Nop10,Pcna,Nfs1,Abcd3,Stoml2,Agpat9,Acsl4,Rbbp7,Cbr4,Dhx29,Pomt1,Eif3l,Agps,Supt16,Abhd4,Dnph1,Rbmxl1,Orc3,Mrps35,Nfib,Rpl18a,Mcm3,Mtap,Prkaa1,Npm3,Rpl26,Rps7,Rpl17,Cox5b,Rpl29,Pgd,Rplp2,Tufm,B3glct,Sars,Atp5d,Rps19,Dmd,Gls,Rpl35a,Wars,Eif5,Sh3glb1,Tpi1,Larp1
GO Process	GO:1901576	Organic substance biosynthetic process	58	2121	0.35	2.03e-06	10090.ENSMUSP00000001304,10090.ENSMUSP00000006692,10090.ENSMUSP00000019939,10090.ENSMUSP00000020153,10090.ENSMUSP00000021443,10090.ENSMUSP00000022196,10090.ENSMUSP00000022960,10090.ENSMUSP00000023210,10090.ENSMUSP00000023869,10090.ENSMUSP00000027602,10090.ENSMUSP00000027810,10090.ENSMUSP00000027973,10090.ENSMUSP00000028250,10090.ENSMUSP00000028553,10090.ENSMUSP00000028817,10090.ENSMUSP00000029147…	Ckb,Mvd,Snx3,Hbs1l,Mthfd1,Ap3b1,Eif3e,Cyc1,Denr,Dars,Fh1,Sephs1,Mrrf,Nop10,Pcna,Nfs1,Abcd3,Stoml2,Agpat9,Acsl4,Rbbp7,Cbr4,Dhx29,Pomt1,Eif3l,Agps,Supt16,Abhd4,Dnph1,Rbmxl1,Orc3,Mrps35,Nfib,Rpl18a,Mcm3,Mtap,Prkaa1,Npm3,Rpl26,Rps7,Rpl17,Cox5b,Rpl29,Pgd,Rplp2,Tufm,B3glct,Sars,Atp5d,Rps19,Dmd,Gls,Rpl35a,Wars,Eif5,Sh3glb1,Tpi1,Larp1
GO Process	GO:0006091	Generation of precursor metabolites and energy	20	319	0.71	2.54e-06	10090.ENSMUSP00000013737,10090.ENSMUSP00000019323,10090.ENSMUSP00000020522,10090.ENSMUSP00000021522,10090.ENSMUSP00000022980,10090.ENSMUSP00000023210,10090.ENSMUSP00000023507,10090.ENSMUSP00000027810,10090.ENSMUSP00000030169,10090.ENSMUSP00000034881,10090.ENSMUSP00000042967,10090.ENSMUSP00000074600,10090.ENSMUSP00000075150,10090.ENSMUSP00000079944,10090.ENSMUSP00000081000,10090.ENSMUSP00000081141…	Ndufs2,Mdh2,Pfkl,Glrx5,Ndufb9,Cyc1,Gsk3b,Fh1,Stoml2,Cox7a2,Ndufv1,Ndufs8,Cox6b1,Cox5b,mt-Nd4,Pgd,Atp5d,Mtch2,Ndufaf2,Tpi1
GO Process	GO:0044085	Cellular component biogenesis	59	2201	0.35	2.75e-06	10090.ENSMUSP00000001479,10090.ENSMUSP00000005234,10090.ENSMUSP00000005406,10090.ENSMUSP00000007799,10090.ENSMUSP00000020522,10090.ENSMUSP00000021226,10090.ENSMUSP00000022638,10090.ENSMUSP00000022960,10090.ENSMUSP00000022980,10090.ENSMUSP00000023869,10090.ENSMUSP00000025239,10090.ENSMUSP00000026635,10090.ENSMUSP00000027495,10090.ENSMUSP00000027752,10090.ENSMUSP00000028509,10090.ENSMUSP00000028553…	Kpnb1,Wdr1,App,Cav1,Pfkl,Luc7l3,Nefm,Eif3e,Ndufb9,Denr,Bin1,Farp1,Sept2,Lamc1,Gorasp2,Nop10,Nfs1,Csde1,Stoml2,Wasl,Cbr4,Cox7a2,Dhx29,Tbca,Eif3l,Rbmxl1,Orc3,Cdc42,Mcm3,Tbcel,Nup98,Itgb5,Npm3,Psmd4,Tmod3,Rpl26,Lima1,Rps7,Sept11,Ndufs8,Erc1,Plekha7,Lsm14a,Nptn,Vps4b,Elavl1,Atp5d,Epb4.1,Fus,Clta,Rps19,Dmd,Add1,Gls,Rpl35a,Sf3a2,Eif5,Prc1,Agfg1
GO Process	GO:0043170	Macromolecule metabolic process	107	5313	0.22	3.08e-06	10090.ENSMUSP00000001950,10090.ENSMUSP00000005066,10090.ENSMUSP00000005406,10090.ENSMUSP00000007212,10090.ENSMUSP00000007799,10090.ENSMUSP00000009138,10090.ENSMUSP00000010753,10090.ENSMUSP00000016138,10090.ENSMUSP00000017365,10090.ENSMUSP00000019323,10090.ENSMUSP00000019939,10090.ENSMUSP00000020153,10090.ENSMUSP00000020334,10090.ENSMUSP00000020608,10090.ENSMUSP00000021226,10090.ENSMUSP00000021522…	Tollip,Map2k1,App,Psmd2,Cav1,Stk38,Psen2,Fnta,Psmd3,Mdh2,Snx3,Hbs1l,Usp15,Ppp2ca,Luc7l3,Glrx5,Ap3b1,Eif3e,Twf1,Gsk3b,Denr,Ring1,Tmx3,Dars,Fh1,Mrrf,Dnajc10,Nop10,Pcna,Nfs1,Csde1,Stoml2,Srsf9,Psma1,Rbbp7,Naa10,Psmb10,Xrn1,Dhx29,Lnpep,Pomt1,Eif3l,Stub1,Supt16,Sf3b6,Ppp2r4,Ddx19a,Rbmxl1,Orc3,Mrps35,Nek9,Hectd3,Lamp2,Nfib,Cdc42,Raly,Rpl18a,Mcm3,Trnt1,Trim32,Prkaa1,Setd3,Pld4,Nup98,Bre,Npm3,Trim2,Psmd4…
GO Process	GO:0046034	ATP metabolic process	15	172	0.86	3.4e-06	10090.ENSMUSP00000006435,10090.ENSMUSP00000013737,10090.ENSMUSP00000020522,10090.ENSMUSP00000022980,10090.ENSMUSP00000023210,10090.ENSMUSP00000030169,10090.ENSMUSP00000034881,10090.ENSMUSP00000042967,10090.ENSMUSP00000074600,10090.ENSMUSP00000075150,10090.ENSMUSP00000079944,10090.ENSMUSP00000081000,10090.ENSMUSP00000101006,10090.ENSMUSP00000121851,10090.ENSMUSP00000130858	Atp6v1b2,Ndufs2,Pfkl,Ndufb9,Cyc1,Stoml2,Cox7a2,Ndufv1,Ndufs8,Cox6b1,Cox5b,mt-Nd4,Atp5d,Mtch2,Tpi1
GO Process	GO:0033036	Macromolecule localization	58	2198	0.34	6.03e-06	10090.ENSMUSP00000001479,10090.ENSMUSP00000001950,10090.ENSMUSP00000002837,10090.ENSMUSP00000004375,10090.ENSMUSP00000007602,10090.ENSMUSP00000007799,10090.ENSMUSP00000010753,10090.ENSMUSP00000018506,10090.ENSMUSP00000019109,10090.ENSMUSP00000019939,10090.ENSMUSP00000020163,10090.ENSMUSP00000020411,10090.ENSMUSP00000021950,10090.ENSMUSP00000022196,10090.ENSMUSP00000022496,10090.ENSMUSP00000023087…	Kpnb1,Tollip,Tmed5,Phb2,M6pr,Cav1,Psen2,Kpna2,Ywhah,Snx3,Nedd1,Osbpl5,Dbn1,Ap3b1,Kpna3,Twf1,Gsk3b,Tm9sf3,Dctn2,Sept2,Gorasp2,Sec23b,Abcd3,Stoml2,Snx17,Wasl,Copb1,Acsl4,Tmed1,Copg2,Snx2,Ddx19a,Nacad,Lamp2,Cdc42,Nup98,Erlec1,Lima1,Sept11,Erc1,Klc1,Atp11a,Sept9,Vps4b,Elavl1,Snx27,Clta,Copg1,Dmd,Itsn1,Tacc3,Hnrnpa2b1,Erp29,Sri,Faf2,Mtch2,Sh3glb1,Erbb2ip
GO Process	GO:0065007	Biological regulation	174	10591	0.13	6.03e-06	10090.ENSMUSP00000001304,10090.ENSMUSP00000001479,10090.ENSMUSP00000001950,10090.ENSMUSP00000004375,10090.ENSMUSP00000004673,10090.ENSMUSP00000005066,10090.ENSMUSP00000005234,10090.ENSMUSP00000005406,10090.ENSMUSP00000006692,10090.ENSMUSP00000007212,10090.ENSMUSP00000007255,10090.ENSMUSP00000007799,10090.ENSMUSP00000009138,10090.ENSMUSP00000010753,10090.ENSMUSP00000015011,10090.ENSMUSP00000016138…	Ckb,Kpnb1,Tollip,Phb2,Ndrg2,Map2k1,Wdr1,App,Mvd,Psmd2,Ddah2,Cav1,Stk38,Psen2,Surf4,Fnta,Psmd3,Kpna2,Lsp1,Ywhah,D17Wsu104e,Snx3,Fabp7,Hbs1l,Nedd1,Usp15,Pfkl,Ppp2ca,Mthfd1,Dbn1,Ap3b1,Fam213a,Nefm,Eif3e,Twf1,Gsk3b,Sod1,Denr,Ring1,Bin1,Txnl1,Tmx3,Maoa,Lztfl1,Farp1,Sept2,Fh1,Dnajc10,Nop10,Pcna,Sec23b,Csde1,Hadh,Stoml2,Txndc12,Snx17,Agpat9,Srsf9,Wasl,Mtpn,Psma1,Gpc4,Acsl4,Rbbp7,Naa10,Mpp1,Slc25a4,Myo1e…
GO Process	GO:0065008	Regulation of biological quality	84	3822	0.26	6.39e-06	10090.ENSMUSP00000001304,10090.ENSMUSP00000004375,10090.ENSMUSP00000005066,10090.ENSMUSP00000005234,10090.ENSMUSP00000005406,10090.ENSMUSP00000007799,10090.ENSMUSP00000010753,10090.ENSMUSP00000019109,10090.ENSMUSP00000020522,10090.ENSMUSP00000020608,10090.ENSMUSP00000021443,10090.ENSMUSP00000021950,10090.ENSMUSP00000022196,10090.ENSMUSP00000022638,10090.ENSMUSP00000023087,10090.ENSMUSP00000023507…	Ckb,Phb2,Map2k1,Wdr1,App,Cav1,Psen2,Ywhah,Pfkl,Ppp2ca,Mthfd1,Dbn1,Ap3b1,Nefm,Twf1,Gsk3b,Sod1,Bin1,Txnl1,Tmx3,Maoa,Farp1,Fh1,Dnajc10,Nop10,Pcna,Hadh,Stoml2,Txndc12,Wasl,Mtpn,Gpc4,Acsl4,Slc25a4,Xrn1,Lnpep,Slc12a9,Stub1,Arl6ip5,Brk1,Gna11,Abhd4,Fmnl1,Lamp2,Cdc42,Raly,Trim32,Prkaa1,Fam49b,Tmod3,Lima1,Rps7,Sept11,Pdia4,Erc1,Nptn,Adnp,Atp11a,Ccnd1,Elavl1,Stk39,Acot11,Epb4.1,Fus,Snx27,Anpep,Rps19,Ncor2,…
GO Process	GO:0065003	Protein-containing complex assembly	36	1025	0.46	6.45e-06	10090.ENSMUSP00000005406,10090.ENSMUSP00000007799,10090.ENSMUSP00000020522,10090.ENSMUSP00000021226,10090.ENSMUSP00000022960,10090.ENSMUSP00000022980,10090.ENSMUSP00000023869,10090.ENSMUSP00000025239,10090.ENSMUSP00000027495,10090.ENSMUSP00000027752,10090.ENSMUSP00000030169,10090.ENSMUSP00000031695,10090.ENSMUSP00000034058,10090.ENSMUSP00000034881,10090.ENSMUSP00000035244,10090.ENSMUSP00000038781…	App,Cav1,Pfkl,Luc7l3,Eif3e,Ndufb9,Denr,Bin1,Sept2,Lamc1,Stoml2,Wasl,Cbr4,Cox7a2,Dhx29,Tbca,Eif3l,Rbmxl1,Orc3,Mcm3,Tbcel,Nup98,Psmd4,Ndufs8,Erc1,Plekha7,Elavl1,Atp5d,Epb4.1,Fus,Clta,Rps19,Dmd,Gls,Sf3a2,Eif5
GO Process	GO:0044260	Cellular macromolecule metabolic process	89	4161	0.25	6.58e-06	10090.ENSMUSP00000001950,10090.ENSMUSP00000005066,10090.ENSMUSP00000005406,10090.ENSMUSP00000007212,10090.ENSMUSP00000007799,10090.ENSMUSP00000009138,10090.ENSMUSP00000010753,10090.ENSMUSP00000016138,10090.ENSMUSP00000017365,10090.ENSMUSP00000019323,10090.ENSMUSP00000019939,10090.ENSMUSP00000020153,10090.ENSMUSP00000020334,10090.ENSMUSP00000020608,10090.ENSMUSP00000021522,10090.ENSMUSP00000022196…	Tollip,Map2k1,App,Psmd2,Cav1,Stk38,Psen2,Fnta,Psmd3,Mdh2,Snx3,Hbs1l,Usp15,Ppp2ca,Glrx5,Ap3b1,Eif3e,Twf1,Gsk3b,Denr,Ring1,Tmx3,Dars,Fh1,Mrrf,Dnajc10,Nop10,Pcna,Nfs1,Csde1,Stoml2,Psma1,Rbbp7,Naa10,Psmb10,Xrn1,Dhx29,Pomt1,Eif3l,Stub1,Supt16,Ppp2r4,Rbmxl1,Orc3,Mrps35,Nek9,Hectd3,Lamp2,Nfib,Cdc42,Rpl18a,Mcm3,Trim32,Prkaa1,Setd3,Pld4,Bre,Npm3,Trim2,Psmd4,Erlec1,Rpl26,Rps7,Gid8,Erc1,Rpl17,Rpl29,Rplp2,Cc…
GO Process	GO:0022607	Cellular component assembly	54	1983	0.35	6.65e-06	10090.ENSMUSP00000001479,10090.ENSMUSP00000005234,10090.ENSMUSP00000005406,10090.ENSMUSP00000007799,10090.ENSMUSP00000020522,10090.ENSMUSP00000021226,10090.ENSMUSP00000022638,10090.ENSMUSP00000022960,10090.ENSMUSP00000022980,10090.ENSMUSP00000023869,10090.ENSMUSP00000025239,10090.ENSMUSP00000026635,10090.ENSMUSP00000027495,10090.ENSMUSP00000027752,10090.ENSMUSP00000028509,10090.ENSMUSP00000029147…	Kpnb1,Wdr1,App,Cav1,Pfkl,Luc7l3,Nefm,Eif3e,Ndufb9,Denr,Bin1,Farp1,Sept2,Lamc1,Gorasp2,Nfs1,Csde1,Stoml2,Wasl,Cbr4,Cox7a2,Dhx29,Tbca,Eif3l,Rbmxl1,Orc3,Cdc42,Mcm3,Tbcel,Nup98,Itgb5,Psmd4,Tmod3,Lima1,Sept11,Ndufs8,Erc1,Plekha7,Lsm14a,Nptn,Vps4b,Elavl1,Atp5d,Epb4.1,Fus,Clta,Rps19,Dmd,Add1,Gls,Sf3a2,Eif5,Prc1,Agfg1
GO Process	GO:0008104	Protein localization	52	1890	0.36	9.1e-06	10090.ENSMUSP00000001479,10090.ENSMUSP00000001950,10090.ENSMUSP00000002837,10090.ENSMUSP00000004375,10090.ENSMUSP00000007602,10090.ENSMUSP00000007799,10090.ENSMUSP00000010753,10090.ENSMUSP00000018506,10090.ENSMUSP00000019109,10090.ENSMUSP00000019939,10090.ENSMUSP00000020163,10090.ENSMUSP00000021950,10090.ENSMUSP00000022196,10090.ENSMUSP00000022496,10090.ENSMUSP00000023087,10090.ENSMUSP00000023507…	Kpnb1,Tollip,Tmed5,Phb2,M6pr,Cav1,Psen2,Kpna2,Ywhah,Snx3,Nedd1,Dbn1,Ap3b1,Kpna3,Twf1,Gsk3b,Tm9sf3,Dctn2,Sept2,Gorasp2,Sec23b,Snx17,Wasl,Copb1,Tmed1,Copg2,Snx2,Ddx19a,Nacad,Lamp2,Cdc42,Nup98,Erlec1,Sept11,Erc1,Klc1,Sept9,Vps4b,Elavl1,Snx27,Clta,Copg1,Dmd,Itsn1,Tacc3,Hnrnpa2b1,Erp29,Sri,Faf2,Mtch2,Sh3glb1,Erbb2ip
GO Process	GO:1901566	Organonitrogen compound biosynthetic process	37	1096	0.45	9.66e-06	10090.ENSMUSP00000001304,10090.ENSMUSP00000019939,10090.ENSMUSP00000020153,10090.ENSMUSP00000021443,10090.ENSMUSP00000022960,10090.ENSMUSP00000023210,10090.ENSMUSP00000023869,10090.ENSMUSP00000027602,10090.ENSMUSP00000027810,10090.ENSMUSP00000027973,10090.ENSMUSP00000028250,10090.ENSMUSP00000029147,10090.ENSMUSP00000030169,10090.ENSMUSP00000033634,10090.ENSMUSP00000035244,10090.ENSMUSP00000038722…	Ckb,Snx3,Hbs1l,Mthfd1,Eif3e,Cyc1,Denr,Dars,Fh1,Sephs1,Mrrf,Nfs1,Stoml2,Acsl4,Dhx29,Pomt1,Eif3l,Mrps35,Rpl18a,Mtap,Rpl26,Rps7,Rpl17,Cox5b,Rpl29,Rplp2,Tufm,B3glct,Sars,Atp5d,Rps19,Dmd,Gls,Rpl35a,Wars,Eif5,Larp1
GO Process	GO:0002181	Cytoplasmic translation	10	68	1.08	1.01e-05	10090.ENSMUSP00000022960,10090.ENSMUSP00000023869,10090.ENSMUSP00000035244,10090.ENSMUSP00000038839,10090.ENSMUSP00000058368,10090.ENSMUSP00000073175,10090.ENSMUSP00000078654,10090.ENSMUSP00000080203,10090.ENSMUSP00000110731,10090.ENSMUSP00000126825	Eif3e,Denr,Dhx29,Eif3l,Rpl18a,Rpl26,Rpl17,Rpl29,Rpl35a,Eif5
GO Process	GO:0044271	Cellular nitrogen compound biosynthetic process	38	1156	0.43	1.15e-05	10090.ENSMUSP00000019939,10090.ENSMUSP00000020153,10090.ENSMUSP00000021443,10090.ENSMUSP00000022196,10090.ENSMUSP00000022960,10090.ENSMUSP00000023210,10090.ENSMUSP00000023869,10090.ENSMUSP00000027602,10090.ENSMUSP00000027810,10090.ENSMUSP00000028250,10090.ENSMUSP00000028553,10090.ENSMUSP00000028817,10090.ENSMUSP00000030169,10090.ENSMUSP00000033634,10090.ENSMUSP00000035244,10090.ENSMUSP00000038839…	Snx3,Hbs1l,Mthfd1,Ap3b1,Eif3e,Cyc1,Denr,Dars,Fh1,Mrrf,Nop10,Pcna,Stoml2,Acsl4,Dhx29,Eif3l,Supt16,Dnph1,Rbmxl1,Mrps35,Rpl18a,Mtap,Npm3,Rpl26,Rps7,Rpl17,Cox5b,Rpl29,Rplp2,Tufm,Sars,Atp5d,Rps19,Dmd,Rpl35a,Wars,Eif5,Larp1
GO Process	GO:0050789	Regulation of biological process	165	9973	0.14	1.46e-05	10090.ENSMUSP00000001479,10090.ENSMUSP00000001950,10090.ENSMUSP00000004375,10090.ENSMUSP00000004673,10090.ENSMUSP00000005066,10090.ENSMUSP00000005234,10090.ENSMUSP00000005406,10090.ENSMUSP00000006692,10090.ENSMUSP00000007212,10090.ENSMUSP00000007255,10090.ENSMUSP00000007799,10090.ENSMUSP00000009138,10090.ENSMUSP00000010753,10090.ENSMUSP00000015011,10090.ENSMUSP00000016138,10090.ENSMUSP00000017365…	Kpnb1,Tollip,Phb2,Ndrg2,Map2k1,Wdr1,App,Mvd,Psmd2,Ddah2,Cav1,Stk38,Psen2,Surf4,Fnta,Psmd3,Kpna2,Lsp1,Ywhah,D17Wsu104e,Snx3,Fabp7,Hbs1l,Nedd1,Usp15,Pfkl,Ppp2ca,Dbn1,Ap3b1,Fam213a,Nefm,Eif3e,Twf1,Gsk3b,Sod1,Denr,Ring1,Bin1,Txnl1,Tmx3,Maoa,Lztfl1,Farp1,Sept2,Fh1,Dnajc10,Pcna,Csde1,Hadh,Stoml2,Txndc12,Snx17,Agpat9,Srsf9,Wasl,Mtpn,Psma1,Gpc4,Acsl4,Rbbp7,Naa10,Mpp1,Slc25a4,Myo1e,Cox7a2,Xrn1,Dhx29,Arhga…
GO Process	GO:0010467	Gene expression	48	1743	0.36	3e-05	10090.ENSMUSP00000005406,10090.ENSMUSP00000010753,10090.ENSMUSP00000020153,10090.ENSMUSP00000021226,10090.ENSMUSP00000021522,10090.ENSMUSP00000022196,10090.ENSMUSP00000022960,10090.ENSMUSP00000023869,10090.ENSMUSP00000027602,10090.ENSMUSP00000028250,10090.ENSMUSP00000028553,10090.ENSMUSP00000030169,10090.ENSMUSP00000031513,10090.ENSMUSP00000033763,10090.ENSMUSP00000034981,10090.ENSMUSP00000035244…	App,Psen2,Hbs1l,Luc7l3,Glrx5,Ap3b1,Eif3e,Denr,Dars,Mrrf,Nop10,Stoml2,Srsf9,Naa10,Xrn1,Dhx29,Eif3l,Stub1,Supt16,Sf3b6,Ddx19a,Rbmxl1,Mrps35,Raly,Rpl18a,Trnt1,Npm3,Rpl26,Rps7,Hnrnph1,Rpl17,Snrpa,Rpl29,Rplp2,Tufm,Sars,Fus,Rps19,Srsf5,Hnrnpc,Hnrnpa2b1,Rpl35a,Pus7,Sf3a2,Wars,Eif5,Larp1,Metap2
GO Process	GO:0097435	Supramolecular fiber organization	22	469	0.59	3.82e-05	10090.ENSMUSP00000001479,10090.ENSMUSP00000003575,10090.ENSMUSP00000005234,10090.ENSMUSP00000005406,10090.ENSMUSP00000007799,10090.ENSMUSP00000020163,10090.ENSMUSP00000021950,10090.ENSMUSP00000022638,10090.ENSMUSP00000023087,10090.ENSMUSP00000031695,10090.ENSMUSP00000034745,10090.ENSMUSP00000041644,10090.ENSMUSP00000054634,10090.ENSMUSP00000069416,10090.ENSMUSP00000071619,10090.ENSMUSP00000072087…	Kpnb1,Tpm4,Wdr1,App,Cav1,Nedd1,Dbn1,Nefm,Twf1,Wasl,Myo1e,Brk1,Cdc42,Itgb5,Elmo2,Tmod3,Lima1,Enah,Col5a2,Add1,Tacc3,Agfg1
GO Process	GO:0045333	Cellular respiration	12	133	0.87	5.32e-05	10090.ENSMUSP00000013737,10090.ENSMUSP00000019323,10090.ENSMUSP00000022980,10090.ENSMUSP00000023210,10090.ENSMUSP00000027810,10090.ENSMUSP00000042967,10090.ENSMUSP00000074600,10090.ENSMUSP00000079944,10090.ENSMUSP00000081000,10090.ENSMUSP00000101006,10090.ENSMUSP00000121851,10090.ENSMUSP00000130532	Ndufs2,Mdh2,Ndufb9,Cyc1,Fh1,Ndufv1,Ndufs8,Cox5b,mt-Nd4,Atp5d,Mtch2,Ndufaf2
GO Process	GO:0006886	Intracellular protein transport	28	759	0.48	8.39e-05	10090.ENSMUSP00000001479,10090.ENSMUSP00000002837,10090.ENSMUSP00000004375,10090.ENSMUSP00000007602,10090.ENSMUSP00000018506,10090.ENSMUSP00000019109,10090.ENSMUSP00000022196,10090.ENSMUSP00000022496,10090.ENSMUSP00000023507,10090.ENSMUSP00000028916,10090.ENSMUSP00000031029,10090.ENSMUSP00000033012,10090.ENSMUSP00000034698,10090.ENSMUSP00000038368,10090.ENSMUSP00000039243,10090.ENSMUSP00000047898…	Kpnb1,Tmed5,Phb2,M6pr,Kpna2,Ywhah,Ap3b1,Kpna3,Gsk3b,Sec23b,Snx17,Copb1,Tmed1,Copg2,Snx2,Ddx19a,Nacad,Lamp2,Nup98,Erlec1,Klc1,Elavl1,Snx27,Clta,Copg1,Hnrnpa2b1,Faf2,Erbb2ip
GO Process	GO:0034622	Cellular protein-containing complex assembly	26	683	0.5	0.00012	10090.ENSMUSP00000007799,10090.ENSMUSP00000021226,10090.ENSMUSP00000022960,10090.ENSMUSP00000022980,10090.ENSMUSP00000023869,10090.ENSMUSP00000025239,10090.ENSMUSP00000027495,10090.ENSMUSP00000031695,10090.ENSMUSP00000034881,10090.ENSMUSP00000035244,10090.ENSMUSP00000038781,10090.ENSMUSP00000038839,10090.ENSMUSP00000048153,10090.ENSMUSP00000048319,10090.ENSMUSP00000059192,10090.ENSMUSP00000067882…	Cav1,Luc7l3,Eif3e,Ndufb9,Denr,Bin1,Sept2,Wasl,Cox7a2,Dhx29,Tbca,Eif3l,Rbmxl1,Orc3,Mcm3,Tbcel,Nup98,Psmd4,Ndufs8,Erc1,Atp5d,Clta,Rps19,Dmd,Sf3a2,Eif5
GO Process	GO:1901360	Organic cyclic compound metabolic process	61	2614	0.28	0.00012	10090.ENSMUSP00000005406,10090.ENSMUSP00000006692,10090.ENSMUSP00000019109,10090.ENSMUSP00000019939,10090.ENSMUSP00000020522,10090.ENSMUSP00000021226,10090.ENSMUSP00000021443,10090.ENSMUSP00000022196,10090.ENSMUSP00000022960,10090.ENSMUSP00000023210,10090.ENSMUSP00000023507,10090.ENSMUSP00000026013,10090.ENSMUSP00000027602,10090.ENSMUSP00000027810,10090.ENSMUSP00000028553,10090.ENSMUSP00000028817…	App,Mvd,Ywhah,Snx3,Pfkl,Luc7l3,Mthfd1,Ap3b1,Eif3e,Cyc1,Gsk3b,Maoa,Dars,Fh1,Nop10,Pcna,Nfs1,Csde1,Stoml2,Srsf9,Mmab,Mtpn,Acsl4,Cbr4,Xrn1,Stub1,Supt16,Sf3b6,Dnph1,Rbmxl1,Orc3,Raly,Mcm3,Trnt1,Mtap,Prkaa1,Pld4,Bre,Npm3,Rpl26,Lima1,Rps7,Hnrnph1,Snrpa,Cox5b,Sars,Acot11,Atp5d,Fus,Rps19,Srsf5,Hnrnpc,Rif1,Hnrnpa2b1,Rpl35a,Pus7,Sf3a2,Usp7,Wars,Endod1,Tpi1
GO Process	GO:0044267	Cellular protein metabolic process	68	3073	0.26	0.00014	10090.ENSMUSP00000001950,10090.ENSMUSP00000005066,10090.ENSMUSP00000005406,10090.ENSMUSP00000007212,10090.ENSMUSP00000009138,10090.ENSMUSP00000010753,10090.ENSMUSP00000016138,10090.ENSMUSP00000017365,10090.ENSMUSP00000019323,10090.ENSMUSP00000020153,10090.ENSMUSP00000020334,10090.ENSMUSP00000020608,10090.ENSMUSP00000021522,10090.ENSMUSP00000022196,10090.ENSMUSP00000022960,10090.ENSMUSP00000023087…	Tollip,Map2k1,App,Psmd2,Stk38,Psen2,Fnta,Psmd3,Mdh2,Hbs1l,Usp15,Ppp2ca,Glrx5,Ap3b1,Eif3e,Twf1,Gsk3b,Denr,Ring1,Tmx3,Dars,Mrrf,Dnajc10,Nfs1,Stoml2,Psma1,Naa10,Psmb10,Dhx29,Pomt1,Eif3l,Stub1,Ppp2r4,Mrps35,Nek9,Hectd3,Lamp2,Cdc42,Rpl18a,Trim32,Prkaa1,Setd3,Trim2,Psmd4,Erlec1,Rpl26,Rps7,Gid8,Erc1,Rpl17,Rpl29,Rplp2,Ccnd1,Vps4b,Tufm,B3glct,Sars,Stk39,Rps6ka1,Rps19,Rpl35a,Fkbp8,Faf2,Usp7,Wars,Eif5,Larp1…
GO Process	GO:0022900	Electron transport chain	11	122	0.87	0.00016	10090.ENSMUSP00000013737,10090.ENSMUSP00000021522,10090.ENSMUSP00000022980,10090.ENSMUSP00000023210,10090.ENSMUSP00000034881,10090.ENSMUSP00000042967,10090.ENSMUSP00000074600,10090.ENSMUSP00000079944,10090.ENSMUSP00000081000,10090.ENSMUSP00000121851,10090.ENSMUSP00000130532	Ndufs2,Glrx5,Ndufb9,Cyc1,Cox7a2,Ndufv1,Ndufs8,Cox5b,mt-Nd4,Mtch2,Ndufaf2
GO Process	GO:0006725	Cellular aromatic compound metabolic process	57	2412	0.29	0.00019	10090.ENSMUSP00000005406,10090.ENSMUSP00000006692,10090.ENSMUSP00000019939,10090.ENSMUSP00000020522,10090.ENSMUSP00000021226,10090.ENSMUSP00000021443,10090.ENSMUSP00000022196,10090.ENSMUSP00000022960,10090.ENSMUSP00000023210,10090.ENSMUSP00000023507,10090.ENSMUSP00000026013,10090.ENSMUSP00000027602,10090.ENSMUSP00000027810,10090.ENSMUSP00000028553,10090.ENSMUSP00000028817,10090.ENSMUSP00000029446…	App,Mvd,Snx3,Pfkl,Luc7l3,Mthfd1,Ap3b1,Eif3e,Cyc1,Gsk3b,Maoa,Dars,Fh1,Nop10,Pcna,Csde1,Stoml2,Srsf9,Mmab,Mtpn,Acsl4,Cbr4,Xrn1,Stub1,Supt16,Sf3b6,Dnph1,Rbmxl1,Orc3,Raly,Mcm3,Trnt1,Mtap,Pld4,Bre,Npm3,Rpl26,Rps7,Hnrnph1,Snrpa,Cox5b,Sars,Acot11,Atp5d,Fus,Rps19,Srsf5,Hnrnpc,Rif1,Hnrnpa2b1,Rpl35a,Pus7,Sf3a2,Usp7,Wars,Endod1,Tpi1
GO Process	GO:0046483	Heterocycle metabolic process	56	2347	0.29	0.00019	10090.ENSMUSP00000005406,10090.ENSMUSP00000006692,10090.ENSMUSP00000019939,10090.ENSMUSP00000020522,10090.ENSMUSP00000021226,10090.ENSMUSP00000021443,10090.ENSMUSP00000022196,10090.ENSMUSP00000022960,10090.ENSMUSP00000023210,10090.ENSMUSP00000023507,10090.ENSMUSP00000026013,10090.ENSMUSP00000027602,10090.ENSMUSP00000027810,10090.ENSMUSP00000028553,10090.ENSMUSP00000028817,10090.ENSMUSP00000029147…	App,Mvd,Snx3,Pfkl,Luc7l3,Mthfd1,Ap3b1,Eif3e,Cyc1,Gsk3b,Maoa,Dars,Fh1,Nop10,Pcna,Nfs1,Csde1,Stoml2,Srsf9,Mmab,Acsl4,Xrn1,Stub1,Supt16,Sf3b6,Dnph1,Rbmxl1,Orc3,Raly,Mcm3,Trnt1,Mtap,Pld4,Bre,Npm3,Rpl26,Rps7,Hnrnph1,Snrpa,Cox5b,Sars,Acot11,Atp5d,Fus,Rps19,Srsf5,Hnrnpc,Rif1,Hnrnpa2b1,Rpl35a,Pus7,Sf3a2,Usp7,Wars,Endod1,Tpi1
GO Process	GO:1901575	Organic substance catabolic process	40	1425	0.37	0.00021	10090.ENSMUSP00000001950,10090.ENSMUSP00000007212,10090.ENSMUSP00000007255,10090.ENSMUSP00000017365,10090.ENSMUSP00000019109,10090.ENSMUSP00000020034,10090.ENSMUSP00000020334,10090.ENSMUSP00000020522,10090.ENSMUSP00000022960,10090.ENSMUSP00000026013,10090.ENSMUSP00000026538,10090.ENSMUSP00000028207,10090.ENSMUSP00000028392,10090.ENSMUSP00000029446,10090.ENSMUSP00000029610,10090.ENSMUSP00000029770…	Tollip,Psmd2,Ddah2,Psmd3,Ywhah,Echdc1,Usp15,Pfkl,Eif3e,Maoa,Echs1,Crat,Dnajc10,Csde1,Hadh,Abcd3,Plbd2,Hibadh,Psma1,Psmb10,Xrn1,Lnpep,Stub1,Abhd4,Dnph1,Hectd3,Lamp2,Trim32,Trim2,Psmd4,Erlec1,Gid8,Pgd,Vps4b,Anpep,Gls,Faf2,Usp7,Sh3glb1,Tpi1
GO Process	GO:0042773	ATP synthesis coupled electron transport	8	57	1.06	0.00025	10090.ENSMUSP00000013737,10090.ENSMUSP00000022980,10090.ENSMUSP00000023210,10090.ENSMUSP00000042967,10090.ENSMUSP00000074600,10090.ENSMUSP00000079944,10090.ENSMUSP00000081000,10090.ENSMUSP00000121851	Ndufs2,Ndufb9,Cyc1,Ndufv1,Ndufs8,Cox5b,mt-Nd4,Mtch2
GO Process	GO:0007010	Cytoskeleton organization	33	1064	0.41	0.00026	10090.ENSMUSP00000001479,10090.ENSMUSP00000003575,10090.ENSMUSP00000005234,10090.ENSMUSP00000007799,10090.ENSMUSP00000018963,10090.ENSMUSP00000019109,10090.ENSMUSP00000020163,10090.ENSMUSP00000021950,10090.ENSMUSP00000022638,10090.ENSMUSP00000023087,10090.ENSMUSP00000023507,10090.ENSMUSP00000023707,10090.ENSMUSP00000026479,10090.ENSMUSP00000026635,10090.ENSMUSP00000031695,10090.ENSMUSP00000034745…	Kpnb1,Tpm4,Wdr1,Cav1,Lsp1,Ywhah,Nedd1,Dbn1,Nefm,Twf1,Gsk3b,Sod1,Dctn2,Farp1,Wasl,Myo1e,Brk1,Fmnl1,Ppp2r4,Cdc42,Trim32,Setd3,Tbcel,Itgb5,Elmo2,Tmod3,Lima1,Enah,Epb4.1,Add1,Tacc3,Prc1,Agfg1
GO Process	GO:0015980	Energy derivation by oxidation of organic compounds	13	191	0.75	0.00026	10090.ENSMUSP00000013737,10090.ENSMUSP00000019323,10090.ENSMUSP00000022980,10090.ENSMUSP00000023210,10090.ENSMUSP00000023507,10090.ENSMUSP00000027810,10090.ENSMUSP00000042967,10090.ENSMUSP00000074600,10090.ENSMUSP00000079944,10090.ENSMUSP00000081000,10090.ENSMUSP00000101006,10090.ENSMUSP00000121851,10090.ENSMUSP00000130532	Ndufs2,Mdh2,Ndufb9,Cyc1,Gsk3b,Fh1,Ndufv1,Ndufs8,Cox5b,mt-Nd4,Atp5d,Mtch2,Ndufaf2
GO Process	GO:0022904	Respiratory electron transport chain	9	79	0.97	0.00026	10090.ENSMUSP00000013737,10090.ENSMUSP00000022980,10090.ENSMUSP00000023210,10090.ENSMUSP00000042967,10090.ENSMUSP00000074600,10090.ENSMUSP00000079944,10090.ENSMUSP00000081000,10090.ENSMUSP00000121851,10090.ENSMUSP00000130532	Ndufs2,Ndufb9,Cyc1,Ndufv1,Ndufs8,Cox5b,mt-Nd4,Mtch2,Ndufaf2
GO Process	GO:0019538	Protein metabolic process	75	3634	0.23	0.00036	10090.ENSMUSP00000001950,10090.ENSMUSP00000005066,10090.ENSMUSP00000005406,10090.ENSMUSP00000007212,10090.ENSMUSP00000009138,10090.ENSMUSP00000010753,10090.ENSMUSP00000016138,10090.ENSMUSP00000017365,10090.ENSMUSP00000019323,10090.ENSMUSP00000019939,10090.ENSMUSP00000020153,10090.ENSMUSP00000020334,10090.ENSMUSP00000020608,10090.ENSMUSP00000021522,10090.ENSMUSP00000022196,10090.ENSMUSP00000022960…	Tollip,Map2k1,App,Psmd2,Stk38,Psen2,Fnta,Psmd3,Mdh2,Snx3,Hbs1l,Usp15,Ppp2ca,Glrx5,Ap3b1,Eif3e,Twf1,Gsk3b,Denr,Ring1,Tmx3,Dars,Mrrf,Dnajc10,Nfs1,Stoml2,Psma1,Naa10,Psmb10,Dhx29,Lnpep,Pomt1,Eif3l,Stub1,Ppp2r4,Rbmxl1,Mrps35,Nek9,Hectd3,Lamp2,Cdc42,Rpl18a,Trim32,Prkaa1,Setd3,Nup98,Trim2,Psmd4,Erlec1,Rpl26,Rps7,Gid8,Erc1,Rpl17,Rpl29,Adam9,Rplp2,Ccnd1,Vps4b,Tufm,B3glct,Sars,Stk39,Rps6ka1,Anpep,Rps19,Ad…
GO Process	GO:0050794	Regulation of cellular process	154	9541	0.12	0.00039	10090.ENSMUSP00000001479,10090.ENSMUSP00000001950,10090.ENSMUSP00000004375,10090.ENSMUSP00000004673,10090.ENSMUSP00000005066,10090.ENSMUSP00000005234,10090.ENSMUSP00000005406,10090.ENSMUSP00000006692,10090.ENSMUSP00000007255,10090.ENSMUSP00000007799,10090.ENSMUSP00000009138,10090.ENSMUSP00000010753,10090.ENSMUSP00000015011,10090.ENSMUSP00000016138,10090.ENSMUSP00000018506,10090.ENSMUSP00000018963…	Kpnb1,Tollip,Phb2,Ndrg2,Map2k1,Wdr1,App,Mvd,Ddah2,Cav1,Stk38,Psen2,Surf4,Fnta,Kpna2,Lsp1,Ywhah,D17Wsu104e,Snx3,Hbs1l,Usp15,Pfkl,Ppp2ca,Dbn1,Ap3b1,Fam213a,Nefm,Eif3e,Twf1,Gsk3b,Sod1,Denr,Ring1,Bin1,Txnl1,Tmx3,Maoa,Lztfl1,Farp1,Sept2,Fh1,Dnajc10,Pcna,Hadh,Stoml2,Txndc12,Snx17,Agpat9,Srsf9,Wasl,Mtpn,Gpc4,Acsl4,Rbbp7,Naa10,Mpp1,Slc25a4,Myo1e,Cox7a2,Xrn1,Dhx29,Arhgap39,Lnpep,Nexn,Pomt1,Eif3l,Serbp1,St…
GO Process	GO:0019752	Carboxylic acid metabolic process	26	754	0.45	0.00058	10090.ENSMUSP00000007255,10090.ENSMUSP00000019323,10090.ENSMUSP00000020034,10090.ENSMUSP00000020522,10090.ENSMUSP00000021443,10090.ENSMUSP00000025632,10090.ENSMUSP00000026538,10090.ENSMUSP00000027602,10090.ENSMUSP00000027810,10090.ENSMUSP00000027973,10090.ENSMUSP00000028207,10090.ENSMUSP00000029610,10090.ENSMUSP00000029770,10090.ENSMUSP00000031788,10090.ENSMUSP00000033634,10090.ENSMUSP00000034058…	Ddah2,Mdh2,Echdc1,Pfkl,Mthfd1,Carnmt1,Echs1,Dars,Fh1,Sephs1,Crat,Hadh,Abcd3,Hibadh,Acsl4,Cbr4,Mtap,Prkaa1,Pgd,Sars,Acot11,Gls,Ptgr2,Mtch2,Wars,Tpi1
GO Process	GO:0006139	Nucleobase-containing compound metabolic process	52	2205	0.29	0.0006	10090.ENSMUSP00000005406,10090.ENSMUSP00000006692,10090.ENSMUSP00000020522,10090.ENSMUSP00000021226,10090.ENSMUSP00000021443,10090.ENSMUSP00000022196,10090.ENSMUSP00000022960,10090.ENSMUSP00000023210,10090.ENSMUSP00000023507,10090.ENSMUSP00000027602,10090.ENSMUSP00000027810,10090.ENSMUSP00000028553,10090.ENSMUSP00000028817,10090.ENSMUSP00000029446,10090.ENSMUSP00000030169,10090.ENSMUSP00000031513…	App,Mvd,Pfkl,Luc7l3,Mthfd1,Ap3b1,Eif3e,Cyc1,Gsk3b,Dars,Fh1,Nop10,Pcna,Csde1,Stoml2,Srsf9,Acsl4,Xrn1,Stub1,Supt16,Sf3b6,Dnph1,Rbmxl1,Orc3,Raly,Mcm3,Trnt1,Mtap,Pld4,Bre,Npm3,Rpl26,Rps7,Hnrnph1,Snrpa,Cox5b,Sars,Acot11,Atp5d,Fus,Rps19,Srsf5,Hnrnpc,Rif1,Hnrnpa2b1,Rpl35a,Pus7,Sf3a2,Usp7,Wars,Endod1,Tpi1
GO Process	GO:0007015	Actin filament organization	14	243	0.68	0.0006	10090.ENSMUSP00000003575,10090.ENSMUSP00000005234,10090.ENSMUSP00000021950,10090.ENSMUSP00000023087,10090.ENSMUSP00000031695,10090.ENSMUSP00000034745,10090.ENSMUSP00000041644,10090.ENSMUSP00000054634,10090.ENSMUSP00000069416,10090.ENSMUSP00000071619,10090.ENSMUSP00000072087,10090.ENSMUSP00000073371,10090.ENSMUSP00000077781,10090.ENSMUSP00000109979	Tpm4,Wdr1,Dbn1,Twf1,Wasl,Myo1e,Brk1,Cdc42,Itgb5,Elmo2,Tmod3,Lima1,Enah,Add1
GO Process	GO:0044281	Small molecule metabolic process	39	1450	0.35	0.00067	10090.ENSMUSP00000005406,10090.ENSMUSP00000006692,10090.ENSMUSP00000007255,10090.ENSMUSP00000019323,10090.ENSMUSP00000020034,10090.ENSMUSP00000020522,10090.ENSMUSP00000021443,10090.ENSMUSP00000023210,10090.ENSMUSP00000025632,10090.ENSMUSP00000026538,10090.ENSMUSP00000027602,10090.ENSMUSP00000027810,10090.ENSMUSP00000027973,10090.ENSMUSP00000028207,10090.ENSMUSP00000029610,10090.ENSMUSP00000029770…	App,Mvd,Ddah2,Mdh2,Echdc1,Pfkl,Mthfd1,Cyc1,Carnmt1,Echs1,Dars,Fh1,Sephs1,Crat,Hadh,Abcd3,Stoml2,Mmab,Hibadh,Acsl4,Cbr4,Agps,Abhd4,Dnph1,Mtap,Pgm2,Prkaa1,Lima1,Cox5b,Pgd,B3glct,Sars,Acot11,Atp5d,Gls,Ptgr2,Mtch2,Wars,Tpi1
GO Process	GO:0045184	Establishment of protein localization	36	1288	0.36	0.00072	10090.ENSMUSP00000001479,10090.ENSMUSP00000002837,10090.ENSMUSP00000004375,10090.ENSMUSP00000007602,10090.ENSMUSP00000010753,10090.ENSMUSP00000018506,10090.ENSMUSP00000019109,10090.ENSMUSP00000019939,10090.ENSMUSP00000022196,10090.ENSMUSP00000022496,10090.ENSMUSP00000023507,10090.ENSMUSP00000028509,10090.ENSMUSP00000028916,10090.ENSMUSP00000031029,10090.ENSMUSP00000033012,10090.ENSMUSP00000034698…	Kpnb1,Tmed5,Phb2,M6pr,Psen2,Kpna2,Ywhah,Snx3,Ap3b1,Kpna3,Gsk3b,Gorasp2,Sec23b,Snx17,Copb1,Tmed1,Copg2,Snx2,Ddx19a,Nacad,Lamp2,Nup98,Erlec1,Erc1,Klc1,Vps4b,Elavl1,Snx27,Clta,Copg1,Itsn1,Hnrnpa2b1,Erp29,Faf2,Mtch2,Erbb2ip
GO Process	GO:0015031	Protein transport	34	1204	0.37	0.0011	10090.ENSMUSP00000001479,10090.ENSMUSP00000002837,10090.ENSMUSP00000004375,10090.ENSMUSP00000007602,10090.ENSMUSP00000010753,10090.ENSMUSP00000018506,10090.ENSMUSP00000019109,10090.ENSMUSP00000019939,10090.ENSMUSP00000022196,10090.ENSMUSP00000022496,10090.ENSMUSP00000023507,10090.ENSMUSP00000028916,10090.ENSMUSP00000031029,10090.ENSMUSP00000033012,10090.ENSMUSP00000034698,10090.ENSMUSP00000038368…	Kpnb1,Tmed5,Phb2,M6pr,Psen2,Kpna2,Ywhah,Snx3,Ap3b1,Kpna3,Gsk3b,Sec23b,Snx17,Copb1,Tmed1,Copg2,Snx2,Ddx19a,Nacad,Lamp2,Nup98,Erlec1,Erc1,Klc1,Vps4b,Elavl1,Snx27,Clta,Copg1,Itsn1,Hnrnpa2b1,Erp29,Faf2,Erbb2ip
GO Process	GO:0042775	Mitochondrial atp synthesis coupled electron transport	7	51	1.05	0.0011	10090.ENSMUSP00000013737,10090.ENSMUSP00000022980,10090.ENSMUSP00000023210,10090.ENSMUSP00000042967,10090.ENSMUSP00000074600,10090.ENSMUSP00000079944,10090.ENSMUSP00000121851	Ndufs2,Ndufb9,Cyc1,Ndufv1,Ndufs8,Cox5b,Mtch2
GO Process	GO:0048519	Negative regulation of biological process	94	5108	0.18	0.0013	10090.ENSMUSP00000004375,10090.ENSMUSP00000004673,10090.ENSMUSP00000005066,10090.ENSMUSP00000005406,10090.ENSMUSP00000007799,10090.ENSMUSP00000009138,10090.ENSMUSP00000010753,10090.ENSMUSP00000016138,10090.ENSMUSP00000019109,10090.ENSMUSP00000019723,10090.ENSMUSP00000019939,10090.ENSMUSP00000020024,10090.ENSMUSP00000020522,10090.ENSMUSP00000020608,10090.ENSMUSP00000021950,10090.ENSMUSP00000022960…	Phb2,Ndrg2,Map2k1,App,Cav1,Stk38,Psen2,Fnta,Ywhah,D17Wsu104e,Snx3,Fabp7,Pfkl,Ppp2ca,Dbn1,Eif3e,Twf1,Gsk3b,Sod1,Ring1,Bin1,Lztfl1,Farp1,Fh1,Dnajc10,Pcna,Csde1,Hadh,Txndc12,Srsf9,Wasl,Psma1,Acsl4,Rbbp7,Naa10,Slc25a4,Xrn1,Lnpep,Stub1,Phlda3,Gatad2b,Arl6ip5,Bclaf1,Ptma,Ppp2r4,Rbmxl1,Lamp2,Nfib,Cdc42,Trim32,Prkaa1,Fam49b,Bre,Tmod3,Erlec1,Rpl26,Lima1,Rps7,Nptn,Col5a2,Adnp,Ccnd1,Vps4b,Elavl1,Sox2,Sars,S…
GO Process	GO:0009056	Catabolic process	42	1680	0.31	0.0014	10090.ENSMUSP00000001950,10090.ENSMUSP00000004375,10090.ENSMUSP00000007212,10090.ENSMUSP00000007255,10090.ENSMUSP00000017365,10090.ENSMUSP00000019109,10090.ENSMUSP00000020034,10090.ENSMUSP00000020334,10090.ENSMUSP00000020522,10090.ENSMUSP00000022960,10090.ENSMUSP00000026013,10090.ENSMUSP00000026538,10090.ENSMUSP00000028207,10090.ENSMUSP00000028392,10090.ENSMUSP00000029446,10090.ENSMUSP00000029610…	Tollip,Phb2,Psmd2,Ddah2,Psmd3,Ywhah,Echdc1,Usp15,Pfkl,Eif3e,Maoa,Echs1,Crat,Dnajc10,Csde1,Hadh,Abcd3,Plbd2,Hibadh,Psma1,Psmb10,Xrn1,Lnpep,Stub1,Abhd4,Dnph1,Hectd3,Lamp2,Trim32,Prkaa1,Trim2,Psmd4,Erlec1,Gid8,Pgd,Vps4b,Anpep,Gls,Faf2,Usp7,Sh3glb1,Tpi1
GO Process	GO:0044248	Cellular catabolic process	38	1445	0.34	0.0014	10090.ENSMUSP00000001950,10090.ENSMUSP00000004375,10090.ENSMUSP00000007212,10090.ENSMUSP00000007255,10090.ENSMUSP00000017365,10090.ENSMUSP00000020034,10090.ENSMUSP00000020334,10090.ENSMUSP00000022960,10090.ENSMUSP00000026013,10090.ENSMUSP00000026538,10090.ENSMUSP00000028207,10090.ENSMUSP00000028392,10090.ENSMUSP00000029446,10090.ENSMUSP00000029610,10090.ENSMUSP00000029770,10090.ENSMUSP00000031788…	Tollip,Phb2,Psmd2,Ddah2,Psmd3,Echdc1,Usp15,Eif3e,Maoa,Echs1,Crat,Dnajc10,Csde1,Hadh,Abcd3,Hibadh,Psma1,Psmb10,Xrn1,Lnpep,Stub1,Dnph1,Hectd3,Lamp2,Trim32,Prkaa1,Trim2,Psmd4,Erlec1,Gid8,Pgd,Vps4b,Anpep,Gls,Faf2,Usp7,Sh3glb1,Tpi1
GO Process	GO:0034645	Cellular macromolecule biosynthetic process	34	1233	0.36	0.0016	10090.ENSMUSP00000019939,10090.ENSMUSP00000020153,10090.ENSMUSP00000022196,10090.ENSMUSP00000022960,10090.ENSMUSP00000023869,10090.ENSMUSP00000027602,10090.ENSMUSP00000028250,10090.ENSMUSP00000028553,10090.ENSMUSP00000028817,10090.ENSMUSP00000033720,10090.ENSMUSP00000035244,10090.ENSMUSP00000038722,10090.ENSMUSP00000038839,10090.ENSMUSP00000042283,10090.ENSMUSP00000048153,10090.ENSMUSP00000048319…	Snx3,Hbs1l,Ap3b1,Eif3e,Denr,Dars,Mrrf,Nop10,Pcna,Rbbp7,Dhx29,Pomt1,Eif3l,Supt16,Rbmxl1,Orc3,Mrps35,Nfib,Rpl18a,Mcm3,Npm3,Rpl26,Rps7,Rpl17,Rpl29,Rplp2,Tufm,B3glct,Sars,Rps19,Rpl35a,Wars,Eif5,Larp1
GO Process	GO:0051179	Localization	87	4646	0.19	0.0016	10090.ENSMUSP00000001479,10090.ENSMUSP00000001950,10090.ENSMUSP00000002837,10090.ENSMUSP00000004375,10090.ENSMUSP00000005066,10090.ENSMUSP00000005234,10090.ENSMUSP00000005406,10090.ENSMUSP00000006435,10090.ENSMUSP00000007602,10090.ENSMUSP00000007799,10090.ENSMUSP00000010753,10090.ENSMUSP00000018506,10090.ENSMUSP00000019109,10090.ENSMUSP00000019939,10090.ENSMUSP00000020163,10090.ENSMUSP00000020411…	Kpnb1,Tollip,Tmed5,Phb2,Map2k1,Wdr1,App,Atp6v1b2,M6pr,Cav1,Psen2,Kpna2,Ywhah,Snx3,Nedd1,Osbpl5,Dbn1,Ap3b1,Kpna3,Nefm,Twf1,Cyc1,Gsk3b,Sod1,Bin1,Tm9sf3,Dctn2,Sept2,Lamc1,Gorasp2,Sec23b,Abcd3,Stoml2,Snx17,Wasl,Copb1,Gpc4,Acsl4,Slc25a4,Tmed1,Myo1e,Cox7a2,Lgals3bp,Slc12a9,Copg2,Snx2,Arl6ip5,Brk1,Fmnl1,Ddx19a,Nacad,Lamp2,Cdc42,Pld4,Nup98,Itgb5,Elmo2,Erlec1,Lima1,Sept11,Enah,Erc1,Cox5b,mt-Nd4,Adam9,Klc1…
GO Process	GO:2001242	Regulation of intrinsic apoptotic signaling pathway	11	164	0.74	0.0016	10090.ENSMUSP00000005066,10090.ENSMUSP00000007799,10090.ENSMUSP00000023707,10090.ENSMUSP00000030296,10090.ENSMUSP00000043583,10090.ENSMUSP00000062277,10090.ENSMUSP00000073175,10090.ENSMUSP00000073880,10090.ENSMUSP00000117347,10090.ENSMUSP00000121851,10090.ENSMUSP00000129800	Map2k1,Cav1,Sod1,Txndc12,Bclaf1,Trim32,Rpl26,Rps7,Erp29,Mtch2,Sh3glb1
GO Process	GO:0042981	Regulation of apoptotic process	38	1486	0.32	0.0023	10090.ENSMUSP00000004375,10090.ENSMUSP00000005066,10090.ENSMUSP00000005406,10090.ENSMUSP00000007799,10090.ENSMUSP00000010753,10090.ENSMUSP00000016138,10090.ENSMUSP00000019109,10090.ENSMUSP00000019723,10090.ENSMUSP00000020608,10090.ENSMUSP00000023507,10090.ENSMUSP00000023707,10090.ENSMUSP00000025239,10090.ENSMUSP00000030296,10090.ENSMUSP00000034049,10090.ENSMUSP00000039110,10090.ENSMUSP00000040614…	Phb2,Map2k1,App,Cav1,Psen2,Fnta,Ywhah,D17Wsu104e,Ppp2ca,Gsk3b,Sod1,Bin1,Txndc12,Slc25a4,Serbp1,Phlda3,Arl6ip5,Bclaf1,Ptma,Ppp2r4,Ddx19a,Cdc42,Trim32,Prkaa1,Bre,Trim2,Rpl26,Rps7,Adnp,Sox2,Rps6ka1,Itsn1,Fkbp8,Erp29,Hypk,Mtch2,Usp7,Sh3glb1
GO Process	GO:0006810	Transport	68	3382	0.22	0.0024	10090.ENSMUSP00000001479,10090.ENSMUSP00000002837,10090.ENSMUSP00000004375,10090.ENSMUSP00000005066,10090.ENSMUSP00000005406,10090.ENSMUSP00000006435,10090.ENSMUSP00000007602,10090.ENSMUSP00000007799,10090.ENSMUSP00000010753,10090.ENSMUSP00000018506,10090.ENSMUSP00000019109,10090.ENSMUSP00000019939,10090.ENSMUSP00000020411,10090.ENSMUSP00000022196,10090.ENSMUSP00000022496,10090.ENSMUSP00000022638…	Kpnb1,Tmed5,Phb2,Map2k1,App,Atp6v1b2,M6pr,Cav1,Psen2,Kpna2,Ywhah,Snx3,Osbpl5,Ap3b1,Kpna3,Nefm,Cyc1,Gsk3b,Sod1,Bin1,Dctn2,Sec23b,Abcd3,Stoml2,Snx17,Wasl,Copb1,Acsl4,Slc25a4,Tmed1,Myo1e,Cox7a2,Lgals3bp,Slc12a9,Copg2,Snx2,Arl6ip5,Ddx19a,Nacad,Lamp2,Cdc42,Pld4,Nup98,Elmo2,Erlec1,Lima1,Erc1,Cox5b,mt-Nd4,Klc1,Atp11a,Ccnd1,Vps4b,Elavl1,Atp5d,Snx27,Clta,Copg1,Itsn1,Tacc3,Hnrnpa2b1,Erp29,Sri,Ankfy1,Faf2,M…
GO Process	GO:0030036	Actin cytoskeleton organization	19	496	0.5	0.0025	10090.ENSMUSP00000003575,10090.ENSMUSP00000005234,10090.ENSMUSP00000021950,10090.ENSMUSP00000023087,10090.ENSMUSP00000026635,10090.ENSMUSP00000031695,10090.ENSMUSP00000034745,10090.ENSMUSP00000041644,10090.ENSMUSP00000046296,10090.ENSMUSP00000054634,10090.ENSMUSP00000062277,10090.ENSMUSP00000066413,10090.ENSMUSP00000069416,10090.ENSMUSP00000071619,10090.ENSMUSP00000072087,10090.ENSMUSP00000073371…	Tpm4,Wdr1,Dbn1,Twf1,Farp1,Wasl,Myo1e,Brk1,Fmnl1,Cdc42,Trim32,Setd3,Itgb5,Elmo2,Tmod3,Lima1,Enah,Epb4.1,Add1
GO Process	GO:0060249	Anatomical structure homeostasis	15	326	0.58	0.0027	10090.ENSMUSP00000010753,10090.ENSMUSP00000023707,10090.ENSMUSP00000027810,10090.ENSMUSP00000028553,10090.ENSMUSP00000028817,10090.ENSMUSP00000034981,10090.ENSMUSP00000052283,10090.ENSMUSP00000062277,10090.ENSMUSP00000063166,10090.ENSMUSP00000078534,10090.ENSMUSP00000099776,10090.ENSMUSP00000108313,10090.ENSMUSP00000109633,10090.ENSMUSP00000109979,10090.ENSMUSP00000110103	Psen2,Sod1,Fh1,Nop10,Pcna,Xrn1,Lamp2,Trim32,Prkaa1,Erc1,Stk39,Rif1,Dmd,Add1,Hnrnpa2b1
GO Process	GO:0030029	Actin filament-based process	20	551	0.48	0.0031	10090.ENSMUSP00000003575,10090.ENSMUSP00000005234,10090.ENSMUSP00000021950,10090.ENSMUSP00000023087,10090.ENSMUSP00000026635,10090.ENSMUSP00000031695,10090.ENSMUSP00000034745,10090.ENSMUSP00000041644,10090.ENSMUSP00000046296,10090.ENSMUSP00000054634,10090.ENSMUSP00000062277,10090.ENSMUSP00000066413,10090.ENSMUSP00000069416,10090.ENSMUSP00000071619,10090.ENSMUSP00000072087,10090.ENSMUSP00000073371…	Tpm4,Wdr1,Dbn1,Twf1,Farp1,Wasl,Myo1e,Brk1,Fmnl1,Cdc42,Trim32,Setd3,Itgb5,Elmo2,Tmod3,Lima1,Enah,Epb4.1,Add1,Myl6
GO Process	GO:0008064	Regulation of actin polymerization or depolymerization	11	181	0.7	0.0033	10090.ENSMUSP00000005234,10090.ENSMUSP00000021950,10090.ENSMUSP00000023087,10090.ENSMUSP00000025239,10090.ENSMUSP00000031695,10090.ENSMUSP00000031866,10090.ENSMUSP00000041644,10090.ENSMUSP00000066359,10090.ENSMUSP00000072087,10090.ENSMUSP00000073371,10090.ENSMUSP00000109979	Wdr1,Dbn1,Twf1,Bin1,Wasl,Mtpn,Brk1,Fam49b,Tmod3,Lima1,Add1
GO Process	GO:0042592	Homeostatic process	40	1634	0.31	0.0033	10090.ENSMUSP00000001304,10090.ENSMUSP00000005066,10090.ENSMUSP00000005406,10090.ENSMUSP00000007799,10090.ENSMUSP00000010753,10090.ENSMUSP00000020608,10090.ENSMUSP00000021443,10090.ENSMUSP00000022196,10090.ENSMUSP00000023707,10090.ENSMUSP00000025476,10090.ENSMUSP00000025515,10090.ENSMUSP00000027810,10090.ENSMUSP00000028392,10090.ENSMUSP00000028553,10090.ENSMUSP00000028817,10090.ENSMUSP00000030169…	Ckb,Map2k1,App,Cav1,Psen2,Ppp2ca,Mthfd1,Ap3b1,Sod1,Txnl1,Tmx3,Fh1,Dnajc10,Nop10,Pcna,Stoml2,Txndc12,Xrn1,Slc12a9,Abhd4,Lamp2,Raly,Trim32,Prkaa1,Tmod3,Lima1,Pdia4,Erc1,Nptn,Adnp,Stk39,Rps19,Ncor2,Rif1,Dmd,Add1,Hnrnpa2b1,Gls,Sri,Mtch2
GO Process	GO:1902683	Regulation of receptor localization to synapse	5	25	1.22	0.0039	10090.ENSMUSP00000005066,10090.ENSMUSP00000021950,10090.ENSMUSP00000023507,10090.ENSMUSP00000033450,10090.ENSMUSP00000082793	Map2k1,Dbn1,Gsk3b,Gpc4,Nptn
GO Process	GO:0030705	Cytoskeleton-dependent intracellular transport	11	186	0.69	0.004	10090.ENSMUSP00000005066,10090.ENSMUSP00000005406,10090.ENSMUSP00000022196,10090.ENSMUSP00000022638,10090.ENSMUSP00000023707,10090.ENSMUSP00000031695,10090.ENSMUSP00000034745,10090.ENSMUSP00000038368,10090.ENSMUSP00000054634,10090.ENSMUSP00000082004,10090.ENSMUSP00000109237	Map2k1,App,Ap3b1,Nefm,Sod1,Wasl,Myo1e,Copg2,Cdc42,Klc1,Copg1
GO Process	GO:2001244	Positive regulation of intrinsic apoptotic signaling pathway	7	66	0.94	0.004	10090.ENSMUSP00000007799,10090.ENSMUSP00000023707,10090.ENSMUSP00000043583,10090.ENSMUSP00000073175,10090.ENSMUSP00000073880,10090.ENSMUSP00000121851,10090.ENSMUSP00000129800	Cav1,Sod1,Bclaf1,Rpl26,Rps7,Mtch2,Sh3glb1
GO Process	GO:0051234	Establishment of localization	69	3522	0.21	0.0041	10090.ENSMUSP00000001479,10090.ENSMUSP00000002837,10090.ENSMUSP00000004375,10090.ENSMUSP00000005066,10090.ENSMUSP00000005406,10090.ENSMUSP00000006435,10090.ENSMUSP00000007602,10090.ENSMUSP00000007799,10090.ENSMUSP00000010753,10090.ENSMUSP00000018506,10090.ENSMUSP00000019109,10090.ENSMUSP00000019939,10090.ENSMUSP00000020411,10090.ENSMUSP00000022196,10090.ENSMUSP00000022496,10090.ENSMUSP00000022638…	Kpnb1,Tmed5,Phb2,Map2k1,App,Atp6v1b2,M6pr,Cav1,Psen2,Kpna2,Ywhah,Snx3,Osbpl5,Ap3b1,Kpna3,Nefm,Cyc1,Gsk3b,Sod1,Bin1,Dctn2,Gorasp2,Sec23b,Abcd3,Stoml2,Snx17,Wasl,Copb1,Acsl4,Slc25a4,Tmed1,Myo1e,Cox7a2,Lgals3bp,Slc12a9,Copg2,Snx2,Arl6ip5,Ddx19a,Nacad,Lamp2,Cdc42,Pld4,Nup98,Elmo2,Erlec1,Lima1,Erc1,Cox5b,mt-Nd4,Klc1,Atp11a,Ccnd1,Vps4b,Elavl1,Atp5d,Snx27,Clta,Copg1,Itsn1,Tacc3,Hnrnpa2b1,Erp29,Sri,Ankfy…
GO Process	GO:0051246	Regulation of protein metabolic process	58	2799	0.23	0.0046	10090.ENSMUSP00000001950,10090.ENSMUSP00000004375,10090.ENSMUSP00000004673,10090.ENSMUSP00000005066,10090.ENSMUSP00000005406,10090.ENSMUSP00000007212,10090.ENSMUSP00000007799,10090.ENSMUSP00000009138,10090.ENSMUSP00000010753,10090.ENSMUSP00000016138,10090.ENSMUSP00000017365,10090.ENSMUSP00000019723,10090.ENSMUSP00000019939,10090.ENSMUSP00000020153,10090.ENSMUSP00000020608,10090.ENSMUSP00000022960…	Tollip,Phb2,Ndrg2,Map2k1,App,Psmd2,Cav1,Stk38,Psen2,Fnta,Psmd3,D17Wsu104e,Snx3,Hbs1l,Ppp2ca,Eif3e,Twf1,Gsk3b,Sod1,Denr,Bin1,Fh1,Dnajc10,Mtpn,Xrn1,Dhx29,Pomt1,Eif3l,Stub1,Arl6ip5,Ppp2r4,Cdc42,Trim32,Prkaa1,Erlec1,Rpl26,Rps7,Adam9,Lsm14a,Nptn,Adnp,Ccnd1,Tufm,Elavl1,Sox2,Stk39,Rps6ka1,Ncor2,Rif1,Dmd,Pus7,Fkbp8,Erp29,Mtch2,Usp7,Wars,Eif5,Larp1
GO Process	GO:0010608	Posttranscriptional regulation of gene expression	18	481	0.49	0.005	10090.ENSMUSP00000005406,10090.ENSMUSP00000007799,10090.ENSMUSP00000020153,10090.ENSMUSP00000022960,10090.ENSMUSP00000023869,10090.ENSMUSP00000034981,10090.ENSMUSP00000035244,10090.ENSMUSP00000038839,10090.ENSMUSP00000073175,10090.ENSMUSP00000082723,10090.ENSMUSP00000095656,10090.ENSMUSP00000096549,10090.ENSMUSP00000101858,10090.ENSMUSP00000107237,10090.ENSMUSP00000110103,10090.ENSMUSP00000113801…	App,Cav1,Hbs1l,Eif3e,Denr,Xrn1,Dhx29,Eif3l,Rpl26,Lsm14a,Tufm,Elavl1,Fus,Hnrnpc,Hnrnpa2b1,Pus7,Eif5,Larp1
GO Process	GO:0043254	Regulation of protein-containing complex assembly	17	437	0.51	0.0051	10090.ENSMUSP00000007799,10090.ENSMUSP00000010753,10090.ENSMUSP00000021950,10090.ENSMUSP00000023087,10090.ENSMUSP00000023507,10090.ENSMUSP00000025239,10090.ENSMUSP00000031695,10090.ENSMUSP00000031866,10090.ENSMUSP00000040431,10090.ENSMUSP00000041644,10090.ENSMUSP00000052283,10090.ENSMUSP00000054634,10090.ENSMUSP00000066359,10090.ENSMUSP00000072087,10090.ENSMUSP00000109979,10090.ENSMUSP00000124625…	Cav1,Psen2,Dbn1,Twf1,Gsk3b,Bin1,Wasl,Mtpn,Stub1,Brk1,Lamp2,Cdc42,Fam49b,Tmod3,Add1,Wars,Sh3glb1
GO Process	GO:0002183	Cytoplasmic translational initiation	5	28	1.17	0.0058	10090.ENSMUSP00000022960,10090.ENSMUSP00000023869,10090.ENSMUSP00000035244,10090.ENSMUSP00000038839,10090.ENSMUSP00000126825	Eif3e,Denr,Dhx29,Eif3l,Eif5
GO Process	GO:0016310	Phosphorylation	29	1059	0.35	0.0066	10090.ENSMUSP00000001304,10090.ENSMUSP00000001950,10090.ENSMUSP00000005066,10090.ENSMUSP00000005406,10090.ENSMUSP00000009138,10090.ENSMUSP00000013737,10090.ENSMUSP00000020334,10090.ENSMUSP00000020522,10090.ENSMUSP00000022980,10090.ENSMUSP00000023087,10090.ENSMUSP00000023210,10090.ENSMUSP00000023507,10090.ENSMUSP00000027973,10090.ENSMUSP00000030169,10090.ENSMUSP00000034881,10090.ENSMUSP00000042967…	Ckb,Tollip,Map2k1,App,Stk38,Ndufs2,Usp15,Pfkl,Ndufb9,Twf1,Cyc1,Gsk3b,Sephs1,Stoml2,Cox7a2,Ndufv1,Nek9,Prkaa1,Ndufs8,Cox6b1,Erc1,Cox5b,mt-Nd4,Ccnd1,Stk39,Atp5d,Rps6ka1,Mtch2,Tpi1
GO Process	GO:0030834	Regulation of actin filament depolymerization	6	50	1	0.0073	10090.ENSMUSP00000005234,10090.ENSMUSP00000023087,10090.ENSMUSP00000031866,10090.ENSMUSP00000072087,10090.ENSMUSP00000073371,10090.ENSMUSP00000109979	Wdr1,Twf1,Mtpn,Tmod3,Lima1,Add1
GO Process	GO:0032268	Regulation of cellular protein metabolic process	55	2657	0.23	0.0074	10090.ENSMUSP00000001950,10090.ENSMUSP00000004375,10090.ENSMUSP00000004673,10090.ENSMUSP00000005066,10090.ENSMUSP00000005406,10090.ENSMUSP00000007799,10090.ENSMUSP00000009138,10090.ENSMUSP00000010753,10090.ENSMUSP00000016138,10090.ENSMUSP00000019723,10090.ENSMUSP00000019939,10090.ENSMUSP00000020153,10090.ENSMUSP00000020608,10090.ENSMUSP00000022960,10090.ENSMUSP00000023087,10090.ENSMUSP00000023507…	Tollip,Phb2,Ndrg2,Map2k1,App,Cav1,Stk38,Psen2,Fnta,D17Wsu104e,Snx3,Hbs1l,Ppp2ca,Eif3e,Twf1,Gsk3b,Sod1,Denr,Bin1,Fh1,Dnajc10,Xrn1,Dhx29,Pomt1,Eif3l,Stub1,Arl6ip5,Ppp2r4,Cdc42,Trim32,Prkaa1,Erlec1,Rpl26,Rps7,Adam9,Lsm14a,Nptn,Adnp,Ccnd1,Tufm,Elavl1,Sox2,Stk39,Rps6ka1,Ncor2,Rif1,Dmd,Pus7,Fkbp8,Erp29,Mtch2,Usp7,Wars,Eif5,Larp1
GO Process	GO:0006796	Phosphate-containing compound metabolic process	41	1776	0.28	0.0079	10090.ENSMUSP00000001304,10090.ENSMUSP00000001950,10090.ENSMUSP00000005066,10090.ENSMUSP00000005406,10090.ENSMUSP00000006692,10090.ENSMUSP00000009138,10090.ENSMUSP00000013737,10090.ENSMUSP00000020334,10090.ENSMUSP00000020522,10090.ENSMUSP00000020608,10090.ENSMUSP00000021443,10090.ENSMUSP00000022980,10090.ENSMUSP00000023087,10090.ENSMUSP00000023210,10090.ENSMUSP00000023507,10090.ENSMUSP00000027973…	Ckb,Tollip,Map2k1,App,Mvd,Stk38,Ndufs2,Usp15,Pfkl,Ppp2ca,Mthfd1,Ndufb9,Twf1,Cyc1,Gsk3b,Sephs1,Nfs1,Stoml2,Agpat9,Acsl4,Cox7a2,Ndufv1,Abhd4,Dnph1,Nek9,Prkaa1,Ndufs8,Cox6b1,Erc1,Cox5b,mt-Nd4,Pgd,Acp6,Ccnd1,Stk39,Acot11,Atp5d,Rps6ka1,Mtch2,Sh3glb1,Tpi1
GO Process	GO:0071702	Organic substance transport	42	1836	0.28	0.0079	10090.ENSMUSP00000001479,10090.ENSMUSP00000002837,10090.ENSMUSP00000004375,10090.ENSMUSP00000007602,10090.ENSMUSP00000007799,10090.ENSMUSP00000010753,10090.ENSMUSP00000018506,10090.ENSMUSP00000019109,10090.ENSMUSP00000019939,10090.ENSMUSP00000020411,10090.ENSMUSP00000022196,10090.ENSMUSP00000022496,10090.ENSMUSP00000023507,10090.ENSMUSP00000028916,10090.ENSMUSP00000029770,10090.ENSMUSP00000031029…	Kpnb1,Tmed5,Phb2,M6pr,Cav1,Psen2,Kpna2,Ywhah,Snx3,Osbpl5,Ap3b1,Kpna3,Gsk3b,Sec23b,Abcd3,Snx17,Copb1,Acsl4,Slc25a4,Tmed1,Copg2,Snx2,Arl6ip5,Ddx19a,Nacad,Lamp2,Nup98,Erlec1,Lima1,Erc1,Klc1,Atp11a,Vps4b,Elavl1,Snx27,Clta,Copg1,Itsn1,Hnrnpa2b1,Erp29,Faf2,Erbb2ip
GO Process	GO:0090257	Regulation of muscle system process	12	242	0.61	0.0079	10090.ENSMUSP00000005066,10090.ENSMUSP00000007799,10090.ENSMUSP00000021950,10090.ENSMUSP00000023087,10090.ENSMUSP00000023507,10090.ENSMUSP00000023707,10090.ENSMUSP00000025239,10090.ENSMUSP00000031866,10090.ENSMUSP00000034049,10090.ENSMUSP00000066413,10090.ENSMUSP00000109633,10090.ENSMUSP00000118221	Map2k1,Cav1,Dbn1,Twf1,Gsk3b,Sod1,Bin1,Mtpn,Slc25a4,Setd3,Dmd,Sri
GO Process	GO:0010941	Regulation of cell death	39	1661	0.29	0.0085	10090.ENSMUSP00000004375,10090.ENSMUSP00000005066,10090.ENSMUSP00000005406,10090.ENSMUSP00000007799,10090.ENSMUSP00000010753,10090.ENSMUSP00000016138,10090.ENSMUSP00000019109,10090.ENSMUSP00000019723,10090.ENSMUSP00000020608,10090.ENSMUSP00000023507,10090.ENSMUSP00000023707,10090.ENSMUSP00000025239,10090.ENSMUSP00000030296,10090.ENSMUSP00000034049,10090.ENSMUSP00000039110,10090.ENSMUSP00000040614…	Phb2,Map2k1,App,Cav1,Psen2,Fnta,Ywhah,D17Wsu104e,Ppp2ca,Gsk3b,Sod1,Bin1,Txndc12,Slc25a4,Serbp1,Phlda3,Arl6ip5,Bclaf1,Ptma,Ppp2r4,Ddx19a,Cdc42,Trim32,Prkaa1,Bre,Trim2,Rpl26,Rps7,Adnp,Vps4b,Sox2,Rps6ka1,Itsn1,Fkbp8,Erp29,Hypk,Mtch2,Usp7,Sh3glb1
GO Process	GO:0019222	Regulation of metabolic process	103	6085	0.15	0.0092	10090.ENSMUSP00000001950,10090.ENSMUSP00000004375,10090.ENSMUSP00000004673,10090.ENSMUSP00000005066,10090.ENSMUSP00000005406,10090.ENSMUSP00000007212,10090.ENSMUSP00000007255,10090.ENSMUSP00000007799,10090.ENSMUSP00000009138,10090.ENSMUSP00000010753,10090.ENSMUSP00000016138,10090.ENSMUSP00000017365,10090.ENSMUSP00000019109,10090.ENSMUSP00000019723,10090.ENSMUSP00000019939,10090.ENSMUSP00000020153…	Tollip,Phb2,Ndrg2,Map2k1,App,Psmd2,Ddah2,Cav1,Stk38,Psen2,Fnta,Psmd3,Ywhah,D17Wsu104e,Snx3,Hbs1l,Usp15,Ppp2ca,Ap3b1,Eif3e,Twf1,Gsk3b,Sod1,Denr,Ring1,Bin1,Farp1,Fh1,Dnajc10,Pcna,Csde1,Hadh,Stoml2,Srsf9,Wasl,Mtpn,Acsl4,Rbbp7,Cox7a2,Xrn1,Dhx29,Lnpep,Pomt1,Eif3l,Stub1,Gatad2b,Arl6ip5,Supt16,Bclaf1,Ppp2r4,Rbmxl1,Orc3,Nfib,Cdc42,Raly,Trim32,Prkaa1,Fam49b,Setd3,Pld4,Nup98,Bre,Erlec1,Rpl26,Rps7,Hnrnph1,E…
GO Process	GO:2001022	Positive regulation of response to dna damage stimulus	8	107	0.79	0.0093	10090.ENSMUSP00000027810,10090.ENSMUSP00000028817,10090.ENSMUSP00000043583,10090.ENSMUSP00000069133,10090.ENSMUSP00000073175,10090.ENSMUSP00000101858,10090.ENSMUSP00000108313,10090.ENSMUSP00000121851	Fh1,Pcna,Bclaf1,Bre,Rpl26,Fus,Rif1,Mtch2
GO Process	GO:0042776	Mitochondrial atp synthesis coupled proton transport	4	16	1.31	0.0102	10090.ENSMUSP00000023210,10090.ENSMUSP00000030169,10090.ENSMUSP00000079944,10090.ENSMUSP00000101006	Cyc1,Stoml2,Cox5b,Atp5d
GO Process	GO:0051128	Regulation of cellular component organization	51	2438	0.24	0.0103	10090.ENSMUSP00000004375,10090.ENSMUSP00000005066,10090.ENSMUSP00000005234,10090.ENSMUSP00000005406,10090.ENSMUSP00000007799,10090.ENSMUSP00000010753,10090.ENSMUSP00000015011,10090.ENSMUSP00000019109,10090.ENSMUSP00000019939,10090.ENSMUSP00000021950,10090.ENSMUSP00000022638,10090.ENSMUSP00000023087,10090.ENSMUSP00000023507,10090.ENSMUSP00000025239,10090.ENSMUSP00000026635,10090.ENSMUSP00000027810…	Phb2,Map2k1,Wdr1,App,Cav1,Psen2,Surf4,Ywhah,Snx3,Dbn1,Nefm,Twf1,Gsk3b,Bin1,Farp1,Fh1,Wasl,Mtpn,Gpc4,Acsl4,Rbbp7,Naa10,Slc25a4,Nexn,Stub1,Brk1,Dnph1,Lamp2,Cdc42,Trim32,Prkaa1,Fam49b,Tmod3,Lima1,Sept11,Adam9,Nptn,Adnp,Sept9,Vps4b,Snx27,Hnrnpc,Rif1,Dmd,Itsn1,Add1,Tacc3,Hnrnpa2b1,Ankfy1,Wars,Sh3glb1
GO Process	GO:0006511	Ubiquitin-dependent protein catabolic process	17	471	0.47	0.0107	10090.ENSMUSP00000001950,10090.ENSMUSP00000007212,10090.ENSMUSP00000017365,10090.ENSMUSP00000020334,10090.ENSMUSP00000028392,10090.ENSMUSP00000033008,10090.ENSMUSP00000034369,10090.ENSMUSP00000040431,10090.ENSMUSP00000051922,10090.ENSMUSP00000062277,10090.ENSMUSP00000069922,10090.ENSMUSP00000071589,10090.ENSMUSP00000072929,10090.ENSMUSP00000077753,10090.ENSMUSP00000092230,10090.ENSMUSP00000121182…	Tollip,Psmd2,Psmd3,Usp15,Dnajc10,Psma1,Psmb10,Stub1,Hectd3,Trim32,Trim2,Psmd4,Erlec1,Gid8,Vps4b,Faf2,Usp7
GO Process	GO:1903312	Negative regulation of mrna metabolic process	7	82	0.85	0.0115	10090.ENSMUSP00000031513,10090.ENSMUSP00000048153,10090.ENSMUSP00000096549,10090.ENSMUSP00000101858,10090.ENSMUSP00000107237,10090.ENSMUSP00000110103,10090.ENSMUSP00000136673	Srsf9,Rbmxl1,Elavl1,Fus,Hnrnpc,Hnrnpa2b1,Larp1
GO Process	GO:0006120	Mitochondrial electron transport, nadh to ubiquinone	4	17	1.29	0.012	10090.ENSMUSP00000013737,10090.ENSMUSP00000022980,10090.ENSMUSP00000042967,10090.ENSMUSP00000074600	Ndufs2,Ndufb9,Ndufv1,Ndufs8
GO Process	GO:0048523	Negative regulation of cellular process	83	4672	0.17	0.0129	10090.ENSMUSP00000004375,10090.ENSMUSP00000004673,10090.ENSMUSP00000005066,10090.ENSMUSP00000005406,10090.ENSMUSP00000007799,10090.ENSMUSP00000009138,10090.ENSMUSP00000010753,10090.ENSMUSP00000016138,10090.ENSMUSP00000019109,10090.ENSMUSP00000019723,10090.ENSMUSP00000019939,10090.ENSMUSP00000020522,10090.ENSMUSP00000020608,10090.ENSMUSP00000021950,10090.ENSMUSP00000023087,10090.ENSMUSP00000023507…	Phb2,Ndrg2,Map2k1,App,Cav1,Stk38,Psen2,Fnta,Ywhah,D17Wsu104e,Snx3,Pfkl,Ppp2ca,Dbn1,Twf1,Gsk3b,Sod1,Ring1,Bin1,Lztfl1,Farp1,Fh1,Dnajc10,Pcna,Hadh,Txndc12,Srsf9,Wasl,Acsl4,Rbbp7,Naa10,Slc25a4,Xrn1,Stub1,Phlda3,Gatad2b,Arl6ip5,Bclaf1,Ptma,Ppp2r4,Rbmxl1,Lamp2,Nfib,Cdc42,Trim32,Prkaa1,Fam49b,Bre,Tmod3,Erlec1,Rpl26,Lima1,Rps7,Col5a2,Adnp,Ccnd1,Vps4b,Elavl1,Sox2,Sars,Stk39,Rps6ka1,Fus,Snx27,Ncor2,Hnrnpc…
GO Process	GO:0071826	Ribonucleoprotein complex subunit organization	10	182	0.66	0.0129	10090.ENSMUSP00000021226,10090.ENSMUSP00000022960,10090.ENSMUSP00000023869,10090.ENSMUSP00000035244,10090.ENSMUSP00000038839,10090.ENSMUSP00000048153,10090.ENSMUSP00000082004,10090.ENSMUSP00000104067,10090.ENSMUSP00000117160,10090.ENSMUSP00000126825	Luc7l3,Eif3e,Denr,Dhx29,Eif3l,Rbmxl1,Klc1,Rps19,Sf3a2,Eif5
GO Process	GO:0051239	Regulation of multicellular organismal process	62	3205	0.2	0.0134	10090.ENSMUSP00000004375,10090.ENSMUSP00000004673,10090.ENSMUSP00000005066,10090.ENSMUSP00000005234,10090.ENSMUSP00000005406,10090.ENSMUSP00000007799,10090.ENSMUSP00000010753,10090.ENSMUSP00000019109,10090.ENSMUSP00000019723,10090.ENSMUSP00000019939,10090.ENSMUSP00000020334,10090.ENSMUSP00000020608,10090.ENSMUSP00000021950,10090.ENSMUSP00000022196,10090.ENSMUSP00000022317,10090.ENSMUSP00000022638…	Phb2,Ndrg2,Map2k1,Wdr1,App,Cav1,Psen2,Ywhah,D17Wsu104e,Snx3,Usp15,Ppp2ca,Dbn1,Ap3b1,Fam213a,Nefm,Twf1,Gsk3b,Sod1,Bin1,Farp1,Fh1,Hadh,Mtpn,Gpc4,Slc25a4,Lnpep,Clptm1,Nfib,Cdc42,Trim32,Prkaa1,Fam49b,Setd3,Pld4,Adam9,Lsm14a,Nptn,Col5a2,Adnp,Gng5,Ccnd1,Elavl1,Sox2,Sars,Stk39,Acot11,Epb4.1,Rnh1,Anpep,Rps19,Rif1,Anxa4,Dmd,Itsn1,Add1,Gls,Pus7,Sri,Wars,Sh3glb1,Erbb2ip
GO Process	GO:0006396	RNA processing	22	735	0.39	0.0139	10090.ENSMUSP00000005406,10090.ENSMUSP00000021226,10090.ENSMUSP00000028553,10090.ENSMUSP00000031513,10090.ENSMUSP00000034981,10090.ENSMUSP00000043662,10090.ENSMUSP00000048153,10090.ENSMUSP00000058105,10090.ENSMUSP00000060900,10090.ENSMUSP00000069578,10090.ENSMUSP00000073175,10090.ENSMUSP00000073880,10090.ENSMUSP00000076989,10090.ENSMUSP00000079228,10090.ENSMUSP00000101858,10090.ENSMUSP00000104067…	App,Luc7l3,Nop10,Srsf9,Xrn1,Sf3b6,Rbmxl1,Raly,Trnt1,Npm3,Rpl26,Rps7,Hnrnph1,Snrpa,Fus,Rps19,Srsf5,Hnrnpc,Hnrnpa2b1,Rpl35a,Pus7,Sf3a2
GO Process	GO:0006413	Translational initiation	6	59	0.92	0.0141	10090.ENSMUSP00000022960,10090.ENSMUSP00000023869,10090.ENSMUSP00000035244,10090.ENSMUSP00000038839,10090.ENSMUSP00000126825,10090.ENSMUSP00000136673	Eif3e,Denr,Dhx29,Eif3l,Eif5,Larp1
GO Process	GO:0071705	Nitrogen compound transport	36	1534	0.29	0.0145	10090.ENSMUSP00000001479,10090.ENSMUSP00000002837,10090.ENSMUSP00000004375,10090.ENSMUSP00000007602,10090.ENSMUSP00000010753,10090.ENSMUSP00000018506,10090.ENSMUSP00000019109,10090.ENSMUSP00000019939,10090.ENSMUSP00000022196,10090.ENSMUSP00000022496,10090.ENSMUSP00000023507,10090.ENSMUSP00000028916,10090.ENSMUSP00000031029,10090.ENSMUSP00000033012,10090.ENSMUSP00000034049,10090.ENSMUSP00000034698…	Kpnb1,Tmed5,Phb2,M6pr,Psen2,Kpna2,Ywhah,Snx3,Ap3b1,Kpna3,Gsk3b,Sec23b,Snx17,Copb1,Slc25a4,Tmed1,Copg2,Snx2,Arl6ip5,Ddx19a,Nacad,Lamp2,Nup98,Erlec1,Erc1,Klc1,Vps4b,Elavl1,Snx27,Clta,Copg1,Itsn1,Hnrnpa2b1,Erp29,Faf2,Erbb2ip
GO Process	GO:0110053	Regulation of actin filament organization	12	266	0.57	0.0154	10090.ENSMUSP00000005234,10090.ENSMUSP00000021950,10090.ENSMUSP00000023087,10090.ENSMUSP00000025239,10090.ENSMUSP00000031695,10090.ENSMUSP00000031866,10090.ENSMUSP00000041644,10090.ENSMUSP00000054634,10090.ENSMUSP00000066359,10090.ENSMUSP00000072087,10090.ENSMUSP00000073371,10090.ENSMUSP00000109979	Wdr1,Dbn1,Twf1,Bin1,Wasl,Mtpn,Brk1,Cdc42,Fam49b,Tmod3,Lima1,Add1
GO Process	GO:0051493	Regulation of cytoskeleton organization	18	541	0.44	0.0161	10090.ENSMUSP00000005234,10090.ENSMUSP00000007799,10090.ENSMUSP00000021950,10090.ENSMUSP00000023087,10090.ENSMUSP00000023507,10090.ENSMUSP00000025239,10090.ENSMUSP00000031695,10090.ENSMUSP00000031866,10090.ENSMUSP00000037120,10090.ENSMUSP00000041644,10090.ENSMUSP00000054634,10090.ENSMUSP00000063166,10090.ENSMUSP00000066359,10090.ENSMUSP00000072087,10090.ENSMUSP00000073371,10090.ENSMUSP00000092230…	Wdr1,Cav1,Dbn1,Twf1,Gsk3b,Bin1,Wasl,Mtpn,Nexn,Brk1,Cdc42,Prkaa1,Fam49b,Tmod3,Lima1,Vps4b,Add1,Tacc3
GO Process	GO:0010970	Transport along microtubule	9	155	0.68	0.0175	10090.ENSMUSP00000005066,10090.ENSMUSP00000005406,10090.ENSMUSP00000022196,10090.ENSMUSP00000022638,10090.ENSMUSP00000023707,10090.ENSMUSP00000038368,10090.ENSMUSP00000054634,10090.ENSMUSP00000082004,10090.ENSMUSP00000109237	Map2k1,App,Ap3b1,Nefm,Sod1,Copg2,Cdc42,Klc1,Copg1
GO Process	GO:0032535	Regulation of cellular component size	15	402	0.49	0.0175	10090.ENSMUSP00000005234,10090.ENSMUSP00000021950,10090.ENSMUSP00000022638,10090.ENSMUSP00000023087,10090.ENSMUSP00000023507,10090.ENSMUSP00000025239,10090.ENSMUSP00000031695,10090.ENSMUSP00000031866,10090.ENSMUSP00000038106,10090.ENSMUSP00000041644,10090.ENSMUSP00000066359,10090.ENSMUSP00000072087,10090.ENSMUSP00000073371,10090.ENSMUSP00000085316,10090.ENSMUSP00000109979	Wdr1,Dbn1,Nefm,Twf1,Gsk3b,Bin1,Wasl,Mtpn,Slc12a9,Brk1,Fam49b,Tmod3,Lima1,Adnp,Add1
GO Process	GO:0030307	Positive regulation of cell growth	10	192	0.63	0.0177	10090.ENSMUSP00000021950,10090.ENSMUSP00000023507,10090.ENSMUSP00000031866,10090.ENSMUSP00000033634,10090.ENSMUSP00000034049,10090.ENSMUSP00000045283,10090.ENSMUSP00000054634,10090.ENSMUSP00000062277,10090.ENSMUSP00000085316,10090.ENSMUSP00000129800	Dbn1,Gsk3b,Mtpn,Acsl4,Slc25a4,Dnph1,Cdc42,Trim32,Adnp,Sh3glb1
GO Process	GO:0007041	Lysosomal transport	7	92	0.8	0.0197	10090.ENSMUSP00000007602,10090.ENSMUSP00000022196,10090.ENSMUSP00000025239,10090.ENSMUSP00000052283,10090.ENSMUSP00000092230,10090.ENSMUSP00000102904,10090.ENSMUSP00000118751	M6pr,Ap3b1,Bin1,Lamp2,Vps4b,Snx27,Ankfy1
GO Process	GO:0031323	Regulation of cellular metabolic process	93	5479	0.15	0.0197	10090.ENSMUSP00000001950,10090.ENSMUSP00000004375,10090.ENSMUSP00000004673,10090.ENSMUSP00000005066,10090.ENSMUSP00000005406,10090.ENSMUSP00000007255,10090.ENSMUSP00000007799,10090.ENSMUSP00000009138,10090.ENSMUSP00000010753,10090.ENSMUSP00000016138,10090.ENSMUSP00000019109,10090.ENSMUSP00000019723,10090.ENSMUSP00000019939,10090.ENSMUSP00000020153,10090.ENSMUSP00000020608,10090.ENSMUSP00000022196…	Tollip,Phb2,Ndrg2,Map2k1,App,Ddah2,Cav1,Stk38,Psen2,Fnta,Ywhah,D17Wsu104e,Snx3,Hbs1l,Ppp2ca,Ap3b1,Eif3e,Twf1,Gsk3b,Sod1,Denr,Ring1,Bin1,Farp1,Fh1,Dnajc10,Pcna,Stoml2,Srsf9,Wasl,Mtpn,Acsl4,Rbbp7,Cox7a2,Xrn1,Dhx29,Pomt1,Eif3l,Stub1,Gatad2b,Arl6ip5,Supt16,Bclaf1,Ppp2r4,Rbmxl1,Orc3,Nfib,Cdc42,Raly,Trim32,Prkaa1,Setd3,Nup98,Bre,Erlec1,Rpl26,Rps7,Hnrnph1,Ewsr1,Snrpa,Adam9,Lsm14a,Nptn,Adnp,Ccnd1,Tufm,El…
GO Process	GO:0048522	Positive regulation of cellular process	92	5407	0.15	0.0197	10090.ENSMUSP00000001950,10090.ENSMUSP00000004375,10090.ENSMUSP00000005066,10090.ENSMUSP00000005234,10090.ENSMUSP00000005406,10090.ENSMUSP00000006692,10090.ENSMUSP00000007255,10090.ENSMUSP00000007799,10090.ENSMUSP00000010753,10090.ENSMUSP00000015011,10090.ENSMUSP00000016138,10090.ENSMUSP00000019109,10090.ENSMUSP00000019723,10090.ENSMUSP00000019939,10090.ENSMUSP00000020334,10090.ENSMUSP00000020608…	Tollip,Phb2,Map2k1,Wdr1,App,Mvd,Ddah2,Cav1,Psen2,Surf4,Fnta,Ywhah,D17Wsu104e,Snx3,Usp15,Ppp2ca,Dbn1,Ap3b1,Eif3e,Twf1,Gsk3b,Sod1,Bin1,Maoa,Fh1,Pcna,Stoml2,Wasl,Mtpn,Acsl4,Slc25a4,Dhx29,Pomt1,Stub1,Phlda3,Arl6ip5,Brk1,Supt16,Bclaf1,Dnph1,Ppp2r4,Ddx19a,Rbmxl1,Nfib,Cdc42,Trim32,Prkaa1,Fam49b,Setd3,Nup98,Bre,Tmod3,Rpl26,Rps7,Pdia4,Gid8,Erc1,Rpl17,Adam9,Crip2,Lsm14a,Nptn,Adnp,Gng5,Sept9,Ccnd1,Vps4b,Ela…
GO Process	GO:1902903	Regulation of supramolecular fiber organization	14	364	0.5	0.0204	10090.ENSMUSP00000005234,10090.ENSMUSP00000005406,10090.ENSMUSP00000007799,10090.ENSMUSP00000021950,10090.ENSMUSP00000023087,10090.ENSMUSP00000025239,10090.ENSMUSP00000031695,10090.ENSMUSP00000031866,10090.ENSMUSP00000041644,10090.ENSMUSP00000054634,10090.ENSMUSP00000066359,10090.ENSMUSP00000072087,10090.ENSMUSP00000073371,10090.ENSMUSP00000109979	Wdr1,App,Cav1,Dbn1,Twf1,Bin1,Wasl,Mtpn,Brk1,Cdc42,Fam49b,Tmod3,Lima1,Add1
GO Process	GO:0010256	Endomembrane system organization	14	365	0.5	0.0206	10090.ENSMUSP00000002837,10090.ENSMUSP00000005066,10090.ENSMUSP00000007799,10090.ENSMUSP00000015011,10090.ENSMUSP00000019939,10090.ENSMUSP00000022196,10090.ENSMUSP00000023707,10090.ENSMUSP00000025239,10090.ENSMUSP00000028509,10090.ENSMUSP00000031695,10090.ENSMUSP00000034698,10090.ENSMUSP00000054634,10090.ENSMUSP00000092230,10090.ENSMUSP00000140785	Tmed5,Map2k1,Cav1,Surf4,Snx3,Ap3b1,Sod1,Bin1,Gorasp2,Wasl,Tmed1,Cdc42,Vps4b,Agfg1
GO Process	GO:0045807	Positive regulation of endocytosis	8	125	0.72	0.0206	10090.ENSMUSP00000005406,10090.ENSMUSP00000007799,10090.ENSMUSP00000025239,10090.ENSMUSP00000031695,10090.ENSMUSP00000054634,10090.ENSMUSP00000109635,10090.ENSMUSP00000109979,10090.ENSMUSP00000118751	App,Cav1,Bin1,Wasl,Cdc42,Itsn1,Add1,Ankfy1
GO Process	GO:0046716	Muscle cell cellular homeostasis	4	21	1.2	0.0206	10090.ENSMUSP00000023707,10090.ENSMUSP00000052283,10090.ENSMUSP00000062277,10090.ENSMUSP00000109633	Sod1,Lamp2,Trim32,Dmd
GO Process	GO:0051171	Regulation of nitrogen compound metabolic process	88	5126	0.15	0.0206	10090.ENSMUSP00000001950,10090.ENSMUSP00000004375,10090.ENSMUSP00000004673,10090.ENSMUSP00000005066,10090.ENSMUSP00000005406,10090.ENSMUSP00000007212,10090.ENSMUSP00000007255,10090.ENSMUSP00000007799,10090.ENSMUSP00000009138,10090.ENSMUSP00000010753,10090.ENSMUSP00000016138,10090.ENSMUSP00000017365,10090.ENSMUSP00000019109,10090.ENSMUSP00000019723,10090.ENSMUSP00000019939,10090.ENSMUSP00000020153…	Tollip,Phb2,Ndrg2,Map2k1,App,Psmd2,Ddah2,Cav1,Stk38,Psen2,Fnta,Psmd3,Ywhah,D17Wsu104e,Snx3,Hbs1l,Ppp2ca,Ap3b1,Eif3e,Twf1,Gsk3b,Sod1,Denr,Ring1,Bin1,Fh1,Dnajc10,Pcna,Srsf9,Wasl,Mtpn,Rbbp7,Xrn1,Dhx29,Pomt1,Eif3l,Stub1,Gatad2b,Arl6ip5,Supt16,Bclaf1,Ppp2r4,Rbmxl1,Nfib,Cdc42,Raly,Trim32,Prkaa1,Setd3,Nup98,Bre,Erlec1,Rpl26,Rps7,Hnrnph1,Ewsr1,Snrpa,Adam9,Lsm14a,Nptn,Adnp,Ccnd1,Tufm,Elavl1,Sox2,Sars,Stk3…
GO Process	GO:0090066	Regulation of anatomical structure size	18	559	0.42	0.0212	10090.ENSMUSP00000005066,10090.ENSMUSP00000005234,10090.ENSMUSP00000007799,10090.ENSMUSP00000021950,10090.ENSMUSP00000022638,10090.ENSMUSP00000023087,10090.ENSMUSP00000023507,10090.ENSMUSP00000023707,10090.ENSMUSP00000025239,10090.ENSMUSP00000031695,10090.ENSMUSP00000031866,10090.ENSMUSP00000038106,10090.ENSMUSP00000041644,10090.ENSMUSP00000066359,10090.ENSMUSP00000072087,10090.ENSMUSP00000073371…	Map2k1,Wdr1,Cav1,Dbn1,Nefm,Twf1,Gsk3b,Sod1,Bin1,Wasl,Mtpn,Slc12a9,Brk1,Fam49b,Tmod3,Lima1,Adnp,Add1
GO Process	GO:0080090	Regulation of primary metabolic process	90	5290	0.15	0.0226	10090.ENSMUSP00000001950,10090.ENSMUSP00000004375,10090.ENSMUSP00000004673,10090.ENSMUSP00000005066,10090.ENSMUSP00000005406,10090.ENSMUSP00000007212,10090.ENSMUSP00000007799,10090.ENSMUSP00000009138,10090.ENSMUSP00000010753,10090.ENSMUSP00000016138,10090.ENSMUSP00000017365,10090.ENSMUSP00000019109,10090.ENSMUSP00000019723,10090.ENSMUSP00000019939,10090.ENSMUSP00000020153,10090.ENSMUSP00000020608…	Tollip,Phb2,Ndrg2,Map2k1,App,Psmd2,Cav1,Stk38,Psen2,Fnta,Psmd3,Ywhah,D17Wsu104e,Snx3,Hbs1l,Ppp2ca,Ap3b1,Eif3e,Twf1,Gsk3b,Sod1,Denr,Ring1,Bin1,Fh1,Dnajc10,Pcna,Stoml2,Srsf9,Wasl,Mtpn,Acsl4,Rbbp7,Xrn1,Dhx29,Pomt1,Eif3l,Stub1,Gatad2b,Arl6ip5,Supt16,Bclaf1,Ppp2r4,Rbmxl1,Nfib,Cdc42,Raly,Trim32,Prkaa1,Setd3,Nup98,Bre,Erlec1,Rpl26,Rps7,Hnrnph1,Ewsr1,Snrpa,Adam9,Lsm14a,Nptn,Adnp,Ccnd1,Tufm,Elavl1,Sox2,Sa…
GO Process	GO:0009057	Macromolecule catabolic process	23	827	0.36	0.0233	10090.ENSMUSP00000001950,10090.ENSMUSP00000007212,10090.ENSMUSP00000017365,10090.ENSMUSP00000020334,10090.ENSMUSP00000022960,10090.ENSMUSP00000028392,10090.ENSMUSP00000029446,10090.ENSMUSP00000033008,10090.ENSMUSP00000034369,10090.ENSMUSP00000034981,10090.ENSMUSP00000036998,10090.ENSMUSP00000040431,10090.ENSMUSP00000051922,10090.ENSMUSP00000052283,10090.ENSMUSP00000062277,10090.ENSMUSP00000069922…	Tollip,Psmd2,Psmd3,Usp15,Eif3e,Dnajc10,Csde1,Psma1,Psmb10,Xrn1,Lnpep,Stub1,Hectd3,Lamp2,Trim32,Trim2,Psmd4,Erlec1,Gid8,Vps4b,Faf2,Usp7,Sh3glb1
GO Process	GO:0016071	mRNA metabolic process	17	516	0.43	0.024	10090.ENSMUSP00000005406,10090.ENSMUSP00000021226,10090.ENSMUSP00000022196,10090.ENSMUSP00000022960,10090.ENSMUSP00000029446,10090.ENSMUSP00000031513,10090.ENSMUSP00000034981,10090.ENSMUSP00000043662,10090.ENSMUSP00000048153,10090.ENSMUSP00000058105,10090.ENSMUSP00000076989,10090.ENSMUSP00000079228,10090.ENSMUSP00000105985,10090.ENSMUSP00000107237,10090.ENSMUSP00000110103,10090.ENSMUSP00000113801…	App,Luc7l3,Ap3b1,Eif3e,Csde1,Srsf9,Xrn1,Sf3b6,Rbmxl1,Raly,Hnrnph1,Snrpa,Srsf5,Hnrnpc,Hnrnpa2b1,Pus7,Sf3a2
GO Process	GO:0030833	Regulation of actin filament polymerization	9	165	0.65	0.0241	10090.ENSMUSP00000021950,10090.ENSMUSP00000023087,10090.ENSMUSP00000025239,10090.ENSMUSP00000031695,10090.ENSMUSP00000031866,10090.ENSMUSP00000041644,10090.ENSMUSP00000066359,10090.ENSMUSP00000072087,10090.ENSMUSP00000109979	Dbn1,Twf1,Bin1,Wasl,Mtpn,Brk1,Fam49b,Tmod3,Add1
GO Process	GO:0044257	Cellular protein catabolic process	18	567	0.42	0.0241	10090.ENSMUSP00000001950,10090.ENSMUSP00000007212,10090.ENSMUSP00000017365,10090.ENSMUSP00000020334,10090.ENSMUSP00000028392,10090.ENSMUSP00000033008,10090.ENSMUSP00000034369,10090.ENSMUSP00000040431,10090.ENSMUSP00000051922,10090.ENSMUSP00000052283,10090.ENSMUSP00000062277,10090.ENSMUSP00000069922,10090.ENSMUSP00000071589,10090.ENSMUSP00000072929,10090.ENSMUSP00000077753,10090.ENSMUSP00000092230…	Tollip,Psmd2,Psmd3,Usp15,Dnajc10,Psma1,Psmb10,Stub1,Hectd3,Lamp2,Trim32,Trim2,Psmd4,Erlec1,Gid8,Vps4b,Faf2,Usp7
GO Process	GO:0090304	Nucleic acid metabolic process	39	1777	0.26	0.0241	10090.ENSMUSP00000005406,10090.ENSMUSP00000021226,10090.ENSMUSP00000022196,10090.ENSMUSP00000022960,10090.ENSMUSP00000027602,10090.ENSMUSP00000027810,10090.ENSMUSP00000028553,10090.ENSMUSP00000028817,10090.ENSMUSP00000029446,10090.ENSMUSP00000031513,10090.ENSMUSP00000034981,10090.ENSMUSP00000040431,10090.ENSMUSP00000042283,10090.ENSMUSP00000043662,10090.ENSMUSP00000048153,10090.ENSMUSP00000048319…	App,Luc7l3,Ap3b1,Eif3e,Dars,Fh1,Nop10,Pcna,Csde1,Srsf9,Xrn1,Stub1,Supt16,Sf3b6,Rbmxl1,Orc3,Raly,Mcm3,Trnt1,Pld4,Bre,Npm3,Rpl26,Rps7,Hnrnph1,Snrpa,Sars,Fus,Rps19,Srsf5,Hnrnpc,Rif1,Hnrnpa2b1,Rpl35a,Pus7,Sf3a2,Usp7,Wars,Endod1
GO Process	GO:1902255	Positive regulation of intrinsic apoptotic signaling pathway by p53 class mediator	3	8	1.49	0.0241	10090.ENSMUSP00000073175,10090.ENSMUSP00000073880,10090.ENSMUSP00000129800	Rpl26,Rps7,Sh3glb1
GO Process	GO:0022411	Cellular component disassembly	10	204	0.61	0.0244	10090.ENSMUSP00000004375,10090.ENSMUSP00000005234,10090.ENSMUSP00000020163,10090.ENSMUSP00000023087,10090.ENSMUSP00000023869,10090.ENSMUSP00000027752,10090.ENSMUSP00000028250,10090.ENSMUSP00000052283,10090.ENSMUSP00000082004,10090.ENSMUSP00000092230	Phb2,Wdr1,Nedd1,Twf1,Denr,Lamc1,Mrrf,Lamp2,Klc1,Vps4b
GO Process	GO:0009892	Negative regulation of metabolic process	56	2895	0.2	0.025	10090.ENSMUSP00000004375,10090.ENSMUSP00000004673,10090.ENSMUSP00000005066,10090.ENSMUSP00000005406,10090.ENSMUSP00000007799,10090.ENSMUSP00000009138,10090.ENSMUSP00000010753,10090.ENSMUSP00000016138,10090.ENSMUSP00000019939,10090.ENSMUSP00000020608,10090.ENSMUSP00000022960,10090.ENSMUSP00000023507,10090.ENSMUSP00000023707,10090.ENSMUSP00000025183,10090.ENSMUSP00000025239,10090.ENSMUSP00000026635…	Phb2,Ndrg2,Map2k1,App,Cav1,Stk38,Psen2,Fnta,Snx3,Ppp2ca,Eif3e,Gsk3b,Sod1,Ring1,Bin1,Farp1,Fh1,Dnajc10,Pcna,Csde1,Srsf9,Rbbp7,Xrn1,Lnpep,Gatad2b,Bclaf1,Ppp2r4,Rbmxl1,Nfib,Prkaa1,Erlec1,Rps7,Nptn,Adnp,Ccnd1,Elavl1,Sox2,Sars,Acot11,Rps6ka1,Fus,Rps19,Ncor2,Hnrnpc,Rif1,Anxa4,Dmd,Hnrnpa2b1,Pus7,Fkbp8,Erp29,Mtch2,Usp7,Wars,Larp1,Erbb2ip
GO Process	GO:0009060	Aerobic respiration	6	69	0.86	0.0251	10090.ENSMUSP00000019323,10090.ENSMUSP00000027810,10090.ENSMUSP00000074600,10090.ENSMUSP00000079944,10090.ENSMUSP00000081000,10090.ENSMUSP00000101006	Mdh2,Fh1,Ndufs8,Cox5b,mt-Nd4,Atp5d
GO Process	GO:0006888	Endoplasmic reticulum to golgi vesicle-mediated transport	7	99	0.77	0.0255	10090.ENSMUSP00000002837,10090.ENSMUSP00000028916,10090.ENSMUSP00000033012,10090.ENSMUSP00000034698,10090.ENSMUSP00000038368,10090.ENSMUSP00000109237,10090.ENSMUSP00000117347	Tmed5,Sec23b,Copb1,Tmed1,Copg2,Copg1,Erp29
GO Process	GO:0030163	Protein catabolic process	19	623	0.4	0.0255	10090.ENSMUSP00000001950,10090.ENSMUSP00000007212,10090.ENSMUSP00000017365,10090.ENSMUSP00000020334,10090.ENSMUSP00000028392,10090.ENSMUSP00000033008,10090.ENSMUSP00000034369,10090.ENSMUSP00000036998,10090.ENSMUSP00000040431,10090.ENSMUSP00000051922,10090.ENSMUSP00000052283,10090.ENSMUSP00000062277,10090.ENSMUSP00000069922,10090.ENSMUSP00000071589,10090.ENSMUSP00000072929,10090.ENSMUSP00000077753…	Tollip,Psmd2,Psmd3,Usp15,Dnajc10,Psma1,Psmb10,Lnpep,Stub1,Hectd3,Lamp2,Trim32,Trim2,Psmd4,Erlec1,Gid8,Vps4b,Faf2,Usp7
GO Process	GO:0045454	Cell redox homeostasis	5	44	0.97	0.0255	10090.ENSMUSP00000025476,10090.ENSMUSP00000025515,10090.ENSMUSP00000028392,10090.ENSMUSP00000030296,10090.ENSMUSP00000076521	Txnl1,Tmx3,Dnajc10,Txndc12,Pdia4
GO Process	GO:0051130	Positive regulation of cellular component organization	30	1236	0.3	0.0255	10090.ENSMUSP00000004375,10090.ENSMUSP00000005066,10090.ENSMUSP00000005234,10090.ENSMUSP00000005406,10090.ENSMUSP00000007799,10090.ENSMUSP00000015011,10090.ENSMUSP00000019939,10090.ENSMUSP00000021950,10090.ENSMUSP00000023087,10090.ENSMUSP00000023507,10090.ENSMUSP00000025239,10090.ENSMUSP00000031695,10090.ENSMUSP00000040431,10090.ENSMUSP00000041644,10090.ENSMUSP00000054634,10090.ENSMUSP00000063166…	Phb2,Map2k1,Wdr1,App,Cav1,Surf4,Snx3,Dbn1,Twf1,Gsk3b,Bin1,Wasl,Stub1,Brk1,Cdc42,Prkaa1,Adam9,Nptn,Adnp,Sept9,Vps4b,Snx27,Rif1,Dmd,Itsn1,Add1,Hnrnpa2b1,Ankfy1,Wars,Sh3glb1
GO Process	GO:0031333	Negative regulation of protein-containing complex assembly	8	134	0.69	0.0276	10090.ENSMUSP00000010753,10090.ENSMUSP00000023087,10090.ENSMUSP00000023507,10090.ENSMUSP00000052283,10090.ENSMUSP00000054634,10090.ENSMUSP00000066359,10090.ENSMUSP00000072087,10090.ENSMUSP00000109979	Psen2,Twf1,Gsk3b,Lamp2,Cdc42,Fam49b,Tmod3,Add1
GO Process	GO:0044265	Cellular macromolecule catabolic process	21	735	0.37	0.0279	10090.ENSMUSP00000001950,10090.ENSMUSP00000007212,10090.ENSMUSP00000017365,10090.ENSMUSP00000020334,10090.ENSMUSP00000022960,10090.ENSMUSP00000028392,10090.ENSMUSP00000029446,10090.ENSMUSP00000033008,10090.ENSMUSP00000034369,10090.ENSMUSP00000034981,10090.ENSMUSP00000040431,10090.ENSMUSP00000051922,10090.ENSMUSP00000052283,10090.ENSMUSP00000062277,10090.ENSMUSP00000069922,10090.ENSMUSP00000071589…	Tollip,Psmd2,Psmd3,Usp15,Eif3e,Dnajc10,Csde1,Psma1,Psmb10,Xrn1,Stub1,Hectd3,Lamp2,Trim32,Trim2,Psmd4,Erlec1,Gid8,Vps4b,Faf2,Usp7
GO Process	GO:0006417	Regulation of translation	14	386	0.48	0.0304	10090.ENSMUSP00000005406,10090.ENSMUSP00000020153,10090.ENSMUSP00000022960,10090.ENSMUSP00000023869,10090.ENSMUSP00000034981,10090.ENSMUSP00000035244,10090.ENSMUSP00000038839,10090.ENSMUSP00000073175,10090.ENSMUSP00000082723,10090.ENSMUSP00000095656,10090.ENSMUSP00000096549,10090.ENSMUSP00000113801,10090.ENSMUSP00000126825,10090.ENSMUSP00000136673	App,Hbs1l,Eif3e,Denr,Xrn1,Dhx29,Eif3l,Rpl26,Lsm14a,Tufm,Elavl1,Pus7,Eif5,Larp1
GO Process	GO:0016197	Endosomal transport	10	212	0.59	0.0306	10090.ENSMUSP00000019939,10090.ENSMUSP00000022196,10090.ENSMUSP00000031029,10090.ENSMUSP00000039243,10090.ENSMUSP00000054634,10090.ENSMUSP00000078534,10090.ENSMUSP00000092230,10090.ENSMUSP00000102904,10090.ENSMUSP00000109635,10090.ENSMUSP00000118751	Snx3,Ap3b1,Snx17,Snx2,Cdc42,Erc1,Vps4b,Snx27,Itsn1,Ankfy1
GO Process	GO:0032970	Regulation of actin filament-based process	14	388	0.47	0.0315	10090.ENSMUSP00000005234,10090.ENSMUSP00000007799,10090.ENSMUSP00000021950,10090.ENSMUSP00000023087,10090.ENSMUSP00000025239,10090.ENSMUSP00000031695,10090.ENSMUSP00000031866,10090.ENSMUSP00000041644,10090.ENSMUSP00000054634,10090.ENSMUSP00000066359,10090.ENSMUSP00000072087,10090.ENSMUSP00000073371,10090.ENSMUSP00000109979,10090.ENSMUSP00000118221	Wdr1,Cav1,Dbn1,Twf1,Bin1,Wasl,Mtpn,Brk1,Cdc42,Fam49b,Tmod3,Lima1,Add1,Sri
GO Process	GO:1901565	Organonitrogen compound catabolic process	24	909	0.34	0.0315	10090.ENSMUSP00000001950,10090.ENSMUSP00000007212,10090.ENSMUSP00000007255,10090.ENSMUSP00000017365,10090.ENSMUSP00000020334,10090.ENSMUSP00000026013,10090.ENSMUSP00000028392,10090.ENSMUSP00000031788,10090.ENSMUSP00000033008,10090.ENSMUSP00000034369,10090.ENSMUSP00000036998,10090.ENSMUSP00000040431,10090.ENSMUSP00000051922,10090.ENSMUSP00000052283,10090.ENSMUSP00000062277,10090.ENSMUSP00000069922…	Tollip,Psmd2,Ddah2,Psmd3,Usp15,Maoa,Dnajc10,Hibadh,Psma1,Psmb10,Lnpep,Stub1,Hectd3,Lamp2,Trim32,Trim2,Psmd4,Erlec1,Gid8,Vps4b,Anpep,Gls,Faf2,Usp7
GO Process	GO:0033043	Regulation of organelle organization	30	1258	0.29	0.0318	10090.ENSMUSP00000004375,10090.ENSMUSP00000005066,10090.ENSMUSP00000005234,10090.ENSMUSP00000005406,10090.ENSMUSP00000007799,10090.ENSMUSP00000015011,10090.ENSMUSP00000019109,10090.ENSMUSP00000021950,10090.ENSMUSP00000023087,10090.ENSMUSP00000023507,10090.ENSMUSP00000025239,10090.ENSMUSP00000027810,10090.ENSMUSP00000031695,10090.ENSMUSP00000031866,10090.ENSMUSP00000033763,10090.ENSMUSP00000037120…	Phb2,Map2k1,Wdr1,App,Cav1,Surf4,Ywhah,Dbn1,Twf1,Gsk3b,Bin1,Fh1,Wasl,Mtpn,Naa10,Nexn,Brk1,Cdc42,Prkaa1,Fam49b,Tmod3,Lima1,Sept9,Vps4b,Hnrnpc,Rif1,Add1,Tacc3,Hnrnpa2b1,Sh3glb1
GO Process	GO:0022618	Ribonucleoprotein complex assembly	9	175	0.63	0.0322	10090.ENSMUSP00000021226,10090.ENSMUSP00000022960,10090.ENSMUSP00000023869,10090.ENSMUSP00000035244,10090.ENSMUSP00000038839,10090.ENSMUSP00000048153,10090.ENSMUSP00000104067,10090.ENSMUSP00000117160,10090.ENSMUSP00000126825	Luc7l3,Eif3e,Denr,Dhx29,Eif3l,Rbmxl1,Rps19,Sf3a2,Eif5
GO Process	GO:0034248	Regulation of cellular amide metabolic process	15	438	0.45	0.0326	10090.ENSMUSP00000005406,10090.ENSMUSP00000020153,10090.ENSMUSP00000022960,10090.ENSMUSP00000023869,10090.ENSMUSP00000025239,10090.ENSMUSP00000034981,10090.ENSMUSP00000035244,10090.ENSMUSP00000038839,10090.ENSMUSP00000073175,10090.ENSMUSP00000082723,10090.ENSMUSP00000095656,10090.ENSMUSP00000096549,10090.ENSMUSP00000113801,10090.ENSMUSP00000126825,10090.ENSMUSP00000136673	App,Hbs1l,Eif3e,Denr,Bin1,Xrn1,Dhx29,Eif3l,Rpl26,Lsm14a,Tufm,Elavl1,Pus7,Eif5,Larp1
GO Process	GO:0034766	Negative regulation of ion transmembrane transport	7	105	0.74	0.033	10090.ENSMUSP00000007799,10090.ENSMUSP00000020608,10090.ENSMUSP00000025239,10090.ENSMUSP00000041503,10090.ENSMUSP00000099776,10090.ENSMUSP00000102904,10090.ENSMUSP00000118221	Cav1,Ppp2ca,Bin1,Arl6ip5,Stk39,Snx27,Sri
GO Process	GO:0001731	Formation of translation preinitiation complex	3	10	1.39	0.0359	10090.ENSMUSP00000023869,10090.ENSMUSP00000035244,10090.ENSMUSP00000126825	Denr,Dhx29,Eif5
GO Process	GO:0032880	Regulation of protein localization	25	978	0.32	0.0365	10090.ENSMUSP00000005066,10090.ENSMUSP00000005406,10090.ENSMUSP00000019939,10090.ENSMUSP00000020163,10090.ENSMUSP00000020522,10090.ENSMUSP00000020608,10090.ENSMUSP00000021950,10090.ENSMUSP00000023507,10090.ENSMUSP00000026274,10090.ENSMUSP00000027495,10090.ENSMUSP00000029610,10090.ENSMUSP00000031695,10090.ENSMUSP00000033450,10090.ENSMUSP00000033634,10090.ENSMUSP00000054634,10090.ENSMUSP00000063166…	Map2k1,App,Snx3,Nedd1,Pfkl,Ppp2ca,Dbn1,Gsk3b,Lztfl1,Sept2,Hadh,Wasl,Gpc4,Acsl4,Cdc42,Prkaa1,Erlec1,Adam9,Nptn,Epb4.1,Snx27,Erp29,Sri,Sh3glb1,Ndufaf2
GO Process	GO:0060255	Regulation of macromolecule metabolic process	93	5618	0.14	0.0373	10090.ENSMUSP00000001950,10090.ENSMUSP00000004375,10090.ENSMUSP00000004673,10090.ENSMUSP00000005066,10090.ENSMUSP00000005406,10090.ENSMUSP00000007212,10090.ENSMUSP00000007799,10090.ENSMUSP00000009138,10090.ENSMUSP00000010753,10090.ENSMUSP00000016138,10090.ENSMUSP00000017365,10090.ENSMUSP00000019109,10090.ENSMUSP00000019723,10090.ENSMUSP00000019939,10090.ENSMUSP00000020153,10090.ENSMUSP00000020334…	Tollip,Phb2,Ndrg2,Map2k1,App,Psmd2,Cav1,Stk38,Psen2,Fnta,Psmd3,Ywhah,D17Wsu104e,Snx3,Hbs1l,Usp15,Ppp2ca,Ap3b1,Eif3e,Twf1,Gsk3b,Sod1,Denr,Ring1,Bin1,Fh1,Dnajc10,Pcna,Csde1,Stoml2,Srsf9,Wasl,Mtpn,Rbbp7,Xrn1,Dhx29,Pomt1,Eif3l,Stub1,Gatad2b,Arl6ip5,Supt16,Bclaf1,Ppp2r4,Rbmxl1,Orc3,Nfib,Cdc42,Raly,Trim32,Prkaa1,Fam49b,Setd3,Pld4,Nup98,Bre,Erlec1,Rpl26,Rps7,Hnrnph1,Ewsr1,Snrpa,Adam9,Lsm14a,Nptn,Adnp,Cc…
GO Process	GO:0019395	Fatty acid oxidation	6	77	0.81	0.0383	10090.ENSMUSP00000020034,10090.ENSMUSP00000026538,10090.ENSMUSP00000028207,10090.ENSMUSP00000029610,10090.ENSMUSP00000029770,10090.ENSMUSP00000063166	Echdc1,Echs1,Crat,Hadh,Abcd3,Prkaa1
GO Process	GO:0022613	Ribonucleoprotein complex biogenesis	14	399	0.46	0.0384	10090.ENSMUSP00000021226,10090.ENSMUSP00000022960,10090.ENSMUSP00000023869,10090.ENSMUSP00000028553,10090.ENSMUSP00000035244,10090.ENSMUSP00000038839,10090.ENSMUSP00000048153,10090.ENSMUSP00000069578,10090.ENSMUSP00000073175,10090.ENSMUSP00000073880,10090.ENSMUSP00000104067,10090.ENSMUSP00000110731,10090.ENSMUSP00000117160,10090.ENSMUSP00000126825	Luc7l3,Eif3e,Denr,Nop10,Dhx29,Eif3l,Rbmxl1,Npm3,Rpl26,Rps7,Rps19,Rpl35a,Sf3a2,Eif5
GO Process	GO:1901380	Negative regulation of potassium ion transmembrane transport	4	27	1.09	0.0384	10090.ENSMUSP00000007799,10090.ENSMUSP00000025239,10090.ENSMUSP00000099776,10090.ENSMUSP00000102904	Cav1,Bin1,Stk39,Snx27
GO Process	GO:2001235	Positive regulation of apoptotic signaling pathway	9	181	0.61	0.0384	10090.ENSMUSP00000007799,10090.ENSMUSP00000010753,10090.ENSMUSP00000023507,10090.ENSMUSP00000023707,10090.ENSMUSP00000043583,10090.ENSMUSP00000073175,10090.ENSMUSP00000073880,10090.ENSMUSP00000121851,10090.ENSMUSP00000129800	Cav1,Psen2,Gsk3b,Sod1,Bclaf1,Rpl26,Rps7,Mtch2,Sh3glb1
GO Process	GO:0032271	Regulation of protein polymerization	10	223	0.57	0.0404	10090.ENSMUSP00000007799,10090.ENSMUSP00000021950,10090.ENSMUSP00000023087,10090.ENSMUSP00000025239,10090.ENSMUSP00000031695,10090.ENSMUSP00000031866,10090.ENSMUSP00000041644,10090.ENSMUSP00000066359,10090.ENSMUSP00000072087,10090.ENSMUSP00000109979	Cav1,Dbn1,Twf1,Bin1,Wasl,Mtpn,Brk1,Fam49b,Tmod3,Add1
GO Process	GO:0048518	Positive regulation of biological process	96	5869	0.13	0.0415	10090.ENSMUSP00000001950,10090.ENSMUSP00000004375,10090.ENSMUSP00000005066,10090.ENSMUSP00000005234,10090.ENSMUSP00000005406,10090.ENSMUSP00000006692,10090.ENSMUSP00000007255,10090.ENSMUSP00000007799,10090.ENSMUSP00000010753,10090.ENSMUSP00000015011,10090.ENSMUSP00000016138,10090.ENSMUSP00000018506,10090.ENSMUSP00000019109,10090.ENSMUSP00000019723,10090.ENSMUSP00000019939,10090.ENSMUSP00000020334…	Tollip,Phb2,Map2k1,Wdr1,App,Mvd,Ddah2,Cav1,Psen2,Surf4,Fnta,Kpna2,Ywhah,D17Wsu104e,Snx3,Usp15,Ppp2ca,Dbn1,Ap3b1,Eif3e,Twf1,Gsk3b,Sod1,Bin1,Maoa,Fh1,Pcna,Hadh,Stoml2,Wasl,Mtpn,Acsl4,Slc25a4,Dhx29,Pomt1,Stub1,Phlda3,Arl6ip5,Brk1,Supt16,Bclaf1,Dnph1,Ppp2r4,Ddx19a,Rbmxl1,Nfib,Cdc42,Trim32,Prkaa1,Fam49b,Setd3,Nup98,Bre,Tmod3,Rpl26,Rps7,Pdia4,Gid8,Erc1,Rpl17,Adam9,Crip2,Lsm14a,Nptn,Adnp,Gng5,Sept9,Ccnd…
GO Process	GO:0006457	Protein folding	8	146	0.66	0.0416	10090.ENSMUSP00000028392,10090.ENSMUSP00000038781,10090.ENSMUSP00000040431,10090.ENSMUSP00000067882,10090.ENSMUSP00000074724,10090.ENSMUSP00000076521,10090.ENSMUSP00000114069,10090.ENSMUSP00000129800	Dnajc10,Tbca,Stub1,Tbcel,Hspe1,Pdia4,Fkbp8,Sh3glb1
GO Process	GO:0008380	RNA splicing	12	312	0.5	0.0428	10090.ENSMUSP00000021226,10090.ENSMUSP00000031513,10090.ENSMUSP00000043662,10090.ENSMUSP00000048153,10090.ENSMUSP00000058105,10090.ENSMUSP00000076989,10090.ENSMUSP00000079228,10090.ENSMUSP00000101858,10090.ENSMUSP00000105985,10090.ENSMUSP00000107237,10090.ENSMUSP00000110103,10090.ENSMUSP00000117160	Luc7l3,Srsf9,Sf3b6,Rbmxl1,Raly,Hnrnph1,Snrpa,Fus,Srsf5,Hnrnpc,Hnrnpa2b1,Sf3a2
GO Process	GO:0042176	Regulation of protein catabolic process	14	409	0.45	0.0464	10090.ENSMUSP00000005406,10090.ENSMUSP00000007212,10090.ENSMUSP00000007799,10090.ENSMUSP00000010753,10090.ENSMUSP00000017365,10090.ENSMUSP00000019939,10090.ENSMUSP00000020608,10090.ENSMUSP00000023507,10090.ENSMUSP00000040431,10090.ENSMUSP00000062277,10090.ENSMUSP00000072929,10090.ENSMUSP00000073880,10090.ENSMUSP00000081048,10090.ENSMUSP00000124093	App,Psmd2,Cav1,Psen2,Psmd3,Snx3,Ppp2ca,Gsk3b,Stub1,Trim32,Erlec1,Rps7,Adam9,Usp7
GO Process	GO:0016070	RNA metabolic process	29	1240	0.29	0.0485	10090.ENSMUSP00000005406,10090.ENSMUSP00000021226,10090.ENSMUSP00000022196,10090.ENSMUSP00000022960,10090.ENSMUSP00000027602,10090.ENSMUSP00000028553,10090.ENSMUSP00000029446,10090.ENSMUSP00000031513,10090.ENSMUSP00000034981,10090.ENSMUSP00000042283,10090.ENSMUSP00000043662,10090.ENSMUSP00000048153,10090.ENSMUSP00000058105,10090.ENSMUSP00000060900,10090.ENSMUSP00000069578,10090.ENSMUSP00000073175…	App,Luc7l3,Ap3b1,Eif3e,Dars,Nop10,Csde1,Srsf9,Xrn1,Supt16,Sf3b6,Rbmxl1,Raly,Trnt1,Npm3,Rpl26,Rps7,Hnrnph1,Snrpa,Sars,Fus,Rps19,Srsf5,Hnrnpc,Hnrnpa2b1,Rpl35a,Pus7,Sf3a2,Wars
GO Process	GO:0043393	Regulation of protein binding	10	230	0.56	0.0491	10090.ENSMUSP00000005406,10090.ENSMUSP00000007799,10090.ENSMUSP00000010753,10090.ENSMUSP00000020608,10090.ENSMUSP00000023507,10090.ENSMUSP00000040431,10090.ENSMUSP00000054634,10090.ENSMUSP00000085316,10090.ENSMUSP00000101595,10090.ENSMUSP00000109979	App,Cav1,Psen2,Ppp2ca,Gsk3b,Stub1,Cdc42,Adnp,Epb4.1,Add1
GO Process	GO:0006937	Regulation of muscle contraction	8	151	0.64	0.0496	10090.ENSMUSP00000005066,10090.ENSMUSP00000007799,10090.ENSMUSP00000021950,10090.ENSMUSP00000023707,10090.ENSMUSP00000025239,10090.ENSMUSP00000066413,10090.ENSMUSP00000109633,10090.ENSMUSP00000118221	Map2k1,Cav1,Dbn1,Sod1,Bin1,Setd3,Dmd,Sri
GO Process	GO:0051051	Negative regulation of transport	16	513	0.41	0.0498	10090.ENSMUSP00000007799,10090.ENSMUSP00000019939,10090.ENSMUSP00000020522,10090.ENSMUSP00000020608,10090.ENSMUSP00000025239,10090.ENSMUSP00000029610,10090.ENSMUSP00000033634,10090.ENSMUSP00000041503,10090.ENSMUSP00000072929,10090.ENSMUSP00000092230,10090.ENSMUSP00000099776,10090.ENSMUSP00000102904,10090.ENSMUSP00000103015,10090.ENSMUSP00000117347,10090.ENSMUSP00000118221,10090.ENSMUSP00000130532	Cav1,Snx3,Pfkl,Ppp2ca,Bin1,Hadh,Acsl4,Arl6ip5,Erlec1,Vps4b,Stk39,Snx27,Anpep,Erp29,Sri,Ndufaf2
GO Function	GO:0005488	Binding	206	11199	0.18	3.56e-15	10090.ENSMUSP00000001304,10090.ENSMUSP00000001479,10090.ENSMUSP00000001950,10090.ENSMUSP00000003575,10090.ENSMUSP00000004375,10090.ENSMUSP00000005066,10090.ENSMUSP00000005234,10090.ENSMUSP00000005406,10090.ENSMUSP00000006435,10090.ENSMUSP00000006692,10090.ENSMUSP00000007255,10090.ENSMUSP00000007602,10090.ENSMUSP00000007799,10090.ENSMUSP00000009138,10090.ENSMUSP00000013737,10090.ENSMUSP00000016138…	Ckb,Kpnb1,Tollip,Tpm4,Phb2,Map2k1,Wdr1,App,Atp6v1b2,Mvd,Ddah2,M6pr,Cav1,Stk38,Ndufs2,Fnta,Kpna2,Lsp1,Ywhah,Mdh2,Snx3,Fabp7,Hbs1l,Usp15,Osbpl5,Pfkl,Ppp2ca,Luc7l3,Mthfd1,Glrx5,Dbn1,Ap3b1,Kpna3,Nefm,Eif3e,Twf1,Cyc1,Gsk3b,Sod1,Denr,Ring1,Bin1,Carnmt1,Maoa,Lztfl1,Dctn2,Farp1,Sept2,Dars,Lamc1,Fh1,Sephs1,Mrrf,Dnajc10,Nop10,Pcna,Sec23b,Nfs1,Csde1,Hadh,Abcd3,Stoml2,Snx17,Srsf9,Mmab,Wasl,Hibadh,Mtpn,Ptms,P…
GO Function	GO:0003723	RNA binding	41	1034	0.52	5.18e-08	10090.ENSMUSP00000020153,10090.ENSMUSP00000021226,10090.ENSMUSP00000022960,10090.ENSMUSP00000023869,10090.ENSMUSP00000027602,10090.ENSMUSP00000028553,10090.ENSMUSP00000029446,10090.ENSMUSP00000031513,10090.ENSMUSP00000033720,10090.ENSMUSP00000034981,10090.ENSMUSP00000035244,10090.ENSMUSP00000038839,10090.ENSMUSP00000039110,10090.ENSMUSP00000043662,10090.ENSMUSP00000047898,10090.ENSMUSP00000048153…	Hbs1l,Luc7l3,Eif3e,Denr,Dars,Nop10,Csde1,Srsf9,Rbbp7,Xrn1,Dhx29,Eif3l,Serbp1,Sf3b6,Ddx19a,Rbmxl1,Fam120a,Raly,Trnt1,Trim32,Nup98,Npm3,Rpl26,Rps7,Hnrnph1,Rpl17,Ewsr1,Snrpa,Lsm14a,Tufm,Elavl1,Sox2,Sars,Fus,Rps19,Srsf5,Hnrnpc,Hnrnpa2b1,Pus7,Eif5,Larp1
GO Function	GO:0005515	Protein binding	134	6764	0.21	5.18e-08	10090.ENSMUSP00000001304,10090.ENSMUSP00000001479,10090.ENSMUSP00000001950,10090.ENSMUSP00000003575,10090.ENSMUSP00000004375,10090.ENSMUSP00000005066,10090.ENSMUSP00000005234,10090.ENSMUSP00000005406,10090.ENSMUSP00000006692,10090.ENSMUSP00000007602,10090.ENSMUSP00000007799,10090.ENSMUSP00000009138,10090.ENSMUSP00000013737,10090.ENSMUSP00000016138,10090.ENSMUSP00000018506,10090.ENSMUSP00000018963…	Ckb,Kpnb1,Tollip,Tpm4,Phb2,Map2k1,Wdr1,App,Mvd,M6pr,Cav1,Stk38,Ndufs2,Fnta,Kpna2,Lsp1,Ywhah,Mdh2,Snx3,Usp15,Pfkl,Ppp2ca,Dbn1,Ap3b1,Kpna3,Nefm,Eif3e,Twf1,Gsk3b,Sod1,Bin1,Carnmt1,Lztfl1,Dctn2,Farp1,Sept2,Fh1,Sephs1,Dnajc10,Pcna,Nfs1,Abcd3,Stoml2,Snx17,Srsf9,Wasl,Slc25a4,Myo1e,Nexn,Tbca,Serbp1,Snx2,Stub1,Arl6ip5,Brk1,Supt16,Gna11,Ptma,Dnph1,Fmnl1,Ppp2r4,Nek9,Nacad,Acy3,Hectd3,Lamp2,Cdc42,Trim32,Prka…
GO Function	GO:0003824	Catalytic activity	111	5224	0.24	9e-08	10090.ENSMUSP00000001304,10090.ENSMUSP00000005066,10090.ENSMUSP00000006435,10090.ENSMUSP00000006692,10090.ENSMUSP00000007255,10090.ENSMUSP00000007977,10090.ENSMUSP00000009138,10090.ENSMUSP00000010753,10090.ENSMUSP00000013737,10090.ENSMUSP00000016138,10090.ENSMUSP00000019323,10090.ENSMUSP00000020034,10090.ENSMUSP00000020153,10090.ENSMUSP00000020334,10090.ENSMUSP00000020522,10090.ENSMUSP00000020608…	Ckb,Map2k1,Atp6v1b2,Mvd,Ddah2,Aldh16a1,Stk38,Psen2,Ndufs2,Fnta,Mdh2,Echdc1,Hbs1l,Usp15,Pfkl,Ppp2ca,Mthfd1,Glrx5,Twf1,Cyc1,Gsk3b,Sod1,Ring1,Txnl1,Tmx3,Carnmt1,Maoa,Dctn2,Echs1,Sept2,Dars,Fh1,Sephs1,Crat,Dnajc10,Pcna,Nfs1,Hadh,Abcd3,Txndc12,Agpat9,Mmab,Plbd2,Hibadh,Psma1,Acsl4,Naa10,Cbr4,Psmb10,Myo1e,Cox7a2,Xrn1,Dhx29,Lnpep,Pomt1,Stub1,Agps,Ndufv1,Gna11,Abhd4,Dnph1,Ppp2r4,Ddx19a,Nek9,Acy3,Hectd3,Cd…
GO Function	GO:0044877	Protein-containing complex binding	44	1411	0.41	7.73e-06	10090.ENSMUSP00000001479,10090.ENSMUSP00000003575,10090.ENSMUSP00000005066,10090.ENSMUSP00000005234,10090.ENSMUSP00000005406,10090.ENSMUSP00000007602,10090.ENSMUSP00000007799,10090.ENSMUSP00000020608,10090.ENSMUSP00000021950,10090.ENSMUSP00000022638,10090.ENSMUSP00000023087,10090.ENSMUSP00000023507,10090.ENSMUSP00000025239,10090.ENSMUSP00000026274,10090.ENSMUSP00000026479,10090.ENSMUSP00000028250…	Kpnb1,Tpm4,Map2k1,Wdr1,App,M6pr,Cav1,Ppp2ca,Dbn1,Nefm,Twf1,Gsk3b,Bin1,Lztfl1,Dctn2,Mrrf,Pcna,Wasl,Naa10,Myo1e,Dhx29,Nexn,Snx2,Brk1,Supt16,Gna11,Fmnl1,Prkaa1,Fam49b,Itgb5,Lima1,Snrpa,Adam9,Ccnd1,Vps4b,Atp5d,Epb4.1,Clta,Ncor2,Hnrnpc,Dmd,Add1,Rpl35a,Larp1
GO Function	GO:0005198	Structural molecule activity	23	483	0.59	2.78e-05	10090.ENSMUSP00000022638,10090.ENSMUSP00000027752,10090.ENSMUSP00000033012,10090.ENSMUSP00000037120,10090.ENSMUSP00000038368,10090.ENSMUSP00000048348,10090.ENSMUSP00000058368,10090.ENSMUSP00000068530,10090.ENSMUSP00000073175,10090.ENSMUSP00000073880,10090.ENSMUSP00000078534,10090.ENSMUSP00000078654,10090.ENSMUSP00000080203,10090.ENSMUSP00000081474,10090.ENSMUSP00000083620,10090.ENSMUSP00000101595…	Nefm,Lamc1,Copb1,Nexn,Copg2,Mrps35,Rpl18a,Nup98,Rpl26,Rps7,Erc1,Rpl17,Rpl29,Rplp2,Col5a2,Epb4.1,Clta,Rps19,Copg1,Dmd,Add1,Rpl35a,Myl6
GO Function	GO:0042802	Identical protein binding	52	1962	0.34	4.02e-05	10090.ENSMUSP00000003575,10090.ENSMUSP00000004375,10090.ENSMUSP00000005406,10090.ENSMUSP00000006692,10090.ENSMUSP00000007799,10090.ENSMUSP00000019109,10090.ENSMUSP00000019323,10090.ENSMUSP00000020334,10090.ENSMUSP00000020522,10090.ENSMUSP00000020608,10090.ENSMUSP00000023707,10090.ENSMUSP00000025239,10090.ENSMUSP00000025632,10090.ENSMUSP00000026274,10090.ENSMUSP00000026479,10090.ENSMUSP00000027495…	Tpm4,Phb2,App,Mvd,Cav1,Ywhah,Mdh2,Usp15,Pfkl,Ppp2ca,Sod1,Bin1,Carnmt1,Lztfl1,Dctn2,Sept2,Sephs1,Pcna,Nfs1,Abcd3,Wasl,Snx2,Stub1,Brk1,Dnph1,Ppp2r4,Acy3,Cdc42,Trim32,Psmd4,Gid8,Ewsr1,Snrpa,Lyz2,Vps4b,Elavl1,Sars,Fus,Rps19,Hnrnpc,Anxa4,Add1,Hnrnpa2b1,Gls,Fkbp8,Erp29,Sri,Usp7,Wars,Prc1,Sh3glb1,Tpi1
GO Function	GO:0019899	Enzyme binding	57	2277	0.32	4.9e-05	10090.ENSMUSP00000001304,10090.ENSMUSP00000001479,10090.ENSMUSP00000001950,10090.ENSMUSP00000005066,10090.ENSMUSP00000005406,10090.ENSMUSP00000007799,10090.ENSMUSP00000009138,10090.ENSMUSP00000013737,10090.ENSMUSP00000016138,10090.ENSMUSP00000018506,10090.ENSMUSP00000019109,10090.ENSMUSP00000019939,10090.ENSMUSP00000020522,10090.ENSMUSP00000020608,10090.ENSMUSP00000022196,10090.ENSMUSP00000023507…	Ckb,Kpnb1,Tollip,Map2k1,App,Cav1,Stk38,Ndufs2,Fnta,Kpna2,Ywhah,Snx3,Pfkl,Ppp2ca,Ap3b1,Gsk3b,Sod1,Bin1,Dctn2,Farp1,Dnajc10,Pcna,Stoml2,Slc25a4,Stub1,Brk1,Fmnl1,Ppp2r4,Nek9,Lamp2,Cdc42,Prkaa1,Fam49b,Elmo2,Rps7,Erc1,Adam9,Ccnd1,Elavl1,Stk39,Clta,Rps19,Srsf5,Ncor2,Hnrnpc,Mlec,Dmd,Itsn1,Hnrnpa2b1,Pus7,Sri,Ankfy1,Faf2,Usp7,Wars,Prc1,Tpi1
GO Function	GO:0008092	Cytoskeletal protein binding	32	947	0.45	9.72e-05	10090.ENSMUSP00000001479,10090.ENSMUSP00000003575,10090.ENSMUSP00000005234,10090.ENSMUSP00000016138,10090.ENSMUSP00000018963,10090.ENSMUSP00000019109,10090.ENSMUSP00000020608,10090.ENSMUSP00000021950,10090.ENSMUSP00000023087,10090.ENSMUSP00000023507,10090.ENSMUSP00000025239,10090.ENSMUSP00000026479,10090.ENSMUSP00000026635,10090.ENSMUSP00000031695,10090.ENSMUSP00000034745,10090.ENSMUSP00000037120…	Kpnb1,Tpm4,Wdr1,Fnta,Lsp1,Ywhah,Ppp2ca,Dbn1,Twf1,Gsk3b,Bin1,Dctn2,Farp1,Wasl,Myo1e,Nexn,Tbca,Fmnl1,Trim32,Setd3,Tbcel,Trim2,Tmod3,Lima1,Enah,Klc1,Adnp,Epb4.1,Fus,Dmd,Add1,Prc1
GO Function	GO:1901363	Heterocyclic compound binding	94	4771	0.21	0.0001	10090.ENSMUSP00000001304,10090.ENSMUSP00000005066,10090.ENSMUSP00000005406,10090.ENSMUSP00000006435,10090.ENSMUSP00000006692,10090.ENSMUSP00000009138,10090.ENSMUSP00000013737,10090.ENSMUSP00000020153,10090.ENSMUSP00000020522,10090.ENSMUSP00000021226,10090.ENSMUSP00000021443,10090.ENSMUSP00000022960,10090.ENSMUSP00000023087,10090.ENSMUSP00000023210,10090.ENSMUSP00000023507,10090.ENSMUSP00000023869…	Ckb,Map2k1,App,Atp6v1b2,Mvd,Stk38,Ndufs2,Hbs1l,Pfkl,Luc7l3,Mthfd1,Eif3e,Twf1,Cyc1,Gsk3b,Denr,Maoa,Sept2,Dars,Sephs1,Nop10,Pcna,Nfs1,Csde1,Hadh,Abcd3,Srsf9,Mmab,Hibadh,Mtpn,Acsl4,Rbbp7,Cbr4,Myo1e,Xrn1,Dhx29,Eif3l,Serbp1,Gatad2b,Agps,Ndufv1,Gna11,Bclaf1,Sf3b6,Ppp2r4,Ddx19a,Rbmxl1,Orc3,Nek9,Nfib,Fam120a,Cdc42,Raly,Mcm3,Trnt1,Trim32,Prkaa1,Nup98,Npm3,Rpl26,Rps7,Sept11,Hspe1,Hnrnph1,Rpl17,Ewsr1,Snrpa,…
GO Function	GO:0097159	Organic cyclic compound binding	95	4858	0.21	0.00011	10090.ENSMUSP00000001304,10090.ENSMUSP00000005066,10090.ENSMUSP00000005406,10090.ENSMUSP00000006435,10090.ENSMUSP00000006692,10090.ENSMUSP00000009138,10090.ENSMUSP00000013737,10090.ENSMUSP00000020153,10090.ENSMUSP00000020411,10090.ENSMUSP00000020522,10090.ENSMUSP00000021226,10090.ENSMUSP00000021443,10090.ENSMUSP00000022960,10090.ENSMUSP00000023087,10090.ENSMUSP00000023210,10090.ENSMUSP00000023507…	Ckb,Map2k1,App,Atp6v1b2,Mvd,Stk38,Ndufs2,Hbs1l,Osbpl5,Pfkl,Luc7l3,Mthfd1,Eif3e,Twf1,Cyc1,Gsk3b,Denr,Maoa,Sept2,Dars,Sephs1,Nop10,Pcna,Nfs1,Csde1,Hadh,Abcd3,Srsf9,Mmab,Hibadh,Mtpn,Acsl4,Rbbp7,Cbr4,Myo1e,Xrn1,Dhx29,Eif3l,Serbp1,Gatad2b,Agps,Ndufv1,Gna11,Bclaf1,Sf3b6,Ppp2r4,Ddx19a,Rbmxl1,Orc3,Nek9,Nfib,Fam120a,Cdc42,Raly,Mcm3,Trnt1,Trim32,Prkaa1,Nup98,Npm3,Rpl26,Rps7,Sept11,Hspe1,Hnrnph1,Rpl17,Ewsr1…
GO Function	GO:0016491	Oxidoreductase activity	26	710	0.48	0.00025	10090.ENSMUSP00000007977,10090.ENSMUSP00000013737,10090.ENSMUSP00000019323,10090.ENSMUSP00000021443,10090.ENSMUSP00000021522,10090.ENSMUSP00000023210,10090.ENSMUSP00000023707,10090.ENSMUSP00000025476,10090.ENSMUSP00000025515,10090.ENSMUSP00000026013,10090.ENSMUSP00000028207,10090.ENSMUSP00000028392,10090.ENSMUSP00000029610,10090.ENSMUSP00000030296,10090.ENSMUSP00000031788,10090.ENSMUSP00000034058…	Aldh16a1,Ndufs2,Mdh2,Mthfd1,Glrx5,Cyc1,Sod1,Txnl1,Tmx3,Maoa,Crat,Dnajc10,Hadh,Txndc12,Hibadh,Cbr4,Cox7a2,Agps,Ndufv1,Ndufs8,Pdia4,Cox5b,mt-Nd4,Pgd,Ptgr2,Ndufaf2
GO Function	GO:0043168	Anion binding	61	2678	0.27	0.00025	10090.ENSMUSP00000001304,10090.ENSMUSP00000005066,10090.ENSMUSP00000005406,10090.ENSMUSP00000006435,10090.ENSMUSP00000006692,10090.ENSMUSP00000007255,10090.ENSMUSP00000009138,10090.ENSMUSP00000019939,10090.ENSMUSP00000020024,10090.ENSMUSP00000020153,10090.ENSMUSP00000020411,10090.ENSMUSP00000020522,10090.ENSMUSP00000021443,10090.ENSMUSP00000023087,10090.ENSMUSP00000023507,10090.ENSMUSP00000025239…	Ckb,Map2k1,App,Atp6v1b2,Mvd,Ddah2,Stk38,Snx3,Fabp7,Hbs1l,Osbpl5,Pfkl,Mthfd1,Twf1,Gsk3b,Bin1,Maoa,Sept2,Dars,Sephs1,Nfs1,Hadh,Abcd3,Stoml2,Snx17,Mmab,Acsl4,Cbr4,Myo1e,Dhx29,Snx2,Phlda3,Agps,Ndufv1,Gna11,Ppp2r4,Ddx19a,Nek9,Cdc42,Mcm3,Trnt1,Prkaa1,Sept11,Hspe1,Rpl29,Pgd,Atp11a,Sept9,Vps4b,Tufm,Sars,Stk39,Acot11,Rps6ka1,Epb4.1,Snx27,Anxa4,Ankfy1,Wars,Eif5,Sh3glb1
GO Function	GO:0003729	mRNA binding	15	270	0.66	0.00045	10090.ENSMUSP00000021226,10090.ENSMUSP00000023869,10090.ENSMUSP00000039110,10090.ENSMUSP00000043662,10090.ENSMUSP00000048153,10090.ENSMUSP00000068530,10090.ENSMUSP00000073175,10090.ENSMUSP00000073880,10090.ENSMUSP00000082723,10090.ENSMUSP00000096549,10090.ENSMUSP00000101858,10090.ENSMUSP00000105985,10090.ENSMUSP00000107237,10090.ENSMUSP00000110103,10090.ENSMUSP00000136673	Luc7l3,Denr,Serbp1,Sf3b6,Rbmxl1,Nup98,Rpl26,Rps7,Lsm14a,Elavl1,Fus,Srsf5,Hnrnpc,Hnrnpa2b1,Larp1
GO Function	GO:0003779	Actin binding	18	418	0.55	0.0013	10090.ENSMUSP00000003575,10090.ENSMUSP00000005234,10090.ENSMUSP00000018963,10090.ENSMUSP00000019109,10090.ENSMUSP00000021950,10090.ENSMUSP00000023087,10090.ENSMUSP00000025239,10090.ENSMUSP00000031695,10090.ENSMUSP00000034745,10090.ENSMUSP00000037120,10090.ENSMUSP00000046296,10090.ENSMUSP00000066413,10090.ENSMUSP00000072087,10090.ENSMUSP00000073371,10090.ENSMUSP00000077781,10090.ENSMUSP00000101595…	Tpm4,Wdr1,Lsp1,Ywhah,Dbn1,Twf1,Bin1,Wasl,Myo1e,Nexn,Fmnl1,Setd3,Tmod3,Lima1,Enah,Epb4.1,Dmd,Add1
GO Function	GO:0016655	Oxidoreductase activity, acting on nad(p)h, quinone or similar compound as acceptor	6	39	1.1	0.0031	10090.ENSMUSP00000013737,10090.ENSMUSP00000034058,10090.ENSMUSP00000042967,10090.ENSMUSP00000074600,10090.ENSMUSP00000081000,10090.ENSMUSP00000130532	Ndufs2,Cbr4,Ndufv1,Ndufs8,mt-Nd4,Ndufaf2
GO Function	GO:0042803	Protein homodimerization activity	22	647	0.45	0.0038	10090.ENSMUSP00000003575,10090.ENSMUSP00000004375,10090.ENSMUSP00000005406,10090.ENSMUSP00000006692,10090.ENSMUSP00000019323,10090.ENSMUSP00000025632,10090.ENSMUSP00000027973,10090.ENSMUSP00000029147,10090.ENSMUSP00000029770,10090.ENSMUSP00000039243,10090.ENSMUSP00000040431,10090.ENSMUSP00000045283,10090.ENSMUSP00000046837,10090.ENSMUSP00000077753,10090.ENSMUSP00000092230,10090.ENSMUSP00000096549…	Tpm4,Phb2,App,Mvd,Mdh2,Carnmt1,Sephs1,Nfs1,Abcd3,Snx2,Stub1,Dnph1,Ppp2r4,Gid8,Vps4b,Elavl1,Sars,Add1,Erp29,Wars,Sh3glb1,Tpi1
GO Function	GO:0048365	Rac GTPase binding	7	63	0.96	0.0038	10090.ENSMUSP00000007799,10090.ENSMUSP00000023707,10090.ENSMUSP00000026635,10090.ENSMUSP00000041644,10090.ENSMUSP00000046296,10090.ENSMUSP00000066359,10090.ENSMUSP00000071619	Cav1,Sod1,Farp1,Brk1,Fmnl1,Fam49b,Elmo2
GO Function	GO:0000166	Nucleotide binding	46	2021	0.27	0.0048	10090.ENSMUSP00000001304,10090.ENSMUSP00000005066,10090.ENSMUSP00000006435,10090.ENSMUSP00000006692,10090.ENSMUSP00000009138,10090.ENSMUSP00000013737,10090.ENSMUSP00000020153,10090.ENSMUSP00000020522,10090.ENSMUSP00000021443,10090.ENSMUSP00000023087,10090.ENSMUSP00000023507,10090.ENSMUSP00000026013,10090.ENSMUSP00000027495,10090.ENSMUSP00000027602,10090.ENSMUSP00000027973,10090.ENSMUSP00000029610…	Ckb,Map2k1,Atp6v1b2,Mvd,Stk38,Ndufs2,Hbs1l,Pfkl,Mthfd1,Twf1,Gsk3b,Maoa,Sept2,Dars,Sephs1,Hadh,Abcd3,Mmab,Hibadh,Acsl4,Cbr4,Myo1e,Dhx29,Agps,Ndufv1,Gna11,Ppp2r4,Ddx19a,Nek9,Cdc42,Mcm3,Trnt1,Prkaa1,Sept11,Hspe1,Pgd,Atp11a,Sept9,Vps4b,Tufm,Sars,Stk39,Acot11,Rps6ka1,Wars,Eif5
GO Function	GO:0090079	Translation regulator activity, nucleic acid binding	8	95	0.84	0.0052	10090.ENSMUSP00000020153,10090.ENSMUSP00000022960,10090.ENSMUSP00000023869,10090.ENSMUSP00000035244,10090.ENSMUSP00000038839,10090.ENSMUSP00000095656,10090.ENSMUSP00000126825,10090.ENSMUSP00000136673	Hbs1l,Eif3e,Denr,Dhx29,Eif3l,Tufm,Eif5,Larp1
GO Function	GO:0008137	NADH dehydrogenase (ubiquinone) activity	5	27	1.18	0.0054	10090.ENSMUSP00000013737,10090.ENSMUSP00000042967,10090.ENSMUSP00000074600,10090.ENSMUSP00000081000,10090.ENSMUSP00000130532	Ndufs2,Ndufv1,Ndufs8,mt-Nd4,Ndufaf2
GO Function	GO:0019900	Kinase binding	24	792	0.4	0.0065	10090.ENSMUSP00000001950,10090.ENSMUSP00000005066,10090.ENSMUSP00000007799,10090.ENSMUSP00000009138,10090.ENSMUSP00000016138,10090.ENSMUSP00000020522,10090.ENSMUSP00000020608,10090.ENSMUSP00000023507,10090.ENSMUSP00000026479,10090.ENSMUSP00000028817,10090.ENSMUSP00000040431,10090.ENSMUSP00000049056,10090.ENSMUSP00000054634,10090.ENSMUSP00000063166,10090.ENSMUSP00000071619,10090.ENSMUSP00000073880…	Tollip,Map2k1,Cav1,Stk38,Fnta,Pfkl,Ppp2ca,Gsk3b,Dctn2,Pcna,Stub1,Nek9,Cdc42,Prkaa1,Elmo2,Rps7,Adam9,Ccnd1,Elavl1,Stk39,Rps19,Srsf5,Wars,Prc1
GO Function	GO:0043167	Ion binding	95	5439	0.16	0.0065	10090.ENSMUSP00000001304,10090.ENSMUSP00000003575,10090.ENSMUSP00000005066,10090.ENSMUSP00000005406,10090.ENSMUSP00000006435,10090.ENSMUSP00000006692,10090.ENSMUSP00000007255,10090.ENSMUSP00000009138,10090.ENSMUSP00000013737,10090.ENSMUSP00000019939,10090.ENSMUSP00000020024,10090.ENSMUSP00000020153,10090.ENSMUSP00000020411,10090.ENSMUSP00000020522,10090.ENSMUSP00000020608,10090.ENSMUSP00000021443…	Ckb,Tpm4,Map2k1,App,Atp6v1b2,Mvd,Ddah2,Stk38,Ndufs2,Snx3,Fabp7,Hbs1l,Osbpl5,Pfkl,Ppp2ca,Mthfd1,Glrx5,Twf1,Cyc1,Gsk3b,Sod1,Ring1,Bin1,Maoa,Sept2,Dars,Sephs1,Sec23b,Nfs1,Hadh,Abcd3,Stoml2,Snx17,Mmab,Ptms,Acsl4,Cbr4,Myo1e,Dhx29,Lnpep,Snx2,Phlda3,Gatad2b,Agps,Ndufv1,Gna11,Ppp2r4,Ddx19a,Nek9,Acy3,Cdc42,Mcm3,Trnt1,Pgm2,Trim32,Prkaa1,Trim2,Lima1,Sept11,Ndufs8,Hspe1,Ewsr1,Cox5b,Rpl29,Adam9,Pgd,Crip2,Col5…
GO Function	GO:0051015	Actin filament binding	11	200	0.66	0.0065	10090.ENSMUSP00000003575,10090.ENSMUSP00000005234,10090.ENSMUSP00000021950,10090.ENSMUSP00000023087,10090.ENSMUSP00000025239,10090.ENSMUSP00000031695,10090.ENSMUSP00000034745,10090.ENSMUSP00000037120,10090.ENSMUSP00000046296,10090.ENSMUSP00000073371,10090.ENSMUSP00000109979	Tpm4,Wdr1,Dbn1,Twf1,Bin1,Wasl,Myo1e,Nexn,Fmnl1,Lima1,Add1
GO Function	GO:0036094	Small molecule binding	51	2406	0.24	0.0071	10090.ENSMUSP00000001304,10090.ENSMUSP00000005066,10090.ENSMUSP00000006435,10090.ENSMUSP00000006692,10090.ENSMUSP00000007255,10090.ENSMUSP00000009138,10090.ENSMUSP00000013737,10090.ENSMUSP00000020024,10090.ENSMUSP00000020153,10090.ENSMUSP00000020411,10090.ENSMUSP00000020522,10090.ENSMUSP00000021443,10090.ENSMUSP00000023087,10090.ENSMUSP00000023507,10090.ENSMUSP00000026013,10090.ENSMUSP00000027495…	Ckb,Map2k1,Atp6v1b2,Mvd,Ddah2,Stk38,Ndufs2,Fabp7,Hbs1l,Osbpl5,Pfkl,Mthfd1,Twf1,Gsk3b,Maoa,Sept2,Dars,Sephs1,Nfs1,Hadh,Abcd3,Mmab,Hibadh,Acsl4,Cbr4,Myo1e,Dhx29,Agps,Ndufv1,Gna11,Ppp2r4,Ddx19a,Nek9,Cdc42,Mcm3,Trnt1,Prkaa1,Sept11,Hspe1,Pgd,Atp11a,Sept9,Vps4b,Tufm,Sars,Stk39,Acot11,Rps6ka1,Wars,Eif5,Sh3glb1
GO Function	GO:0008135	Translation factor activity, rna binding	7	77	0.88	0.0075	10090.ENSMUSP00000020153,10090.ENSMUSP00000022960,10090.ENSMUSP00000023869,10090.ENSMUSP00000035244,10090.ENSMUSP00000038839,10090.ENSMUSP00000095656,10090.ENSMUSP00000126825	Hbs1l,Eif3e,Denr,Dhx29,Eif3l,Tufm,Eif5
GO Function	GO:0003730	mRNA 3-UTR binding	7	79	0.86	0.0084	10090.ENSMUSP00000039110,10090.ENSMUSP00000073880,10090.ENSMUSP00000096549,10090.ENSMUSP00000101858,10090.ENSMUSP00000107237,10090.ENSMUSP00000110103,10090.ENSMUSP00000136673	Serbp1,Rps7,Elavl1,Fus,Hnrnpc,Hnrnpa2b1,Larp1
GO Function	GO:0016667	Oxidoreductase activity, acting on a sulfur group of donors	6	56	0.95	0.0101	10090.ENSMUSP00000021522,10090.ENSMUSP00000025476,10090.ENSMUSP00000025515,10090.ENSMUSP00000028392,10090.ENSMUSP00000030296,10090.ENSMUSP00000076521	Glrx5,Txnl1,Tmx3,Dnajc10,Txndc12,Pdia4
GO Function	GO:0046983	Protein dimerization activity	26	951	0.35	0.0127	10090.ENSMUSP00000003575,10090.ENSMUSP00000004375,10090.ENSMUSP00000005406,10090.ENSMUSP00000006692,10090.ENSMUSP00000007799,10090.ENSMUSP00000019109,10090.ENSMUSP00000019323,10090.ENSMUSP00000020608,10090.ENSMUSP00000025632,10090.ENSMUSP00000027973,10090.ENSMUSP00000029147,10090.ENSMUSP00000029770,10090.ENSMUSP00000039243,10090.ENSMUSP00000040431,10090.ENSMUSP00000045283,10090.ENSMUSP00000046837…	Tpm4,Phb2,App,Mvd,Cav1,Ywhah,Mdh2,Ppp2ca,Carnmt1,Sephs1,Nfs1,Abcd3,Snx2,Stub1,Dnph1,Ppp2r4,Gid8,Vps4b,Elavl1,Sars,Add1,Erp29,Sri,Wars,Sh3glb1,Tpi1
GO Function	GO:0008022	Protein c-terminus binding	11	226	0.6	0.0139	10090.ENSMUSP00000004375,10090.ENSMUSP00000005066,10090.ENSMUSP00000020608,10090.ENSMUSP00000022496,10090.ENSMUSP00000028817,10090.ENSMUSP00000031029,10090.ENSMUSP00000041503,10090.ENSMUSP00000063166,10090.ENSMUSP00000092230,10090.ENSMUSP00000101595,10090.ENSMUSP00000124093	Phb2,Map2k1,Ppp2ca,Kpna3,Pcna,Snx17,Arl6ip5,Prkaa1,Vps4b,Epb4.1,Usp7
GO Function	GO:0003735	Structural constituent of ribosome	9	155	0.68	0.0157	10090.ENSMUSP00000048348,10090.ENSMUSP00000058368,10090.ENSMUSP00000073175,10090.ENSMUSP00000073880,10090.ENSMUSP00000078654,10090.ENSMUSP00000080203,10090.ENSMUSP00000081474,10090.ENSMUSP00000104067,10090.ENSMUSP00000110731	Mrps35,Rpl18a,Rpl26,Rps7,Rpl17,Rpl29,Rplp2,Rps19,Rpl35a
GO Function	GO:0015036	Disulfide oxidoreductase activity	5	40	1.01	0.018	10090.ENSMUSP00000021522,10090.ENSMUSP00000025476,10090.ENSMUSP00000028392,10090.ENSMUSP00000030296,10090.ENSMUSP00000076521	Glrx5,Txnl1,Dnajc10,Txndc12,Pdia4
GO Function	GO:0008139	Nuclear localization sequence binding	4	23	1.16	0.0247	10090.ENSMUSP00000001479,10090.ENSMUSP00000018506,10090.ENSMUSP00000022496,10090.ENSMUSP00000068530	Kpnb1,Kpna2,Kpna3,Nup98
GO Function	GO:0032553	Ribonucleotide binding	39	1789	0.26	0.0253	10090.ENSMUSP00000001304,10090.ENSMUSP00000005066,10090.ENSMUSP00000006435,10090.ENSMUSP00000006692,10090.ENSMUSP00000009138,10090.ENSMUSP00000020153,10090.ENSMUSP00000020522,10090.ENSMUSP00000021443,10090.ENSMUSP00000023087,10090.ENSMUSP00000023507,10090.ENSMUSP00000027495,10090.ENSMUSP00000027602,10090.ENSMUSP00000027973,10090.ENSMUSP00000029770,10090.ENSMUSP00000031560,10090.ENSMUSP00000033634…	Ckb,Map2k1,Atp6v1b2,Mvd,Stk38,Hbs1l,Pfkl,Mthfd1,Twf1,Gsk3b,Sept2,Dars,Sephs1,Abcd3,Mmab,Acsl4,Myo1e,Dhx29,Ndufv1,Gna11,Ppp2r4,Ddx19a,Nek9,Cdc42,Mcm3,Trnt1,Prkaa1,Sept11,Hspe1,Atp11a,Sept9,Vps4b,Tufm,Sars,Stk39,Acot11,Rps6ka1,Wars,Eif5
GO Function	GO:0051087	Chaperone binding	7	102	0.75	0.0284	10090.ENSMUSP00000005406,10090.ENSMUSP00000023707,10090.ENSMUSP00000025239,10090.ENSMUSP00000028392,10090.ENSMUSP00000040431,10090.ENSMUSP00000074724,10090.ENSMUSP00000117347	App,Sod1,Bin1,Dnajc10,Stub1,Hspe1,Erp29
GO Function	GO:0003743	Translation initiation factor activity	5	48	0.93	0.0343	10090.ENSMUSP00000022960,10090.ENSMUSP00000023869,10090.ENSMUSP00000035244,10090.ENSMUSP00000038839,10090.ENSMUSP00000126825	Eif3e,Denr,Dhx29,Eif3l,Eif5
GO Function	GO:0003676	Nucleic acid binding	55	2889	0.2	0.0366	10090.ENSMUSP00000005406,10090.ENSMUSP00000020153,10090.ENSMUSP00000021226,10090.ENSMUSP00000022960,10090.ENSMUSP00000023869,10090.ENSMUSP00000027602,10090.ENSMUSP00000028553,10090.ENSMUSP00000028817,10090.ENSMUSP00000029446,10090.ENSMUSP00000031513,10090.ENSMUSP00000031866,10090.ENSMUSP00000033720,10090.ENSMUSP00000034981,10090.ENSMUSP00000035244,10090.ENSMUSP00000038839,10090.ENSMUSP00000039110…	App,Hbs1l,Luc7l3,Eif3e,Denr,Dars,Nop10,Pcna,Csde1,Srsf9,Mtpn,Rbbp7,Xrn1,Dhx29,Eif3l,Serbp1,Gatad2b,Bclaf1,Sf3b6,Ddx19a,Rbmxl1,Orc3,Nfib,Fam120a,Raly,Mcm3,Trnt1,Trim32,Nup98,Npm3,Rpl26,Rps7,Hnrnph1,Rpl17,Ewsr1,Snrpa,Lsm14a,Adnp,Tufm,Elavl1,Sox2,Sars,Fus,Rps19,Tcf20,Srsf5,Ncor2,Hnrnpc,Hnrnpa2b1,Pus7,Sf3a2,Eif5,Endod1,Larp1,Agfg1
GO Function	GO:0019901	Protein kinase binding	20	707	0.37	0.0366	10090.ENSMUSP00000005066,10090.ENSMUSP00000007799,10090.ENSMUSP00000009138,10090.ENSMUSP00000016138,10090.ENSMUSP00000020608,10090.ENSMUSP00000023507,10090.ENSMUSP00000026479,10090.ENSMUSP00000028817,10090.ENSMUSP00000049056,10090.ENSMUSP00000054634,10090.ENSMUSP00000071619,10090.ENSMUSP00000073880,10090.ENSMUSP00000081048,10090.ENSMUSP00000091495,10090.ENSMUSP00000096549,10090.ENSMUSP00000099776…	Map2k1,Cav1,Stk38,Fnta,Ppp2ca,Gsk3b,Dctn2,Pcna,Nek9,Cdc42,Elmo2,Rps7,Adam9,Ccnd1,Elavl1,Stk39,Rps19,Srsf5,Wars,Prc1
GO Function	GO:0032555	Purine ribonucleotide binding	38	1773	0.25	0.0366	10090.ENSMUSP00000001304,10090.ENSMUSP00000005066,10090.ENSMUSP00000006435,10090.ENSMUSP00000006692,10090.ENSMUSP00000009138,10090.ENSMUSP00000020153,10090.ENSMUSP00000020522,10090.ENSMUSP00000021443,10090.ENSMUSP00000023087,10090.ENSMUSP00000023507,10090.ENSMUSP00000027495,10090.ENSMUSP00000027602,10090.ENSMUSP00000027973,10090.ENSMUSP00000029770,10090.ENSMUSP00000031560,10090.ENSMUSP00000033634…	Ckb,Map2k1,Atp6v1b2,Mvd,Stk38,Hbs1l,Pfkl,Mthfd1,Twf1,Gsk3b,Sept2,Dars,Sephs1,Abcd3,Mmab,Acsl4,Myo1e,Dhx29,Gna11,Ppp2r4,Ddx19a,Nek9,Cdc42,Mcm3,Trnt1,Prkaa1,Sept11,Hspe1,Atp11a,Sept9,Vps4b,Tufm,Sars,Stk39,Acot11,Rps6ka1,Wars,Eif5
GO Function	GO:0035639	Purine ribonucleoside triphosphate binding	37	1704	0.25	0.0366	10090.ENSMUSP00000001304,10090.ENSMUSP00000005066,10090.ENSMUSP00000006435,10090.ENSMUSP00000006692,10090.ENSMUSP00000009138,10090.ENSMUSP00000020153,10090.ENSMUSP00000020522,10090.ENSMUSP00000021443,10090.ENSMUSP00000023087,10090.ENSMUSP00000023507,10090.ENSMUSP00000027495,10090.ENSMUSP00000027602,10090.ENSMUSP00000027973,10090.ENSMUSP00000029770,10090.ENSMUSP00000031560,10090.ENSMUSP00000033634…	Ckb,Map2k1,Atp6v1b2,Mvd,Stk38,Hbs1l,Pfkl,Mthfd1,Twf1,Gsk3b,Sept2,Dars,Sephs1,Abcd3,Mmab,Acsl4,Myo1e,Dhx29,Gna11,Ppp2r4,Ddx19a,Nek9,Cdc42,Mcm3,Trnt1,Prkaa1,Sept11,Hspe1,Atp11a,Sept9,Vps4b,Tufm,Sars,Stk39,Rps6ka1,Wars,Eif5
GO Function	GO:0097367	Carbohydrate derivative binding	43	2089	0.23	0.0366	10090.ENSMUSP00000001304,10090.ENSMUSP00000005066,10090.ENSMUSP00000005406,10090.ENSMUSP00000006435,10090.ENSMUSP00000006692,10090.ENSMUSP00000009138,10090.ENSMUSP00000020153,10090.ENSMUSP00000020522,10090.ENSMUSP00000021443,10090.ENSMUSP00000023087,10090.ENSMUSP00000023507,10090.ENSMUSP00000027495,10090.ENSMUSP00000027602,10090.ENSMUSP00000027752,10090.ENSMUSP00000027973,10090.ENSMUSP00000029770…	Ckb,Map2k1,App,Atp6v1b2,Mvd,Stk38,Hbs1l,Pfkl,Mthfd1,Twf1,Gsk3b,Sept2,Dars,Lamc1,Sephs1,Abcd3,Mmab,Psma1,Acsl4,Myo1e,Dhx29,Ndufv1,Gna11,Ppp2r4,Ddx19a,Nek9,Cdc42,Mcm3,Trnt1,Prkaa1,Sept11,Hspe1,Rpl29,Atp11a,Sept9,Vps4b,Tufm,Sars,Stk39,Acot11,Rps6ka1,Wars,Eif5
GO Function	GO:0005522	Profilin binding	3	12	1.31	0.0466	10090.ENSMUSP00000021950,10090.ENSMUSP00000046296,10090.ENSMUSP00000077781	Dbn1,Fmnl1,Enah
GO Component	GO:0005622	Intracellular	242	12596	0.2	3.52e-30	10090.ENSMUSP00000001304,10090.ENSMUSP00000001479,10090.ENSMUSP00000001544,10090.ENSMUSP00000001950,10090.ENSMUSP00000002837,10090.ENSMUSP00000003575,10090.ENSMUSP00000004375,10090.ENSMUSP00000004673,10090.ENSMUSP00000005066,10090.ENSMUSP00000005234,10090.ENSMUSP00000005406,10090.ENSMUSP00000006435,10090.ENSMUSP00000006692,10090.ENSMUSP00000007212,10090.ENSMUSP00000007255,10090.ENSMUSP00000007602…	Ckb,Kpnb1,Vwa5a,Tollip,Tmed5,Tpm4,Phb2,Ndrg2,Map2k1,Wdr1,App,Atp6v1b2,Mvd,Psmd2,Ddah2,M6pr,Cav1,Stk38,Psen2,Ndufs2,Surf4,Fnta,Psmd3,Kpna2,Ywhah,Mdh2,D17Wsu104e,Snx3,Fabp7,Echdc1,Nedd1,Usp15,Osbpl5,Pfkl,Ppp2ca,Luc7l3,Mthfd1,Glrx5,Dbn1,Ap3b1,Fam213a,Kpna3,Nefm,Eif3e,Emc2,Ndufb9,Twf1,Cyc1,Gsk3b,Sod1,Ring1,Bin1,Txnl1,Carnmt1,Maoa,Lztfl1,Dctn2,Echs1,Farp1,Sept2,Dars,Fh1,Sephs1,Crat,Mrrf,Dnajc10,Gorasp…
GO Component	GO:0005737	Cytoplasm	220	10283	0.25	3.52e-30	10090.ENSMUSP00000001304,10090.ENSMUSP00000001479,10090.ENSMUSP00000001950,10090.ENSMUSP00000002837,10090.ENSMUSP00000003575,10090.ENSMUSP00000004375,10090.ENSMUSP00000004673,10090.ENSMUSP00000005066,10090.ENSMUSP00000005234,10090.ENSMUSP00000005406,10090.ENSMUSP00000006435,10090.ENSMUSP00000006692,10090.ENSMUSP00000007212,10090.ENSMUSP00000007255,10090.ENSMUSP00000007602,10090.ENSMUSP00000007799…	Ckb,Kpnb1,Tollip,Tmed5,Tpm4,Phb2,Ndrg2,Map2k1,Wdr1,App,Atp6v1b2,Mvd,Psmd2,Ddah2,M6pr,Cav1,Stk38,Psen2,Ndufs2,Surf4,Fnta,Kpna2,Ywhah,Mdh2,D17Wsu104e,Snx3,Fabp7,Echdc1,Nedd1,Usp15,Osbpl5,Pfkl,Ppp2ca,Mthfd1,Glrx5,Dbn1,Ap3b1,Fam213a,Kpna3,Nefm,Eif3e,Emc2,Ndufb9,Twf1,Cyc1,Gsk3b,Sod1,Ring1,Bin1,Txnl1,Carnmt1,Maoa,Lztfl1,Dctn2,Echs1,Farp1,Sept2,Dars,Fh1,Sephs1,Crat,Mrrf,Dnajc10,Gorasp2,Sec23b,Nfs1,Csde1…
GO Component	GO:0043229	Intracellular organelle	224	11084	0.22	1.65e-27	10090.ENSMUSP00000001304,10090.ENSMUSP00000001479,10090.ENSMUSP00000001544,10090.ENSMUSP00000001950,10090.ENSMUSP00000002837,10090.ENSMUSP00000003575,10090.ENSMUSP00000004375,10090.ENSMUSP00000004673,10090.ENSMUSP00000005066,10090.ENSMUSP00000005234,10090.ENSMUSP00000005406,10090.ENSMUSP00000006435,10090.ENSMUSP00000006692,10090.ENSMUSP00000007212,10090.ENSMUSP00000007255,10090.ENSMUSP00000007602…	Ckb,Kpnb1,Vwa5a,Tollip,Tmed5,Tpm4,Phb2,Ndrg2,Map2k1,Wdr1,App,Atp6v1b2,Mvd,Psmd2,Ddah2,M6pr,Cav1,Stk38,Psen2,Ndufs2,Surf4,Fnta,Kpna2,Mdh2,D17Wsu104e,Snx3,Fabp7,Nedd1,Usp15,Osbpl5,Ppp2ca,Luc7l3,Mthfd1,Glrx5,Dbn1,Ap3b1,Fam213a,Kpna3,Nefm,Eif3e,Emc2,Ndufb9,Twf1,Cyc1,Gsk3b,Sod1,Ring1,Bin1,Txnl1,Carnmt1,Maoa,Dctn2,Echs1,Farp1,Sept2,Fh1,Sephs1,Crat,Mrrf,Dnajc10,Gorasp2,Nop10,Pcna,Sec23b,Nfs1,Csde1,Hadh,…
GO Component	GO:0043226	Organelle	227	11550	0.21	1.59e-26	10090.ENSMUSP00000001304,10090.ENSMUSP00000001479,10090.ENSMUSP00000001544,10090.ENSMUSP00000001950,10090.ENSMUSP00000002837,10090.ENSMUSP00000003575,10090.ENSMUSP00000004375,10090.ENSMUSP00000004673,10090.ENSMUSP00000005066,10090.ENSMUSP00000005234,10090.ENSMUSP00000005406,10090.ENSMUSP00000006435,10090.ENSMUSP00000006692,10090.ENSMUSP00000007212,10090.ENSMUSP00000007255,10090.ENSMUSP00000007602…	Ckb,Kpnb1,Vwa5a,Tollip,Tmed5,Tpm4,Phb2,Ndrg2,Map2k1,Wdr1,App,Atp6v1b2,Mvd,Psmd2,Ddah2,M6pr,Cav1,Stk38,Psen2,Ndufs2,Surf4,Fnta,Kpna2,Mdh2,D17Wsu104e,Snx3,Fabp7,Nedd1,Usp15,Osbpl5,Ppp2ca,Luc7l3,Mthfd1,Glrx5,Dbn1,Ap3b1,Fam213a,Kpna3,Nefm,Eif3e,Emc2,Ndufb9,Twf1,Cyc1,Gsk3b,Sod1,Ring1,Bin1,Txnl1,Tmx3,Carnmt1,Maoa,Dctn2,Echs1,Farp1,Sept2,Fh1,Sephs1,Crat,Mrrf,Dnajc10,Gorasp2,Nop10,Pcna,Sec23b,Nfs1,Csde1,…
GO Component	GO:0005829	Cytosol	114	3573	0.42	1e-21	10090.ENSMUSP00000001304,10090.ENSMUSP00000001479,10090.ENSMUSP00000005066,10090.ENSMUSP00000006435,10090.ENSMUSP00000006692,10090.ENSMUSP00000007212,10090.ENSMUSP00000007255,10090.ENSMUSP00000007799,10090.ENSMUSP00000009138,10090.ENSMUSP00000010753,10090.ENSMUSP00000018506,10090.ENSMUSP00000019109,10090.ENSMUSP00000019939,10090.ENSMUSP00000020024,10090.ENSMUSP00000020034,10090.ENSMUSP00000020334…	Ckb,Kpnb1,Map2k1,Atp6v1b2,Mvd,Psmd2,Ddah2,Cav1,Stk38,Psen2,Kpna2,Ywhah,Snx3,Fabp7,Echdc1,Usp15,Osbpl5,Pfkl,Ppp2ca,Mthfd1,Dbn1,Eif3e,Twf1,Cyc1,Gsk3b,Sod1,Ring1,Bin1,Txnl1,Carnmt1,Maoa,Lztfl1,Dctn2,Farp1,Dars,Fh1,Sec23b,Nfs1,Csde1,Snx17,Wasl,Mtpn,Ptms,Psma1,Copb1,Rbbp7,Naa10,Psmb10,Xrn1,Dhx29,Copg2,Tbca,Serbp1,Snx2,Stub1,Ndufv1,Gna11,Ptma,Fmnl1,Acy3,Fam120a,Cdc42,Rpl18a,Mtap,Pgm2,Prkaa1,Bre,Npm3,Ps…
GO Component	GO:0110165	Cellular anatomical entity	254	15632	0.13	2.65e-21	10090.ENSMUSP00000001304,10090.ENSMUSP00000001479,10090.ENSMUSP00000001544,10090.ENSMUSP00000001950,10090.ENSMUSP00000002837,10090.ENSMUSP00000003575,10090.ENSMUSP00000004375,10090.ENSMUSP00000004673,10090.ENSMUSP00000005066,10090.ENSMUSP00000005234,10090.ENSMUSP00000005406,10090.ENSMUSP00000006435,10090.ENSMUSP00000006692,10090.ENSMUSP00000007212,10090.ENSMUSP00000007255,10090.ENSMUSP00000007602…	Ckb,Kpnb1,Vwa5a,Tollip,Tmed5,Tpm4,Phb2,Ndrg2,Map2k1,Wdr1,App,Atp6v1b2,Mvd,Psmd2,Ddah2,M6pr,Cav1,Stk38,Psen2,Ndufs2,Surf4,Fnta,Kpna2,Lsp1,Ywhah,Mdh2,D17Wsu104e,Snx3,Fabp7,Echdc1,Nedd1,Usp15,Osbpl5,Pfkl,Ppp2ca,Luc7l3,Mthfd1,Glrx5,Dbn1,Ap3b1,Fam213a,Kpna3,Nefm,Eif3e,Emc2,Ndufb9,Twf1,Cyc1,Gsk3b,Sod1,Ring1,Bin1,Txnl1,Tmx3,Carnmt1,Tm9sf3,Maoa,Lztfl1,Dctn2,Echs1,Farp1,Sept2,Dars,Lamc1,Fh1,Sephs1,Crat,Mr…
GO Component	GO:0043231	Intracellular membrane-bounded organelle	193	9507	0.22	2.06e-19	10090.ENSMUSP00000001304,10090.ENSMUSP00000001479,10090.ENSMUSP00000001544,10090.ENSMUSP00000001950,10090.ENSMUSP00000002837,10090.ENSMUSP00000004375,10090.ENSMUSP00000004673,10090.ENSMUSP00000005066,10090.ENSMUSP00000005406,10090.ENSMUSP00000006435,10090.ENSMUSP00000006692,10090.ENSMUSP00000007212,10090.ENSMUSP00000007255,10090.ENSMUSP00000007602,10090.ENSMUSP00000007799,10090.ENSMUSP00000009138…	Ckb,Kpnb1,Vwa5a,Tollip,Tmed5,Phb2,Ndrg2,Map2k1,App,Atp6v1b2,Mvd,Psmd2,Ddah2,M6pr,Cav1,Stk38,Psen2,Ndufs2,Surf4,Kpna2,Mdh2,D17Wsu104e,Fabp7,Nedd1,Usp15,Osbpl5,Ppp2ca,Luc7l3,Mthfd1,Glrx5,Ap3b1,Fam213a,Kpna3,Eif3e,Emc2,Ndufb9,Cyc1,Gsk3b,Sod1,Ring1,Bin1,Txnl1,Carnmt1,Maoa,Echs1,Sept2,Fh1,Sephs1,Crat,Mrrf,Dnajc10,Gorasp2,Nop10,Pcna,Sec23b,Nfs1,Csde1,Hadh,Abcd3,Stoml2,Txndc12,Snx17,Agpat9,Srsf9,Mmab,Pl…
GO Component	GO:0043227	Membrane-bounded organelle	202	10370	0.21	5.01e-19	10090.ENSMUSP00000001304,10090.ENSMUSP00000001479,10090.ENSMUSP00000001544,10090.ENSMUSP00000001950,10090.ENSMUSP00000002837,10090.ENSMUSP00000004375,10090.ENSMUSP00000004673,10090.ENSMUSP00000005066,10090.ENSMUSP00000005406,10090.ENSMUSP00000006435,10090.ENSMUSP00000006692,10090.ENSMUSP00000007212,10090.ENSMUSP00000007255,10090.ENSMUSP00000007602,10090.ENSMUSP00000007799,10090.ENSMUSP00000009138…	Ckb,Kpnb1,Vwa5a,Tollip,Tmed5,Phb2,Ndrg2,Map2k1,App,Atp6v1b2,Mvd,Psmd2,Ddah2,M6pr,Cav1,Stk38,Psen2,Ndufs2,Surf4,Kpna2,Mdh2,D17Wsu104e,Snx3,Fabp7,Nedd1,Usp15,Osbpl5,Ppp2ca,Luc7l3,Mthfd1,Glrx5,Ap3b1,Fam213a,Kpna3,Eif3e,Emc2,Ndufb9,Cyc1,Gsk3b,Sod1,Ring1,Bin1,Txnl1,Tmx3,Carnmt1,Maoa,Dctn2,Echs1,Sept2,Fh1,Sephs1,Crat,Mrrf,Dnajc10,Gorasp2,Nop10,Pcna,Sec23b,Nfs1,Csde1,Hadh,Abcd3,Stoml2,Txndc12,Snx17,Agpa…
GO Component	GO:0032991	Protein-containing complex	121	4895	0.31	1.67e-14	10090.ENSMUSP00000001479,10090.ENSMUSP00000001950,10090.ENSMUSP00000004375,10090.ENSMUSP00000005406,10090.ENSMUSP00000006435,10090.ENSMUSP00000007212,10090.ENSMUSP00000007799,10090.ENSMUSP00000010753,10090.ENSMUSP00000013737,10090.ENSMUSP00000016138,10090.ENSMUSP00000017365,10090.ENSMUSP00000019939,10090.ENSMUSP00000020163,10090.ENSMUSP00000020522,10090.ENSMUSP00000020608,10090.ENSMUSP00000021226…	Kpnb1,Tollip,Phb2,App,Atp6v1b2,Psmd2,Cav1,Psen2,Ndufs2,Fnta,Psmd3,Snx3,Nedd1,Pfkl,Ppp2ca,Luc7l3,Ap3b1,Eif3e,Emc2,Ndufb9,Cyc1,Gsk3b,Sod1,Ring1,Bin1,Txnl1,Dctn2,Sept2,Dars,Lamc1,Fh1,Dnajc10,Nop10,Pcna,Sec23b,Csde1,Stoml2,Snx17,Mtpn,Psma1,Copb1,Rbbp7,Naa10,Cbr4,Psmb10,Myo1e,Dhx29,Copg2,Eif3l,Snx2,Stub1,Gatad2b,Brk1,Supt16,Ndufv1,Gna11,Bclaf1,Sf3b6,Ppp2r4,Rbmxl1,Orc3,Mrps35,Nacad,Lamp2,Cdc42,Raly,Rpl…
GO Component	GO:0043232	Intracellular non-membrane-bounded organelle	101	4035	0.32	1.41e-11	10090.ENSMUSP00000001479,10090.ENSMUSP00000003575,10090.ENSMUSP00000005066,10090.ENSMUSP00000005234,10090.ENSMUSP00000005406,10090.ENSMUSP00000007255,10090.ENSMUSP00000007799,10090.ENSMUSP00000010753,10090.ENSMUSP00000016138,10090.ENSMUSP00000018506,10090.ENSMUSP00000020163,10090.ENSMUSP00000020608,10090.ENSMUSP00000021950,10090.ENSMUSP00000022638,10090.ENSMUSP00000023087,10090.ENSMUSP00000023507…	Kpnb1,Tpm4,Map2k1,Wdr1,App,Ddah2,Cav1,Psen2,Fnta,Kpna2,Nedd1,Ppp2ca,Dbn1,Nefm,Twf1,Gsk3b,Ring1,Bin1,Dctn2,Farp1,Sept2,Fh1,Nop10,Pcna,Csde1,Stoml2,Srsf9,Wasl,Mtpn,Psma1,Acsl4,Rbbp7,Naa10,Mpp1,Myo1e,Xrn1,Dhx29,Arhgap39,Nexn,Tbca,Eif3l,Stub1,Gatad2b,Arl6ip5,Brk1,Agps,Supt16,Abhd4,Ddx19a,Rbmxl1,Orc3,Mrps35,Nek9,Nfib,Cdc42,Rpl18a,Mcm3,Pgm2,Trim32,Setd3,Tbcel,Npm3,Tmod3,Rpl26,Lima1,Rps7,Sept11,Enah,Erc…
GO Component	GO:0005739	Mitochondrion	61	1776	0.45	2.22e-11	10090.ENSMUSP00000001304,10090.ENSMUSP00000004375,10090.ENSMUSP00000005066,10090.ENSMUSP00000005406,10090.ENSMUSP00000007255,10090.ENSMUSP00000007799,10090.ENSMUSP00000010753,10090.ENSMUSP00000013737,10090.ENSMUSP00000019323,10090.ENSMUSP00000020334,10090.ENSMUSP00000021443,10090.ENSMUSP00000021522,10090.ENSMUSP00000022196,10090.ENSMUSP00000022317,10090.ENSMUSP00000022962,10090.ENSMUSP00000022980…	Ckb,Phb2,Map2k1,App,Ddah2,Cav1,Psen2,Ndufs2,Mdh2,Usp15,Mthfd1,Glrx5,Ap3b1,Fam213a,Emc2,Ndufb9,Cyc1,Gsk3b,Sod1,Maoa,Echs1,Fh1,Crat,Mrrf,Nfs1,Csde1,Hadh,Abcd3,Stoml2,Mmab,Hibadh,Acsl4,Slc25a4,Cbr4,Cox7a2,Dhx29,Agps,Ndufv1,Mrps35,Trnt1,Fam49b,Ndufs8,Hspe1,Cox6b1,Cox5b,mt-Nd4,Gng5,Acp6,Tufm,Sars,Acot11,Atp5d,Dmd,Gls,Rpl35a,Fkbp8,Ptgr2,Sri,Mtch2,Sh3glb1,Ndufaf2
GO Component	GO:0045202	Synapse	48	1492	0.42	1.11e-07	10090.ENSMUSP00000004375,10090.ENSMUSP00000004673,10090.ENSMUSP00000005066,10090.ENSMUSP00000005406,10090.ENSMUSP00000010753,10090.ENSMUSP00000018506,10090.ENSMUSP00000019109,10090.ENSMUSP00000020608,10090.ENSMUSP00000021950,10090.ENSMUSP00000022196,10090.ENSMUSP00000022638,10090.ENSMUSP00000023507,10090.ENSMUSP00000025239,10090.ENSMUSP00000026635,10090.ENSMUSP00000027495,10090.ENSMUSP00000027602…	Phb2,Ndrg2,Map2k1,App,Psen2,Kpna2,Ywhah,Ppp2ca,Dbn1,Ap3b1,Nefm,Gsk3b,Bin1,Farp1,Sept2,Dars,Lamc1,Wasl,Gpc4,Xrn1,Arhgap39,Cdc42,Rpl18a,Itgb5,Rpl26,Rps7,Sept11,Enah,Erc1,Rpl17,Rpl29,Rplp2,Nptn,Tufm,Elavl1,Epb4.1,Fus,Snx27,Clta,Rps19,Dmd,Itsn1,Add1,Hnrnpa2b1,Gls,Sri,Sh3glb1,Erbb2ip
GO Component	GO:0030054	Cell junction	58	2050	0.37	1.5e-07	10090.ENSMUSP00000004375,10090.ENSMUSP00000004673,10090.ENSMUSP00000005066,10090.ENSMUSP00000005234,10090.ENSMUSP00000005406,10090.ENSMUSP00000007799,10090.ENSMUSP00000010753,10090.ENSMUSP00000018506,10090.ENSMUSP00000019109,10090.ENSMUSP00000020024,10090.ENSMUSP00000020608,10090.ENSMUSP00000021950,10090.ENSMUSP00000022196,10090.ENSMUSP00000022638,10090.ENSMUSP00000023087,10090.ENSMUSP00000023507…	Phb2,Ndrg2,Map2k1,Wdr1,App,Cav1,Psen2,Kpna2,Ywhah,Fabp7,Ppp2ca,Dbn1,Ap3b1,Nefm,Twf1,Gsk3b,Bin1,Farp1,Sept2,Dars,Lamc1,Wasl,Gpc4,Myo1e,Xrn1,Arhgap39,Nexn,Cdc42,Rpl18a,Itgb5,Rpl26,Lima1,Rps7,Sept11,Gid8,Enah,Erc1,Rpl17,Rpl29,Rplp2,Plekha7,Nptn,Focad,Tufm,Elavl1,Epb4.1,Fus,Snx27,Clta,Rps19,Dmd,Itsn1,Add1,Hnrnpa2b1,Gls,Sri,Sh3glb1,Erbb2ip
GO Component	GO:0070013	Intracellular organelle lumen	94	4279	0.26	1.6e-07	10090.ENSMUSP00000001479,10090.ENSMUSP00000001544,10090.ENSMUSP00000001950,10090.ENSMUSP00000004375,10090.ENSMUSP00000005406,10090.ENSMUSP00000006692,10090.ENSMUSP00000013737,10090.ENSMUSP00000018506,10090.ENSMUSP00000019323,10090.ENSMUSP00000020163,10090.ENSMUSP00000021226,10090.ENSMUSP00000021522,10090.ENSMUSP00000022496,10090.ENSMUSP00000022960,10090.ENSMUSP00000023210,10090.ENSMUSP00000023507…	Kpnb1,Vwa5a,Tollip,Phb2,App,Mvd,Ndufs2,Kpna2,Mdh2,Nedd1,Luc7l3,Glrx5,Kpna3,Eif3e,Cyc1,Gsk3b,Sod1,Ring1,Echs1,Sept2,Dnajc10,Nop10,Pcna,Nfs1,Hadh,Abcd3,Stoml2,Txndc12,Srsf9,Plbd2,Psma1,Gpc4,Rbbp7,Naa10,Cbr4,Psmb10,Tbca,Eif3l,Stub1,Gatad2b,Agps,Supt16,Bclaf1,Ptma,Ppp2r4,Ddx19a,Rbmxl1,Orc3,Mrps35,Lamp2,Nfib,Mcm3,Prkaa1,Setd3,Nup98,Npm3,Psmd4,Erlec1,Rpl26,Rps7,Hspe1,Pdia4,Hnrnph1,Gid8,Ewsr1,Snrpa,Plek…
GO Component	GO:0005856	Cytoskeleton	57	2060	0.36	3.72e-07	10090.ENSMUSP00000003575,10090.ENSMUSP00000005066,10090.ENSMUSP00000005234,10090.ENSMUSP00000005406,10090.ENSMUSP00000007255,10090.ENSMUSP00000010753,10090.ENSMUSP00000016138,10090.ENSMUSP00000020163,10090.ENSMUSP00000020608,10090.ENSMUSP00000021950,10090.ENSMUSP00000022638,10090.ENSMUSP00000023087,10090.ENSMUSP00000023507,10090.ENSMUSP00000025239,10090.ENSMUSP00000026479,10090.ENSMUSP00000026635…	Tpm4,Map2k1,Wdr1,App,Ddah2,Psen2,Fnta,Nedd1,Ppp2ca,Dbn1,Nefm,Twf1,Gsk3b,Bin1,Dctn2,Farp1,Sept2,Pcna,Stoml2,Wasl,Mtpn,Psma1,Mpp1,Myo1e,Arhgap39,Nexn,Tbca,Arl6ip5,Brk1,Nek9,Cdc42,Mcm3,Tbcel,Npm3,Tmod3,Lima1,Rps7,Sept11,Enah,Erc1,Plekha7,Klc1,Sept9,Vps4b,Stk39,Rps6ka1,Epb4.1,Clta,Hnrnpc,Rif1,Dmd,Itsn1,Add1,Tacc3,Hypk,Myl6,Prc1
GO Component	GO:1990904	Ribonucleoprotein complex	28	669	0.54	2.17e-06	10090.ENSMUSP00000021226,10090.ENSMUSP00000022960,10090.ENSMUSP00000023507,10090.ENSMUSP00000028553,10090.ENSMUSP00000035244,10090.ENSMUSP00000038839,10090.ENSMUSP00000043662,10090.ENSMUSP00000048153,10090.ENSMUSP00000048348,10090.ENSMUSP00000058105,10090.ENSMUSP00000058368,10090.ENSMUSP00000068530,10090.ENSMUSP00000073175,10090.ENSMUSP00000073880,10090.ENSMUSP00000076989,10090.ENSMUSP00000078654…	Luc7l3,Eif3e,Gsk3b,Nop10,Dhx29,Eif3l,Sf3b6,Rbmxl1,Mrps35,Raly,Rpl18a,Nup98,Rpl26,Rps7,Hnrnph1,Rpl17,Snrpa,Rpl29,Rplp2,Lsm14a,Elavl1,Fus,Rps19,Hnrnpc,Hnrnpa2b1,Rpl35a,Sf3a2,Larp1
GO Component	GO:0031090	Organelle membrane	70	2973	0.29	2.64e-06	10090.ENSMUSP00000001479,10090.ENSMUSP00000002837,10090.ENSMUSP00000004375,10090.ENSMUSP00000007602,10090.ENSMUSP00000007799,10090.ENSMUSP00000010753,10090.ENSMUSP00000013737,10090.ENSMUSP00000015011,10090.ENSMUSP00000019323,10090.ENSMUSP00000019939,10090.ENSMUSP00000020411,10090.ENSMUSP00000022196,10090.ENSMUSP00000022962,10090.ENSMUSP00000022980,10090.ENSMUSP00000023210,10090.ENSMUSP00000025239…	Kpnb1,Tmed5,Phb2,M6pr,Cav1,Psen2,Ndufs2,Surf4,Mdh2,Snx3,Osbpl5,Ap3b1,Emc2,Ndufb9,Cyc1,Bin1,Tmx3,Maoa,Sept2,Sephs1,Crat,Gorasp2,Sec23b,Csde1,Hadh,Abcd3,Stoml2,Snx17,Agpat9,Wasl,Copb1,Acsl4,Slc25a4,Tmed1,Cox7a2,Lnpep,Copg2,Pomt1,Snx2,Arl6ip5,Agps,Ndufv1,Lamp2,Cdc42,Pld4,Nup98,Ndufs8,Cox6b1,Erc1,Cox5b,mt-Nd4,Ccnd1,Vps4b,Tufm,B3glct,Atp5d,Snx27,Clta,Mlec,Rif1,Copg1,Anxa4,Dmd,Fkbp8,Sri,Ankfy1,Faf2,Mtc…
GO Component	GO:0005743	Mitochondrial inner membrane	22	435	0.62	3.01e-06	10090.ENSMUSP00000004375,10090.ENSMUSP00000010753,10090.ENSMUSP00000013737,10090.ENSMUSP00000019323,10090.ENSMUSP00000022980,10090.ENSMUSP00000023210,10090.ENSMUSP00000028207,10090.ENSMUSP00000029446,10090.ENSMUSP00000029610,10090.ENSMUSP00000029770,10090.ENSMUSP00000030169,10090.ENSMUSP00000034049,10090.ENSMUSP00000034881,10090.ENSMUSP00000042967,10090.ENSMUSP00000074600,10090.ENSMUSP00000075150…	Phb2,Psen2,Ndufs2,Mdh2,Ndufb9,Cyc1,Crat,Csde1,Hadh,Abcd3,Stoml2,Slc25a4,Cox7a2,Ndufv1,Ndufs8,Cox6b1,Cox5b,mt-Nd4,Tufm,Atp5d,Dmd,Mtch2
GO Component	GO:0031967	Organelle envelope	37	1131	0.43	4.9e-06	10090.ENSMUSP00000001479,10090.ENSMUSP00000004375,10090.ENSMUSP00000005406,10090.ENSMUSP00000010753,10090.ENSMUSP00000013737,10090.ENSMUSP00000019323,10090.ENSMUSP00000022980,10090.ENSMUSP00000023210,10090.ENSMUSP00000023707,10090.ENSMUSP00000025239,10090.ENSMUSP00000026013,10090.ENSMUSP00000027973,10090.ENSMUSP00000028207,10090.ENSMUSP00000029446,10090.ENSMUSP00000029610,10090.ENSMUSP00000029770…	Kpnb1,Phb2,App,Psen2,Ndufs2,Mdh2,Ndufb9,Cyc1,Sod1,Bin1,Maoa,Sephs1,Crat,Csde1,Hadh,Abcd3,Stoml2,Acsl4,Slc25a4,Cox7a2,Ndufv1,Nup98,Ndufs8,Cox6b1,Cox5b,mt-Nd4,Ccnd1,Tufm,Atp5d,Rif1,Anxa4,Dmd,Itsn1,Fkbp8,Mtch2,Sh3glb1,Erbb2ip
GO Component	GO:0015629	Actin cytoskeleton	22	458	0.6	6.23e-06	10090.ENSMUSP00000003575,10090.ENSMUSP00000005234,10090.ENSMUSP00000021950,10090.ENSMUSP00000023087,10090.ENSMUSP00000026479,10090.ENSMUSP00000027495,10090.ENSMUSP00000030169,10090.ENSMUSP00000031695,10090.ENSMUSP00000031866,10090.ENSMUSP00000034745,10090.ENSMUSP00000037120,10090.ENSMUSP00000069578,10090.ENSMUSP00000072087,10090.ENSMUSP00000073371,10090.ENSMUSP00000074293,10090.ENSMUSP00000077781…	Tpm4,Wdr1,Dbn1,Twf1,Dctn2,Sept2,Stoml2,Wasl,Mtpn,Myo1e,Nexn,Npm3,Tmod3,Lima1,Sept11,Enah,Sept9,Epb4.1,Hnrnpc,Itsn1,Add1,Myl6
GO Component	GO:0031966	Mitochondrial membrane	26	647	0.52	1.11e-05	10090.ENSMUSP00000004375,10090.ENSMUSP00000010753,10090.ENSMUSP00000013737,10090.ENSMUSP00000019323,10090.ENSMUSP00000022980,10090.ENSMUSP00000023210,10090.ENSMUSP00000026013,10090.ENSMUSP00000028207,10090.ENSMUSP00000029446,10090.ENSMUSP00000029610,10090.ENSMUSP00000029770,10090.ENSMUSP00000030169,10090.ENSMUSP00000033634,10090.ENSMUSP00000034049,10090.ENSMUSP00000034881,10090.ENSMUSP00000042967…	Phb2,Psen2,Ndufs2,Mdh2,Ndufb9,Cyc1,Maoa,Crat,Csde1,Hadh,Abcd3,Stoml2,Acsl4,Slc25a4,Cox7a2,Ndufv1,Ndufs8,Cox6b1,Cox5b,mt-Nd4,Tufm,Atp5d,Dmd,Fkbp8,Mtch2,Sh3glb1
GO Component	GO:1902494	Catalytic complex	39	1280	0.4	1.11e-05	10090.ENSMUSP00000007212,10090.ENSMUSP00000013737,10090.ENSMUSP00000016138,10090.ENSMUSP00000017365,10090.ENSMUSP00000020522,10090.ENSMUSP00000020608,10090.ENSMUSP00000022980,10090.ENSMUSP00000023210,10090.ENSMUSP00000025183,10090.ENSMUSP00000025476,10090.ENSMUSP00000026479,10090.ENSMUSP00000028553,10090.ENSMUSP00000028817,10090.ENSMUSP00000033008,10090.ENSMUSP00000033720,10090.ENSMUSP00000033763…	Psmd2,Ndufs2,Fnta,Psmd3,Pfkl,Ppp2ca,Ndufb9,Cyc1,Ring1,Txnl1,Dctn2,Nop10,Pcna,Psma1,Rbbp7,Naa10,Cbr4,Psmb10,Stub1,Gatad2b,Ndufv1,Gna11,Ppp2r4,Rbmxl1,Raly,Prkaa1,Bre,Psmd4,Ndufs8,Hnrnph1,Gid8,Erc1,mt-Nd4,Gng5,Ccnd1,Ncor2,Hnrnpc,Hnrnpa2b1,Sf3a2
GO Component	GO:0005740	Mitochondrial envelope	27	697	0.5	1.23e-05	10090.ENSMUSP00000004375,10090.ENSMUSP00000010753,10090.ENSMUSP00000013737,10090.ENSMUSP00000019323,10090.ENSMUSP00000022980,10090.ENSMUSP00000023210,10090.ENSMUSP00000023707,10090.ENSMUSP00000026013,10090.ENSMUSP00000028207,10090.ENSMUSP00000029446,10090.ENSMUSP00000029610,10090.ENSMUSP00000029770,10090.ENSMUSP00000030169,10090.ENSMUSP00000033634,10090.ENSMUSP00000034049,10090.ENSMUSP00000034881…	Phb2,Psen2,Ndufs2,Mdh2,Ndufb9,Cyc1,Sod1,Maoa,Crat,Csde1,Hadh,Abcd3,Stoml2,Acsl4,Slc25a4,Cox7a2,Ndufv1,Ndufs8,Cox6b1,Cox5b,mt-Nd4,Tufm,Atp5d,Dmd,Fkbp8,Mtch2,Sh3glb1
GO Component	GO:0005634	Nucleus	116	6330	0.18	1.5e-05	10090.ENSMUSP00000001304,10090.ENSMUSP00000001479,10090.ENSMUSP00000001544,10090.ENSMUSP00000001950,10090.ENSMUSP00000004375,10090.ENSMUSP00000004673,10090.ENSMUSP00000005066,10090.ENSMUSP00000005406,10090.ENSMUSP00000007212,10090.ENSMUSP00000009138,10090.ENSMUSP00000010753,10090.ENSMUSP00000013737,10090.ENSMUSP00000018506,10090.ENSMUSP00000020024,10090.ENSMUSP00000020163,10090.ENSMUSP00000020334…	Ckb,Kpnb1,Vwa5a,Tollip,Phb2,Ndrg2,Map2k1,App,Psmd2,Stk38,Psen2,Ndufs2,Kpna2,Fabp7,Nedd1,Usp15,Ppp2ca,Luc7l3,Glrx5,Kpna3,Eif3e,Emc2,Cyc1,Gsk3b,Sod1,Ring1,Bin1,Txnl1,Carnmt1,Sept2,Fh1,Sephs1,Nop10,Pcna,Nfs1,Hadh,Stoml2,Srsf9,Wasl,Mtpn,Psma1,Rbbp7,Naa10,Psmb10,Xrn1,Arhgap39,Tbca,Eif3l,Serbp1,Stub1,Gatad2b,Agps,Supt16,Bclaf1,Sf3b6,Ptma,Dnph1,Ppp2r4,Ddx19a,Rbmxl1,Orc3,Nek9,Nacad,Nfib,Fam120a,Raly,Mcm3…
GO Component	GO:0098794	Postsynapse	28	761	0.48	1.78e-05	10090.ENSMUSP00000004375,10090.ENSMUSP00000005066,10090.ENSMUSP00000005406,10090.ENSMUSP00000018506,10090.ENSMUSP00000020608,10090.ENSMUSP00000021950,10090.ENSMUSP00000022638,10090.ENSMUSP00000023507,10090.ENSMUSP00000026635,10090.ENSMUSP00000031695,10090.ENSMUSP00000036697,10090.ENSMUSP00000054634,10090.ENSMUSP00000058368,10090.ENSMUSP00000074293,10090.ENSMUSP00000078534,10090.ENSMUSP00000082793…	Phb2,Map2k1,App,Kpna2,Ppp2ca,Dbn1,Nefm,Gsk3b,Farp1,Wasl,Arhgap39,Cdc42,Rpl18a,Sept11,Erc1,Nptn,Elavl1,Epb4.1,Fus,Snx27,Clta,Rps19,Dmd,Itsn1,Add1,Hnrnpa2b1,Sri,Erbb2ip
GO Component	GO:0005938	Cell cortex	17	322	0.64	4.31e-05	10090.ENSMUSP00000003575,10090.ENSMUSP00000005066,10090.ENSMUSP00000005234,10090.ENSMUSP00000007799,10090.ENSMUSP00000010753,10090.ENSMUSP00000021950,10090.ENSMUSP00000027495,10090.ENSMUSP00000031695,10090.ENSMUSP00000033775,10090.ENSMUSP00000034745,10090.ENSMUSP00000054634,10090.ENSMUSP00000074293,10090.ENSMUSP00000078534,10090.ENSMUSP00000081943,10090.ENSMUSP00000091435,10090.ENSMUSP00000101595…	Tpm4,Map2k1,Wdr1,Cav1,Psen2,Dbn1,Sept2,Wasl,Mpp1,Myo1e,Cdc42,Sept11,Erc1,Crip2,Sept9,Epb4.1,Clta
GO Component	GO:0042995	Cell projection	56	2472	0.27	0.00019	10090.ENSMUSP00000001304,10090.ENSMUSP00000004375,10090.ENSMUSP00000004673,10090.ENSMUSP00000005066,10090.ENSMUSP00000005234,10090.ENSMUSP00000005406,10090.ENSMUSP00000006435,10090.ENSMUSP00000007799,10090.ENSMUSP00000010753,10090.ENSMUSP00000020024,10090.ENSMUSP00000020163,10090.ENSMUSP00000020608,10090.ENSMUSP00000021522,10090.ENSMUSP00000021950,10090.ENSMUSP00000022196,10090.ENSMUSP00000022638…	Ckb,Phb2,Ndrg2,Map2k1,Wdr1,App,Atp6v1b2,Cav1,Psen2,Fabp7,Nedd1,Ppp2ca,Glrx5,Dbn1,Ap3b1,Nefm,Twf1,Gsk3b,Sod1,Bin1,Dctn2,Farp1,Sept2,Wasl,Mtpn,Mpp1,Myo1e,Xrn1,Nexn,Copg2,Snx2,Brk1,Nfib,Cdc42,Prkaa1,Fam49b,Tmod3,Rpl26,Lima1,Sept11,Enah,Erc1,Klc1,Nptn,Adnp,Lyz2,Sept9,Fus,Anpep,Dmd,Itsn1,Add1,Hnrnpa2b1,Sri,Sh3glb1,Agfg1
GO Component	GO:0022626	Cytosolic ribosome	9	99	0.88	0.00031	10090.ENSMUSP00000035244,10090.ENSMUSP00000058368,10090.ENSMUSP00000073175,10090.ENSMUSP00000073880,10090.ENSMUSP00000078654,10090.ENSMUSP00000080203,10090.ENSMUSP00000081474,10090.ENSMUSP00000104067,10090.ENSMUSP00000110731	Dhx29,Rpl18a,Rpl26,Rps7,Rpl17,Rpl29,Rplp2,Rps19,Rpl35a
GO Component	GO:0030424	Axon	26	791	0.43	0.00031	10090.ENSMUSP00000004375,10090.ENSMUSP00000004673,10090.ENSMUSP00000005066,10090.ENSMUSP00000005406,10090.ENSMUSP00000010753,10090.ENSMUSP00000020608,10090.ENSMUSP00000021950,10090.ENSMUSP00000022196,10090.ENSMUSP00000022638,10090.ENSMUSP00000023507,10090.ENSMUSP00000023707,10090.ENSMUSP00000025239,10090.ENSMUSP00000026479,10090.ENSMUSP00000031866,10090.ENSMUSP00000037120,10090.ENSMUSP00000038368…	Phb2,Ndrg2,Map2k1,App,Psen2,Ppp2ca,Dbn1,Ap3b1,Nefm,Gsk3b,Sod1,Bin1,Dctn2,Mtpn,Nexn,Copg2,Nfib,Prkaa1,Rpl26,Sept11,Klc1,Nptn,Adnp,Dmd,Itsn1,Sri
GO Component	GO:0098796	Membrane protein complex	31	1083	0.37	0.00056	10090.ENSMUSP00000004375,10090.ENSMUSP00000006435,10090.ENSMUSP00000007799,10090.ENSMUSP00000013737,10090.ENSMUSP00000019939,10090.ENSMUSP00000022196,10090.ENSMUSP00000022962,10090.ENSMUSP00000022980,10090.ENSMUSP00000023210,10090.ENSMUSP00000028916,10090.ENSMUSP00000030169,10090.ENSMUSP00000033012,10090.ENSMUSP00000038368,10090.ENSMUSP00000039243,10090.ENSMUSP00000042967,10090.ENSMUSP00000043190…	Phb2,Atp6v1b2,Cav1,Ndufs2,Snx3,Ap3b1,Emc2,Ndufb9,Cyc1,Sec23b,Stoml2,Copb1,Copg2,Snx2,Ndufv1,Gna11,Ppp2r4,Lamp2,Itgb5,Ndufs8,Cox6b1,mt-Nd4,Plekha7,Gng5,Atp5d,Snx27,Clta,Copg1,Dmd,Ankfy1,Faf2
GO Component	GO:0120025	Plasma membrane bounded cell projection	53	2387	0.26	0.00058	10090.ENSMUSP00000001304,10090.ENSMUSP00000004375,10090.ENSMUSP00000004673,10090.ENSMUSP00000005066,10090.ENSMUSP00000005406,10090.ENSMUSP00000006435,10090.ENSMUSP00000007799,10090.ENSMUSP00000010753,10090.ENSMUSP00000020163,10090.ENSMUSP00000020608,10090.ENSMUSP00000021522,10090.ENSMUSP00000021950,10090.ENSMUSP00000022196,10090.ENSMUSP00000022638,10090.ENSMUSP00000023087,10090.ENSMUSP00000023507…	Ckb,Phb2,Ndrg2,Map2k1,App,Atp6v1b2,Cav1,Psen2,Nedd1,Ppp2ca,Glrx5,Dbn1,Ap3b1,Nefm,Twf1,Gsk3b,Sod1,Bin1,Dctn2,Farp1,Sept2,Wasl,Mtpn,Mpp1,Myo1e,Xrn1,Nexn,Copg2,Snx2,Brk1,Nfib,Cdc42,Prkaa1,Fam49b,Tmod3,Rpl26,Lima1,Sept11,Enah,Erc1,Klc1,Nptn,Adnp,Lyz2,Sept9,Fus,Anpep,Dmd,Itsn1,Add1,Hnrnpa2b1,Sri,Sh3glb1
GO Component	GO:0030135	Coated vesicle	12	210	0.67	0.00074	10090.ENSMUSP00000002837,10090.ENSMUSP00000005406,10090.ENSMUSP00000019939,10090.ENSMUSP00000022196,10090.ENSMUSP00000028916,10090.ENSMUSP00000033012,10090.ENSMUSP00000034698,10090.ENSMUSP00000034745,10090.ENSMUSP00000038368,10090.ENSMUSP00000089801,10090.ENSMUSP00000103481,10090.ENSMUSP00000109237	Tmed5,App,Snx3,Ap3b1,Sec23b,Copb1,Tmed1,Myo1e,Copg2,Lyz2,Clta,Copg1
GO Component	GO:0099080	Supramolecular complex	32	1160	0.36	0.00075	10090.ENSMUSP00000001479,10090.ENSMUSP00000003575,10090.ENSMUSP00000010753,10090.ENSMUSP00000018506,10090.ENSMUSP00000022638,10090.ENSMUSP00000023087,10090.ENSMUSP00000023507,10090.ENSMUSP00000025239,10090.ENSMUSP00000026479,10090.ENSMUSP00000027495,10090.ENSMUSP00000029446,10090.ENSMUSP00000031695,10090.ENSMUSP00000034981,10090.ENSMUSP00000037120,10090.ENSMUSP00000038781,10090.ENSMUSP00000040431…	Kpnb1,Tpm4,Psen2,Kpna2,Nefm,Twf1,Gsk3b,Bin1,Dctn2,Sept2,Csde1,Wasl,Xrn1,Nexn,Tbca,Stub1,Ddx19a,Cdc42,Pgm2,Trim32,Tmod3,Rpl17,Klc1,Lsm14a,Col5a2,Sept9,Elavl1,Dmd,Hnrnpa2b1,Sri,Prc1,Larp1
GO Component	GO:0005840	Ribosome	12	213	0.67	0.00078	10090.ENSMUSP00000035244,10090.ENSMUSP00000048348,10090.ENSMUSP00000058368,10090.ENSMUSP00000073175,10090.ENSMUSP00000073880,10090.ENSMUSP00000078654,10090.ENSMUSP00000080203,10090.ENSMUSP00000081474,10090.ENSMUSP00000104067,10090.ENSMUSP00000109633,10090.ENSMUSP00000110731,10090.ENSMUSP00000136673	Dhx29,Mrps35,Rpl18a,Rpl26,Rps7,Rpl17,Rpl29,Rplp2,Rps19,Dmd,Rpl35a,Larp1
GO Component	GO:0070469	Respirasome	8	87	0.88	0.00078	10090.ENSMUSP00000013737,10090.ENSMUSP00000022980,10090.ENSMUSP00000023210,10090.ENSMUSP00000034881,10090.ENSMUSP00000042967,10090.ENSMUSP00000074600,10090.ENSMUSP00000075150,10090.ENSMUSP00000081000	Ndufs2,Ndufb9,Cyc1,Cox7a2,Ndufv1,Ndufs8,Cox6b1,mt-Nd4
GO Component	GO:0098978	Glutamatergic synapse	19	501	0.5	0.00078	10090.ENSMUSP00000004375,10090.ENSMUSP00000004673,10090.ENSMUSP00000005066,10090.ENSMUSP00000018506,10090.ENSMUSP00000021950,10090.ENSMUSP00000023507,10090.ENSMUSP00000025239,10090.ENSMUSP00000026635,10090.ENSMUSP00000031695,10090.ENSMUSP00000033450,10090.ENSMUSP00000036697,10090.ENSMUSP00000069416,10090.ENSMUSP00000074293,10090.ENSMUSP00000078534,10090.ENSMUSP00000096549,10090.ENSMUSP00000103481…	Phb2,Ndrg2,Map2k1,Kpna2,Dbn1,Gsk3b,Bin1,Farp1,Wasl,Gpc4,Arhgap39,Itgb5,Sept11,Erc1,Elavl1,Clta,Itsn1,Hnrnpa2b1,Erbb2ip
GO Component	GO:0031982	Vesicle	46	2007	0.28	0.00097	10090.ENSMUSP00000002837,10090.ENSMUSP00000005066,10090.ENSMUSP00000005406,10090.ENSMUSP00000006435,10090.ENSMUSP00000007602,10090.ENSMUSP00000007799,10090.ENSMUSP00000010753,10090.ENSMUSP00000019939,10090.ENSMUSP00000022196,10090.ENSMUSP00000023707,10090.ENSMUSP00000025239,10090.ENSMUSP00000026479,10090.ENSMUSP00000028916,10090.ENSMUSP00000031029,10090.ENSMUSP00000031695,10090.ENSMUSP00000033012…	Tmed5,Map2k1,App,Atp6v1b2,M6pr,Cav1,Psen2,Snx3,Ap3b1,Sod1,Bin1,Dctn2,Sec23b,Snx17,Wasl,Copb1,Tmed1,Myo1e,Lnpep,Copg2,Pomt1,Snx2,Fmnl1,Rbmxl1,Lamp2,Cdc42,Pld4,Pdia4,Erc1,Klc1,Atp11a,Lyz2,Vps4b,Snx27,Anpep,Clta,Copg1,Anxa4,Dmd,Itsn1,Hnrnpa2b1,Erp29,Sri,Ankfy1,Sh3glb1,Agfg1
GO Component	GO:0015630	Microtubule cytoskeleton	32	1190	0.35	0.0011	10090.ENSMUSP00000005066,10090.ENSMUSP00000005406,10090.ENSMUSP00000007255,10090.ENSMUSP00000010753,10090.ENSMUSP00000016138,10090.ENSMUSP00000020163,10090.ENSMUSP00000020608,10090.ENSMUSP00000023507,10090.ENSMUSP00000025239,10090.ENSMUSP00000026479,10090.ENSMUSP00000027495,10090.ENSMUSP00000028817,10090.ENSMUSP00000033008,10090.ENSMUSP00000033775,10090.ENSMUSP00000038781,10090.ENSMUSP00000049056…	Map2k1,App,Ddah2,Psen2,Fnta,Nedd1,Ppp2ca,Gsk3b,Bin1,Dctn2,Sept2,Pcna,Psma1,Mpp1,Tbca,Nek9,Cdc42,Mcm3,Rps7,Sept11,Erc1,Plekha7,Klc1,Sept9,Vps4b,Rps6ka1,Epb4.1,Clta,Rif1,Tacc3,Hypk,Prc1
GO Component	GO:0005654	Nucleoplasm	65	3261	0.22	0.0012	10090.ENSMUSP00000001479,10090.ENSMUSP00000001544,10090.ENSMUSP00000001950,10090.ENSMUSP00000013737,10090.ENSMUSP00000018506,10090.ENSMUSP00000020163,10090.ENSMUSP00000021226,10090.ENSMUSP00000022496,10090.ENSMUSP00000022960,10090.ENSMUSP00000023210,10090.ENSMUSP00000023507,10090.ENSMUSP00000023707,10090.ENSMUSP00000025183,10090.ENSMUSP00000027495,10090.ENSMUSP00000028553,10090.ENSMUSP00000028817…	Kpnb1,Vwa5a,Tollip,Ndufs2,Kpna2,Nedd1,Luc7l3,Kpna3,Eif3e,Cyc1,Gsk3b,Sod1,Ring1,Sept2,Nop10,Pcna,Nfs1,Hadh,Srsf9,Psma1,Rbbp7,Psmb10,Eif3l,Stub1,Gatad2b,Supt16,Bclaf1,Ptma,Ppp2r4,Ddx19a,Orc3,Nfib,Mcm3,Prkaa1,Nup98,Npm3,Psmd4,Rpl26,Hnrnph1,Gid8,Ewsr1,Snrpa,Plekha7,Ccnd1,Elavl1,Sox2,Stk39,Rps6ka1,Epb4.1,Rnh1,Fus,Snx27,Rps19,Tcf20,Srsf5,Ncor2,Hnrnpc,Rif1,Add1,Hnrnpa2b1,Hypk,Sri,Usp7,Prc1,Erbb2ip
GO Component	GO:0010494	Cytoplasmic stress granule	7	68	0.93	0.0012	10090.ENSMUSP00000001479,10090.ENSMUSP00000018506,10090.ENSMUSP00000029446,10090.ENSMUSP00000047898,10090.ENSMUSP00000082723,10090.ENSMUSP00000096549,10090.ENSMUSP00000136673	Kpnb1,Kpna2,Csde1,Ddx19a,Lsm14a,Elavl1,Larp1
GO Component	GO:0005793	Endoplasmic reticulum-golgi intermediate compartment	8	98	0.83	0.0015	10090.ENSMUSP00000002837,10090.ENSMUSP00000015011,10090.ENSMUSP00000019723,10090.ENSMUSP00000033012,10090.ENSMUSP00000034698,10090.ENSMUSP00000038368,10090.ENSMUSP00000103015,10090.ENSMUSP00000109237	Tmed5,Surf4,D17Wsu104e,Copb1,Tmed1,Copg2,Anpep,Copg1
GO Component	GO:0031981	Nuclear lumen	72	3771	0.2	0.0015	10090.ENSMUSP00000001479,10090.ENSMUSP00000001544,10090.ENSMUSP00000001950,10090.ENSMUSP00000004375,10090.ENSMUSP00000013737,10090.ENSMUSP00000018506,10090.ENSMUSP00000020163,10090.ENSMUSP00000021226,10090.ENSMUSP00000022496,10090.ENSMUSP00000022960,10090.ENSMUSP00000023210,10090.ENSMUSP00000023507,10090.ENSMUSP00000023707,10090.ENSMUSP00000025183,10090.ENSMUSP00000027495,10090.ENSMUSP00000028553…	Kpnb1,Vwa5a,Tollip,Phb2,Ndufs2,Kpna2,Nedd1,Luc7l3,Kpna3,Eif3e,Cyc1,Gsk3b,Sod1,Ring1,Sept2,Nop10,Pcna,Nfs1,Hadh,Srsf9,Psma1,Rbbp7,Naa10,Psmb10,Tbca,Eif3l,Stub1,Gatad2b,Agps,Supt16,Bclaf1,Ptma,Ppp2r4,Ddx19a,Rbmxl1,Orc3,Nfib,Mcm3,Prkaa1,Setd3,Nup98,Npm3,Psmd4,Rpl26,Rps7,Hnrnph1,Gid8,Ewsr1,Snrpa,Plekha7,Ccnd1,Elavl1,Sox2,Stk39,Rps6ka1,Epb4.1,Rnh1,Fus,Snx27,Rps19,Tcf20,Srsf5,Ncor2,Hnrnpc,Rif1,Add1,Hnr…
GO Component	GO:0016020	Membrane	124	7623	0.13	0.0016	10090.ENSMUSP00000001479,10090.ENSMUSP00000002837,10090.ENSMUSP00000004375,10090.ENSMUSP00000005066,10090.ENSMUSP00000005234,10090.ENSMUSP00000005406,10090.ENSMUSP00000006435,10090.ENSMUSP00000007602,10090.ENSMUSP00000007799,10090.ENSMUSP00000010753,10090.ENSMUSP00000013737,10090.ENSMUSP00000015011,10090.ENSMUSP00000018506,10090.ENSMUSP00000018963,10090.ENSMUSP00000019109,10090.ENSMUSP00000019323…	Kpnb1,Tmed5,Phb2,Map2k1,Wdr1,App,Atp6v1b2,M6pr,Cav1,Psen2,Ndufs2,Surf4,Kpna2,Lsp1,Ywhah,Mdh2,Snx3,Nedd1,Osbpl5,Pfkl,Ppp2ca,Dbn1,Ap3b1,Emc2,Ndufb9,Cyc1,Gsk3b,Sod1,Bin1,Tmx3,Tm9sf3,Maoa,Dctn2,Farp1,Sept2,Sephs1,Crat,Gorasp2,Sec23b,Csde1,Hadh,Abcd3,Stoml2,Snx17,Agpat9,Wasl,Copb1,Gpc4,Acsl4,Mpp1,Slc25a4,Tmed1,Cox7a2,Xrn1,Lgals3bp,Lnpep,Nexn,Slc12a9,Copg2,Pomt1,Serbp1,Snx2,Phlda3,Arl6ip5,Agps,Ndufv1,G…
GO Component	GO:0099572	Postsynaptic specialization	17	449	0.5	0.0018	10090.ENSMUSP00000004375,10090.ENSMUSP00000005066,10090.ENSMUSP00000018506,10090.ENSMUSP00000020608,10090.ENSMUSP00000021950,10090.ENSMUSP00000022638,10090.ENSMUSP00000023507,10090.ENSMUSP00000058368,10090.ENSMUSP00000074293,10090.ENSMUSP00000078534,10090.ENSMUSP00000082793,10090.ENSMUSP00000101595,10090.ENSMUSP00000102904,10090.ENSMUSP00000104067,10090.ENSMUSP00000109633,10090.ENSMUSP00000109979…	Phb2,Map2k1,Kpna2,Ppp2ca,Dbn1,Nefm,Gsk3b,Rpl18a,Sept11,Erc1,Nptn,Epb4.1,Snx27,Rps19,Dmd,Add1,Erbb2ip
GO Component	GO:0005746	Mitochondrial respirasome	7	75	0.89	0.0019	10090.ENSMUSP00000013737,10090.ENSMUSP00000022980,10090.ENSMUSP00000023210,10090.ENSMUSP00000034881,10090.ENSMUSP00000042967,10090.ENSMUSP00000074600,10090.ENSMUSP00000081000	Ndufs2,Ndufb9,Cyc1,Cox7a2,Ndufv1,Ndufs8,mt-Nd4
GO Component	GO:0030863	Cortical cytoskeleton	8	104	0.8	0.002	10090.ENSMUSP00000003575,10090.ENSMUSP00000005234,10090.ENSMUSP00000021950,10090.ENSMUSP00000027495,10090.ENSMUSP00000031695,10090.ENSMUSP00000033775,10090.ENSMUSP00000034745,10090.ENSMUSP00000101595	Tpm4,Wdr1,Dbn1,Sept2,Wasl,Mpp1,Myo1e,Epb4.1
GO Component	GO:0098803	Respiratory chain complex	7	77	0.88	0.0022	10090.ENSMUSP00000013737,10090.ENSMUSP00000022980,10090.ENSMUSP00000023210,10090.ENSMUSP00000042967,10090.ENSMUSP00000074600,10090.ENSMUSP00000075150,10090.ENSMUSP00000081000	Ndufs2,Ndufb9,Cyc1,Ndufv1,Ndufs8,Cox6b1,mt-Nd4
GO Component	GO:0005798	Golgi-associated vesicle	9	138	0.73	0.0023	10090.ENSMUSP00000002837,10090.ENSMUSP00000005406,10090.ENSMUSP00000028916,10090.ENSMUSP00000033012,10090.ENSMUSP00000034698,10090.ENSMUSP00000038368,10090.ENSMUSP00000089801,10090.ENSMUSP00000103481,10090.ENSMUSP00000109237	Tmed5,App,Sec23b,Copb1,Tmed1,Copg2,Lyz2,Clta,Copg1
GO Component	GO:0043209	Myelin sheath	11	212	0.63	0.0026	10090.ENSMUSP00000001304,10090.ENSMUSP00000005234,10090.ENSMUSP00000006435,10090.ENSMUSP00000019323,10090.ENSMUSP00000022638,10090.ENSMUSP00000023707,10090.ENSMUSP00000027495,10090.ENSMUSP00000034049,10090.ENSMUSP00000054634,10090.ENSMUSP00000079944,10090.ENSMUSP00000095656	Ckb,Wdr1,Atp6v1b2,Mdh2,Nefm,Sod1,Sept2,Slc25a4,Cdc42,Cox5b,Tufm
GO Component	GO:0022625	Cytosolic large ribosomal subunit	6	55	0.95	0.0027	10090.ENSMUSP00000058368,10090.ENSMUSP00000073175,10090.ENSMUSP00000078654,10090.ENSMUSP00000080203,10090.ENSMUSP00000081474,10090.ENSMUSP00000110731	Rpl18a,Rpl26,Rpl17,Rpl29,Rplp2,Rpl35a
GO Component	GO:0048471	Perinuclear region of cytoplasm	23	775	0.39	0.003	10090.ENSMUSP00000001950,10090.ENSMUSP00000004673,10090.ENSMUSP00000005066,10090.ENSMUSP00000005406,10090.ENSMUSP00000007602,10090.ENSMUSP00000007799,10090.ENSMUSP00000010753,10090.ENSMUSP00000021950,10090.ENSMUSP00000023087,10090.ENSMUSP00000023507,10090.ENSMUSP00000027495,10090.ENSMUSP00000028916,10090.ENSMUSP00000031866,10090.ENSMUSP00000036998,10090.ENSMUSP00000039110,10090.ENSMUSP00000051922…	Tollip,Ndrg2,Map2k1,App,M6pr,Cav1,Psen2,Dbn1,Twf1,Gsk3b,Sept2,Sec23b,Mtpn,Lnpep,Serbp1,Hectd3,Lamp2,Mcm3,Sept9,Fus,Anxa4,Dmd,Add1
GO Component	GO:0044391	Ribosomal subunit	10	181	0.66	0.0032	10090.ENSMUSP00000035244,10090.ENSMUSP00000048348,10090.ENSMUSP00000058368,10090.ENSMUSP00000073175,10090.ENSMUSP00000073880,10090.ENSMUSP00000078654,10090.ENSMUSP00000080203,10090.ENSMUSP00000081474,10090.ENSMUSP00000104067,10090.ENSMUSP00000110731	Dhx29,Mrps35,Rpl18a,Rpl26,Rps7,Rpl17,Rpl29,Rplp2,Rps19,Rpl35a
GO Component	GO:0043005	Neuron projection	37	1583	0.29	0.0033	10090.ENSMUSP00000001304,10090.ENSMUSP00000004375,10090.ENSMUSP00000004673,10090.ENSMUSP00000005066,10090.ENSMUSP00000005406,10090.ENSMUSP00000010753,10090.ENSMUSP00000020608,10090.ENSMUSP00000021522,10090.ENSMUSP00000021950,10090.ENSMUSP00000022196,10090.ENSMUSP00000022638,10090.ENSMUSP00000023507,10090.ENSMUSP00000023707,10090.ENSMUSP00000025239,10090.ENSMUSP00000026479,10090.ENSMUSP00000026635…	Ckb,Phb2,Ndrg2,Map2k1,App,Psen2,Ppp2ca,Glrx5,Dbn1,Ap3b1,Nefm,Gsk3b,Sod1,Bin1,Dctn2,Farp1,Sept2,Mtpn,Mpp1,Xrn1,Nexn,Copg2,Nfib,Cdc42,Prkaa1,Rpl26,Sept11,Klc1,Nptn,Adnp,Fus,Dmd,Itsn1,Add1,Hnrnpa2b1,Sri,Sh3glb1
GO Component	GO:0043025	Neuronal cell body	22	743	0.39	0.0041	10090.ENSMUSP00000001304,10090.ENSMUSP00000005066,10090.ENSMUSP00000005406,10090.ENSMUSP00000010753,10090.ENSMUSP00000020024,10090.ENSMUSP00000021522,10090.ENSMUSP00000021950,10090.ENSMUSP00000022638,10090.ENSMUSP00000023507,10090.ENSMUSP00000023707,10090.ENSMUSP00000033634,10090.ENSMUSP00000034981,10090.ENSMUSP00000054634,10090.ENSMUSP00000063166,10090.ENSMUSP00000082004,10090.ENSMUSP00000085316…	Ckb,Map2k1,App,Psen2,Fabp7,Glrx5,Dbn1,Nefm,Gsk3b,Sod1,Acsl4,Xrn1,Cdc42,Prkaa1,Klc1,Adnp,Fus,Dmd,Itsn1,Hnrnpa2b1,Sh3glb1,Agfg1
GO Component	GO:0030016	Myofibril	11	227	0.6	0.0042	10090.ENSMUSP00000010753,10090.ENSMUSP00000023087,10090.ENSMUSP00000025239,10090.ENSMUSP00000037120,10090.ENSMUSP00000040431,10090.ENSMUSP00000061227,10090.ENSMUSP00000062277,10090.ENSMUSP00000072087,10090.ENSMUSP00000078654,10090.ENSMUSP00000109633,10090.ENSMUSP00000118221	Psen2,Twf1,Bin1,Nexn,Stub1,Pgm2,Trim32,Tmod3,Rpl17,Dmd,Sri
GO Component	GO:0000502	Proteasome complex	6	63	0.9	0.0049	10090.ENSMUSP00000007212,10090.ENSMUSP00000017365,10090.ENSMUSP00000025476,10090.ENSMUSP00000033008,10090.ENSMUSP00000034369,10090.ENSMUSP00000071589	Psmd2,Psmd3,Txnl1,Psma1,Psmb10,Psmd4
GO Component	GO:0016604	Nuclear body	22	754	0.38	0.0049	10090.ENSMUSP00000001950,10090.ENSMUSP00000021226,10090.ENSMUSP00000022960,10090.ENSMUSP00000023210,10090.ENSMUSP00000025183,10090.ENSMUSP00000028553,10090.ENSMUSP00000028817,10090.ENSMUSP00000031513,10090.ENSMUSP00000041370,10090.ENSMUSP00000043583,10090.ENSMUSP00000048319,10090.ENSMUSP00000063166,10090.ENSMUSP00000068530,10090.ENSMUSP00000101595,10090.ENSMUSP00000105136,10090.ENSMUSP00000105985…	Tollip,Luc7l3,Eif3e,Cyc1,Ring1,Nop10,Pcna,Srsf9,Gatad2b,Bclaf1,Orc3,Prkaa1,Nup98,Epb4.1,Tcf20,Srsf5,Ncor2,Rif1,Add1,Hnrnpa2b1,Usp7,Erbb2ip
GO Component	GO:0030904	Retromer complex	4	20	1.22	0.0049	10090.ENSMUSP00000019939,10090.ENSMUSP00000039243,10090.ENSMUSP00000102904,10090.ENSMUSP00000118751	Snx3,Snx2,Snx27,Ankfy1
GO Component	GO:0031410	Cytoplasmic vesicle	41	1872	0.26	0.0049	10090.ENSMUSP00000002837,10090.ENSMUSP00000005066,10090.ENSMUSP00000005406,10090.ENSMUSP00000006435,10090.ENSMUSP00000007602,10090.ENSMUSP00000007799,10090.ENSMUSP00000010753,10090.ENSMUSP00000019939,10090.ENSMUSP00000022196,10090.ENSMUSP00000023707,10090.ENSMUSP00000025239,10090.ENSMUSP00000028916,10090.ENSMUSP00000031029,10090.ENSMUSP00000031695,10090.ENSMUSP00000033012,10090.ENSMUSP00000034698…	Tmed5,Map2k1,App,Atp6v1b2,M6pr,Cav1,Psen2,Snx3,Ap3b1,Sod1,Bin1,Sec23b,Snx17,Wasl,Copb1,Tmed1,Myo1e,Lnpep,Copg2,Pomt1,Snx2,Fmnl1,Lamp2,Cdc42,Pld4,Pdia4,Erc1,Klc1,Atp11a,Lyz2,Vps4b,Snx27,Clta,Copg1,Dmd,Itsn1,Erp29,Sri,Ankfy1,Sh3glb1,Agfg1
GO Component	GO:0098858	Actin-based cell projection	11	237	0.58	0.0054	10090.ENSMUSP00000005406,10090.ENSMUSP00000006435,10090.ENSMUSP00000021950,10090.ENSMUSP00000023087,10090.ENSMUSP00000026635,10090.ENSMUSP00000033775,10090.ENSMUSP00000034745,10090.ENSMUSP00000054634,10090.ENSMUSP00000077781,10090.ENSMUSP00000089801,10090.ENSMUSP00000109633	App,Atp6v1b2,Dbn1,Twf1,Farp1,Mpp1,Myo1e,Cdc42,Enah,Lyz2,Dmd
GO Component	GO:0098800	Inner mitochondrial membrane protein complex	8	127	0.72	0.0056	10090.ENSMUSP00000004375,10090.ENSMUSP00000013737,10090.ENSMUSP00000022980,10090.ENSMUSP00000023210,10090.ENSMUSP00000042967,10090.ENSMUSP00000074600,10090.ENSMUSP00000081000,10090.ENSMUSP00000101006	Phb2,Ndufs2,Ndufb9,Cyc1,Ndufv1,Ndufs8,mt-Nd4,Atp5d
GO Component	GO:0030027	Lamellipodium	10	202	0.61	0.0061	10090.ENSMUSP00000005406,10090.ENSMUSP00000021950,10090.ENSMUSP00000031695,10090.ENSMUSP00000039243,10090.ENSMUSP00000041644,10090.ENSMUSP00000054634,10090.ENSMUSP00000072087,10090.ENSMUSP00000077781,10090.ENSMUSP00000109633,10090.ENSMUSP00000109635	App,Dbn1,Wasl,Snx2,Brk1,Cdc42,Tmod3,Enah,Dmd,Itsn1
GO Component	GO:0030017	Sarcomere	10	207	0.6	0.0072	10090.ENSMUSP00000010753,10090.ENSMUSP00000025239,10090.ENSMUSP00000037120,10090.ENSMUSP00000040431,10090.ENSMUSP00000061227,10090.ENSMUSP00000062277,10090.ENSMUSP00000072087,10090.ENSMUSP00000078654,10090.ENSMUSP00000109633,10090.ENSMUSP00000118221	Psen2,Bin1,Nexn,Stub1,Pgm2,Trim32,Tmod3,Rpl17,Dmd,Sri
GO Component	GO:0070161	Anchoring junction	19	626	0.4	0.0072	10090.ENSMUSP00000005066,10090.ENSMUSP00000005234,10090.ENSMUSP00000005406,10090.ENSMUSP00000007799,10090.ENSMUSP00000019109,10090.ENSMUSP00000020024,10090.ENSMUSP00000021950,10090.ENSMUSP00000023087,10090.ENSMUSP00000034745,10090.ENSMUSP00000037120,10090.ENSMUSP00000054634,10090.ENSMUSP00000069416,10090.ENSMUSP00000073371,10090.ENSMUSP00000077781,10090.ENSMUSP00000081714,10090.ENSMUSP00000095602…	Map2k1,Wdr1,App,Cav1,Ywhah,Fabp7,Dbn1,Twf1,Myo1e,Nexn,Cdc42,Itgb5,Lima1,Enah,Plekha7,Focad,Dmd,Add1,Erbb2ip
GO Component	GO:0005783	Endoplasmic reticulum	31	1311	0.29	0.0081	10090.ENSMUSP00000001479,10090.ENSMUSP00000002837,10090.ENSMUSP00000005066,10090.ENSMUSP00000005406,10090.ENSMUSP00000007799,10090.ENSMUSP00000010753,10090.ENSMUSP00000019723,10090.ENSMUSP00000022962,10090.ENSMUSP00000028207,10090.ENSMUSP00000028392,10090.ENSMUSP00000028916,10090.ENSMUSP00000030296,10090.ENSMUSP00000031255,10090.ENSMUSP00000033634,10090.ENSMUSP00000034698,10090.ENSMUSP00000038368…	Kpnb1,Tmed5,Map2k1,App,Cav1,Psen2,D17Wsu104e,Emc2,Crat,Dnajc10,Sec23b,Txndc12,Agpat9,Acsl4,Tmed1,Copg2,Pomt1,Stub1,Pld4,Erlec1,Pdia4,Atp11a,Lyz2,Elavl1,Mlec,Copg1,Fkbp8,Erp29,Sri,Faf2,Sh3glb1
GO Component	GO:0043197	Dendritic spine	10	212	0.59	0.0083	10090.ENSMUSP00000005406,10090.ENSMUSP00000021950,10090.ENSMUSP00000023507,10090.ENSMUSP00000026635,10090.ENSMUSP00000054634,10090.ENSMUSP00000074293,10090.ENSMUSP00000101858,10090.ENSMUSP00000109635,10090.ENSMUSP00000109979,10090.ENSMUSP00000118221	App,Dbn1,Gsk3b,Farp1,Cdc42,Sept11,Fus,Itsn1,Add1,Sri
GO Component	GO:0005747	Mitochondrial respiratory chain complex i	5	47	0.94	0.0085	10090.ENSMUSP00000013737,10090.ENSMUSP00000022980,10090.ENSMUSP00000042967,10090.ENSMUSP00000074600,10090.ENSMUSP00000081000	Ndufs2,Ndufb9,Ndufv1,Ndufs8,mt-Nd4
GO Component	GO:0036464	Cytoplasmic ribonucleoprotein granule	10	214	0.59	0.0085	10090.ENSMUSP00000001479,10090.ENSMUSP00000018506,10090.ENSMUSP00000029446,10090.ENSMUSP00000034981,10090.ENSMUSP00000047898,10090.ENSMUSP00000054634,10090.ENSMUSP00000082723,10090.ENSMUSP00000096549,10090.ENSMUSP00000110103,10090.ENSMUSP00000136673	Kpnb1,Kpna2,Csde1,Xrn1,Ddx19a,Cdc42,Lsm14a,Elavl1,Hnrnpa2b1,Larp1
GO Component	GO:0036477	Somatodendritic compartment	27	1080	0.31	0.0085	10090.ENSMUSP00000001304,10090.ENSMUSP00000005066,10090.ENSMUSP00000005406,10090.ENSMUSP00000010753,10090.ENSMUSP00000020024,10090.ENSMUSP00000021522,10090.ENSMUSP00000021950,10090.ENSMUSP00000022638,10090.ENSMUSP00000023507,10090.ENSMUSP00000023707,10090.ENSMUSP00000026635,10090.ENSMUSP00000033634,10090.ENSMUSP00000034981,10090.ENSMUSP00000054634,10090.ENSMUSP00000063166,10090.ENSMUSP00000074293…	Ckb,Map2k1,App,Psen2,Fabp7,Glrx5,Dbn1,Nefm,Gsk3b,Sod1,Farp1,Acsl4,Xrn1,Cdc42,Prkaa1,Sept11,Klc1,Nptn,Adnp,Fus,Dmd,Itsn1,Add1,Hnrnpa2b1,Sri,Sh3glb1,Agfg1
GO Component	GO:1990204	Oxidoreductase complex	7	104	0.74	0.0085	10090.ENSMUSP00000013737,10090.ENSMUSP00000022980,10090.ENSMUSP00000023210,10090.ENSMUSP00000034058,10090.ENSMUSP00000042967,10090.ENSMUSP00000074600,10090.ENSMUSP00000081000	Ndufs2,Ndufb9,Cyc1,Cbr4,Ndufv1,Ndufs8,mt-Nd4
GO Component	GO:0098588	Bounding membrane of organelle	36	1636	0.26	0.0091	10090.ENSMUSP00000002837,10090.ENSMUSP00000004375,10090.ENSMUSP00000007602,10090.ENSMUSP00000007799,10090.ENSMUSP00000010753,10090.ENSMUSP00000015011,10090.ENSMUSP00000019939,10090.ENSMUSP00000022196,10090.ENSMUSP00000025239,10090.ENSMUSP00000026013,10090.ENSMUSP00000027495,10090.ENSMUSP00000028509,10090.ENSMUSP00000028916,10090.ENSMUSP00000029770,10090.ENSMUSP00000031029,10090.ENSMUSP00000031695…	Tmed5,Phb2,M6pr,Cav1,Psen2,Surf4,Snx3,Ap3b1,Bin1,Maoa,Sept2,Gorasp2,Sec23b,Abcd3,Snx17,Wasl,Copb1,Acsl4,Slc25a4,Tmed1,Copg2,Snx2,Agps,Lamp2,Cdc42,Pld4,Erc1,Vps4b,Snx27,Clta,Copg1,Dmd,Sri,Ankfy1,Mtch2,Sh3glb1
GO Component	GO:0098984	Neuron to neuron synapse	15	446	0.44	0.0097	10090.ENSMUSP00000004375,10090.ENSMUSP00000005066,10090.ENSMUSP00000020608,10090.ENSMUSP00000021950,10090.ENSMUSP00000022638,10090.ENSMUSP00000023507,10090.ENSMUSP00000058368,10090.ENSMUSP00000074293,10090.ENSMUSP00000078534,10090.ENSMUSP00000082793,10090.ENSMUSP00000101595,10090.ENSMUSP00000102904,10090.ENSMUSP00000104067,10090.ENSMUSP00000109633,10090.ENSMUSP00000109979	Phb2,Map2k1,Ppp2ca,Dbn1,Nefm,Gsk3b,Rpl18a,Sept11,Erc1,Nptn,Epb4.1,Snx27,Rps19,Dmd,Add1
GO Component	GO:0071013	Catalytic step 2 spliceosome	6	77	0.81	0.0098	10090.ENSMUSP00000048153,10090.ENSMUSP00000058105,10090.ENSMUSP00000076989,10090.ENSMUSP00000107237,10090.ENSMUSP00000110103,10090.ENSMUSP00000117160	Rbmxl1,Raly,Hnrnph1,Hnrnpc,Hnrnpa2b1,Sf3a2
GO Component	GO:0030120	Vesicle coat	5	50	0.92	0.0101	10090.ENSMUSP00000028916,10090.ENSMUSP00000033012,10090.ENSMUSP00000038368,10090.ENSMUSP00000103481,10090.ENSMUSP00000109237	Sec23b,Copb1,Copg2,Clta,Copg1
GO Component	GO:0005681	Spliceosomal complex	9	183	0.61	0.0104	10090.ENSMUSP00000021226,10090.ENSMUSP00000043662,10090.ENSMUSP00000048153,10090.ENSMUSP00000058105,10090.ENSMUSP00000076989,10090.ENSMUSP00000079228,10090.ENSMUSP00000107237,10090.ENSMUSP00000110103,10090.ENSMUSP00000117160	Luc7l3,Sf3b6,Rbmxl1,Raly,Hnrnph1,Snrpa,Hnrnpc,Hnrnpa2b1,Sf3a2
GO Component	GO:0030175	Filopodium	7	111	0.72	0.0108	10090.ENSMUSP00000005406,10090.ENSMUSP00000021950,10090.ENSMUSP00000023087,10090.ENSMUSP00000026635,10090.ENSMUSP00000054634,10090.ENSMUSP00000077781,10090.ENSMUSP00000109633	App,Dbn1,Twf1,Farp1,Cdc42,Enah,Dmd
GO Component	GO:0098805	Whole membrane	32	1415	0.27	0.0113	10090.ENSMUSP00000004375,10090.ENSMUSP00000005406,10090.ENSMUSP00000007602,10090.ENSMUSP00000007799,10090.ENSMUSP00000010753,10090.ENSMUSP00000019939,10090.ENSMUSP00000020608,10090.ENSMUSP00000022196,10090.ENSMUSP00000023507,10090.ENSMUSP00000025239,10090.ENSMUSP00000026013,10090.ENSMUSP00000028916,10090.ENSMUSP00000029770,10090.ENSMUSP00000030169,10090.ENSMUSP00000031029,10090.ENSMUSP00000033012…	Phb2,App,M6pr,Cav1,Psen2,Snx3,Ppp2ca,Ap3b1,Gsk3b,Bin1,Maoa,Sec23b,Abcd3,Stoml2,Snx17,Copb1,Acsl4,Slc25a4,Copg2,Snx2,Agps,Lamp2,Vps4b,Snx27,Clta,Copg1,Dmd,Add1,Sri,Ankfy1,Mtch2,Sh3glb1
GO Component	GO:0030055	Cell-substrate junction	9	187	0.6	0.0116	10090.ENSMUSP00000005066,10090.ENSMUSP00000007799,10090.ENSMUSP00000037120,10090.ENSMUSP00000069416,10090.ENSMUSP00000073371,10090.ENSMUSP00000077781,10090.ENSMUSP00000095602,10090.ENSMUSP00000109633,10090.ENSMUSP00000140536	Map2k1,Cav1,Nexn,Itgb5,Lima1,Enah,Focad,Dmd,Erbb2ip
GO Component	GO:0005940	Septin ring	3	12	1.31	0.0128	10090.ENSMUSP00000027495,10090.ENSMUSP00000074293,10090.ENSMUSP00000091435	Sept2,Sept11,Sept9
GO Component	GO:0014069	Postsynaptic density	14	414	0.45	0.0128	10090.ENSMUSP00000004375,10090.ENSMUSP00000005066,10090.ENSMUSP00000020608,10090.ENSMUSP00000021950,10090.ENSMUSP00000022638,10090.ENSMUSP00000023507,10090.ENSMUSP00000058368,10090.ENSMUSP00000078534,10090.ENSMUSP00000082793,10090.ENSMUSP00000101595,10090.ENSMUSP00000102904,10090.ENSMUSP00000104067,10090.ENSMUSP00000109633,10090.ENSMUSP00000109979	Phb2,Map2k1,Ppp2ca,Dbn1,Nefm,Gsk3b,Rpl18a,Erc1,Nptn,Epb4.1,Snx27,Rps19,Dmd,Add1
GO Component	GO:0030126	COPI vesicle coat	3	12	1.31	0.0128	10090.ENSMUSP00000033012,10090.ENSMUSP00000038368,10090.ENSMUSP00000109237	Copb1,Copg2,Copg1
GO Component	GO:0031105	Septin complex	3	12	1.31	0.0128	10090.ENSMUSP00000027495,10090.ENSMUSP00000074293,10090.ENSMUSP00000091435	Sept2,Sept11,Sept9
GO Component	GO:0030117	Membrane coat	6	89	0.75	0.0173	10090.ENSMUSP00000022196,10090.ENSMUSP00000028916,10090.ENSMUSP00000033012,10090.ENSMUSP00000038368,10090.ENSMUSP00000103481,10090.ENSMUSP00000109237	Ap3b1,Sec23b,Copb1,Copg2,Clta,Copg1
GO Component	GO:0035253	Ciliary rootlet	3	14	1.25	0.0173	10090.ENSMUSP00000005406,10090.ENSMUSP00000010753,10090.ENSMUSP00000082004	App,Psen2,Klc1
GO Component	GO:0099512	Supramolecular fiber	22	861	0.32	0.0173	10090.ENSMUSP00000003575,10090.ENSMUSP00000010753,10090.ENSMUSP00000022638,10090.ENSMUSP00000023087,10090.ENSMUSP00000023507,10090.ENSMUSP00000025239,10090.ENSMUSP00000026479,10090.ENSMUSP00000027495,10090.ENSMUSP00000031695,10090.ENSMUSP00000037120,10090.ENSMUSP00000038781,10090.ENSMUSP00000040431,10090.ENSMUSP00000061227,10090.ENSMUSP00000062277,10090.ENSMUSP00000072087,10090.ENSMUSP00000078654…	Tpm4,Psen2,Nefm,Twf1,Gsk3b,Bin1,Dctn2,Sept2,Wasl,Nexn,Tbca,Stub1,Pgm2,Trim32,Tmod3,Rpl17,Klc1,Col5a2,Sept9,Dmd,Sri,Prc1
GO Component	GO:0030662	Coated vesicle membrane	6	91	0.74	0.0182	10090.ENSMUSP00000022196,10090.ENSMUSP00000028916,10090.ENSMUSP00000033012,10090.ENSMUSP00000038368,10090.ENSMUSP00000103481,10090.ENSMUSP00000109237	Ap3b1,Sec23b,Copb1,Copg2,Clta,Copg1
GO Component	GO:0005790	Smooth endoplasmic reticulum	4	36	0.96	0.0213	10090.ENSMUSP00000005406,10090.ENSMUSP00000076521,10090.ENSMUSP00000117347,10090.ENSMUSP00000118221	App,Pdia4,Erp29,Sri
GO Component	GO:0051233	Spindle midzone	4	37	0.95	0.0231	10090.ENSMUSP00000005406,10090.ENSMUSP00000054634,10090.ENSMUSP00000108313,10090.ENSMUSP00000129675	App,Cdc42,Rif1,Prc1
GO Component	GO:0150034	Distal axon	13	399	0.43	0.0234	10090.ENSMUSP00000004673,10090.ENSMUSP00000005406,10090.ENSMUSP00000010753,10090.ENSMUSP00000020608,10090.ENSMUSP00000021950,10090.ENSMUSP00000023507,10090.ENSMUSP00000025239,10090.ENSMUSP00000026479,10090.ENSMUSP00000038368,10090.ENSMUSP00000073175,10090.ENSMUSP00000082004,10090.ENSMUSP00000109635,10090.ENSMUSP00000118221	Ndrg2,App,Psen2,Ppp2ca,Dbn1,Gsk3b,Bin1,Dctn2,Copg2,Rpl26,Klc1,Itsn1,Sri
GO Component	GO:0030660	Golgi-associated vesicle membrane	5	65	0.8	0.0238	10090.ENSMUSP00000028916,10090.ENSMUSP00000033012,10090.ENSMUSP00000038368,10090.ENSMUSP00000103481,10090.ENSMUSP00000109237	Sec23b,Copb1,Copg2,Clta,Copg1
GO Component	GO:0005819	Spindle	12	352	0.45	0.024	10090.ENSMUSP00000005406,10090.ENSMUSP00000020163,10090.ENSMUSP00000020608,10090.ENSMUSP00000027495,10090.ENSMUSP00000054634,10090.ENSMUSP00000092230,10090.ENSMUSP00000101514,10090.ENSMUSP00000101595,10090.ENSMUSP00000103481,10090.ENSMUSP00000108313,10090.ENSMUSP00000110069,10090.ENSMUSP00000129675	App,Nedd1,Ppp2ca,Sept2,Cdc42,Vps4b,Rps6ka1,Epb4.1,Clta,Rif1,Tacc3,Prc1
GO Component	GO:0030018	Z disc	7	134	0.63	0.0242	10090.ENSMUSP00000010753,10090.ENSMUSP00000025239,10090.ENSMUSP00000037120,10090.ENSMUSP00000040431,10090.ENSMUSP00000061227,10090.ENSMUSP00000109633,10090.ENSMUSP00000118221	Psen2,Bin1,Nexn,Stub1,Pgm2,Dmd,Sri
GO Component	GO:0016282	Eukaryotic 43s preinitiation complex	3	17	1.16	0.0254	10090.ENSMUSP00000022960,10090.ENSMUSP00000035244,10090.ENSMUSP00000038839	Eif3e,Dhx29,Eif3l
GO Component	GO:0099571	Postsynaptic cytoskeleton	3	17	1.16	0.0254	10090.ENSMUSP00000021950,10090.ENSMUSP00000022638,10090.ENSMUSP00000109635	Dbn1,Nefm,Itsn1
GO Component	GO:0005813	Centrosome	16	567	0.37	0.028	10090.ENSMUSP00000007255,10090.ENSMUSP00000010753,10090.ENSMUSP00000020163,10090.ENSMUSP00000023507,10090.ENSMUSP00000026479,10090.ENSMUSP00000028817,10090.ENSMUSP00000033008,10090.ENSMUSP00000033775,10090.ENSMUSP00000049056,10090.ENSMUSP00000054634,10090.ENSMUSP00000059192,10090.ENSMUSP00000073880,10090.ENSMUSP00000078534,10090.ENSMUSP00000081714,10090.ENSMUSP00000092230,10090.ENSMUSP00000110069	Ddah2,Psen2,Nedd1,Gsk3b,Dctn2,Pcna,Psma1,Mpp1,Nek9,Cdc42,Mcm3,Rps7,Erc1,Plekha7,Vps4b,Tacc3
GO Component	GO:0012505	Endomembrane system	66	3859	0.15	0.0288	10090.ENSMUSP00000001479,10090.ENSMUSP00000002837,10090.ENSMUSP00000004673,10090.ENSMUSP00000005066,10090.ENSMUSP00000005406,10090.ENSMUSP00000006435,10090.ENSMUSP00000007602,10090.ENSMUSP00000007799,10090.ENSMUSP00000010753,10090.ENSMUSP00000015011,10090.ENSMUSP00000019723,10090.ENSMUSP00000019939,10090.ENSMUSP00000020411,10090.ENSMUSP00000022196,10090.ENSMUSP00000022962,10090.ENSMUSP00000023707…	Kpnb1,Tmed5,Ndrg2,Map2k1,App,Atp6v1b2,M6pr,Cav1,Psen2,Surf4,D17Wsu104e,Snx3,Osbpl5,Ap3b1,Emc2,Sod1,Bin1,Tmx3,Sephs1,Crat,Dnajc10,Gorasp2,Sec23b,Csde1,Txndc12,Snx17,Agpat9,Wasl,Copb1,Gpc4,Acsl4,Tmed1,Lnpep,Copg2,Pomt1,Snx2,Stub1,Arl6ip5,Lamp2,Cdc42,Pld4,Nup98,Erlec1,Pdia4,Erc1,Atp11a,Lyz2,Ccnd1,Vps4b,Elavl1,B3glct,Snx27,Clta,Mlec,Rif1,Copg1,Anxa4,Dmd,Itsn1,Fkbp8,Erp29,Sri,Ankfy1,Faf2,Sh3glb1,Erbb2…
GO Component	GO:0030864	Cortical actin cytoskeleton	5	70	0.77	0.0299	10090.ENSMUSP00000005234,10090.ENSMUSP00000021950,10090.ENSMUSP00000027495,10090.ENSMUSP00000031695,10090.ENSMUSP00000034745	Wdr1,Dbn1,Sept2,Wasl,Myo1e
GO Component	GO:0005777	Peroxisome	7	142	0.61	0.0309	10090.ENSMUSP00000006692,10090.ENSMUSP00000007799,10090.ENSMUSP00000023707,10090.ENSMUSP00000028207,10090.ENSMUSP00000029770,10090.ENSMUSP00000033634,10090.ENSMUSP00000041967	Mvd,Cav1,Sod1,Crat,Abcd3,Acsl4,Agps
GO Component	GO:0001725	Stress fiber	5	72	0.76	0.0327	10090.ENSMUSP00000003575,10090.ENSMUSP00000073371,10090.ENSMUSP00000074293,10090.ENSMUSP00000077781,10090.ENSMUSP00000091435	Tpm4,Lima1,Sept11,Enah,Sept9
GO Component	GO:0030425	Dendrite	19	753	0.32	0.0348	10090.ENSMUSP00000001304,10090.ENSMUSP00000005066,10090.ENSMUSP00000005406,10090.ENSMUSP00000010753,10090.ENSMUSP00000021522,10090.ENSMUSP00000021950,10090.ENSMUSP00000023507,10090.ENSMUSP00000023707,10090.ENSMUSP00000026635,10090.ENSMUSP00000034981,10090.ENSMUSP00000054634,10090.ENSMUSP00000063166,10090.ENSMUSP00000074293,10090.ENSMUSP00000082793,10090.ENSMUSP00000085316,10090.ENSMUSP00000101858…	Ckb,Map2k1,App,Psen2,Glrx5,Dbn1,Gsk3b,Sod1,Farp1,Xrn1,Cdc42,Prkaa1,Sept11,Nptn,Adnp,Fus,Itsn1,Add1,Sri
GO Component	GO:0005844	Polysome	5	75	0.74	0.0371	10090.ENSMUSP00000058368,10090.ENSMUSP00000078654,10090.ENSMUSP00000080203,10090.ENSMUSP00000101858,10090.ENSMUSP00000136673	Rpl18a,Rpl17,Rpl29,Fus,Larp1
GO Component	GO:0005838	Proteasome regulatory particle	3	21	1.07	0.0383	10090.ENSMUSP00000007212,10090.ENSMUSP00000017365,10090.ENSMUSP00000071589	Psmd2,Psmd3,Psmd4
GO Component	GO:0031252	Cell leading edge	13	438	0.39	0.0431	10090.ENSMUSP00000005406,10090.ENSMUSP00000006435,10090.ENSMUSP00000021950,10090.ENSMUSP00000031695,10090.ENSMUSP00000039243,10090.ENSMUSP00000041644,10090.ENSMUSP00000054634,10090.ENSMUSP00000069416,10090.ENSMUSP00000072087,10090.ENSMUSP00000073371,10090.ENSMUSP00000077781,10090.ENSMUSP00000109633,10090.ENSMUSP00000109635	App,Atp6v1b2,Dbn1,Wasl,Snx2,Brk1,Cdc42,Itgb5,Tmod3,Lima1,Enah,Dmd,Itsn1
GO Component	GO:0005759	Mitochondrial matrix	11	340	0.43	0.0463	10090.ENSMUSP00000019323,10090.ENSMUSP00000021522,10090.ENSMUSP00000026538,10090.ENSMUSP00000029147,10090.ENSMUSP00000029610,10090.ENSMUSP00000034058,10090.ENSMUSP00000048348,10090.ENSMUSP00000074724,10090.ENSMUSP00000095656,10090.ENSMUSP00000099823,10090.ENSMUSP00000110158	Mdh2,Glrx5,Echs1,Nfs1,Hadh,Cbr4,Mrps35,Hspe1,Tufm,Acot11,Gls
GO Component	GO:0005788	Endoplasmic reticulum lumen	6	118	0.62	0.0488	10090.ENSMUSP00000028392,10090.ENSMUSP00000030296,10090.ENSMUSP00000072929,10090.ENSMUSP00000076521,10090.ENSMUSP00000089801,10090.ENSMUSP00000117347	Dnajc10,Txndc12,Erlec1,Pdia4,Lyz2,Erp29
GO Component	GO:0070062	Extracellular exosome	5	81	0.71	0.0488	10090.ENSMUSP00000048153,10090.ENSMUSP00000052283,10090.ENSMUSP00000103015,10090.ENSMUSP00000110103,10090.ENSMUSP00000118221	Rbmxl1,Lamp2,Anpep,Hnrnpa2b1,Sri
STRING clusters	CL:9505	Electron transport chain, and mitochondrial proton-transporting ATP synthase complex	11	108	0.92	0.00049	10090.ENSMUSP00000013737,10090.ENSMUSP00000022980,10090.ENSMUSP00000023210,10090.ENSMUSP00000034881,10090.ENSMUSP00000042967,10090.ENSMUSP00000074600,10090.ENSMUSP00000075150,10090.ENSMUSP00000079944,10090.ENSMUSP00000081000,10090.ENSMUSP00000101006,10090.ENSMUSP00000130532	Ndufs2,Ndufb9,Cyc1,Cox7a2,Ndufv1,Ndufs8,Cox6b1,Cox5b,mt-Nd4,Atp5d,Ndufaf2
STRING clusters	CL:9507	Respirasome	10	78	1.02	0.00049	10090.ENSMUSP00000013737,10090.ENSMUSP00000022980,10090.ENSMUSP00000023210,10090.ENSMUSP00000034881,10090.ENSMUSP00000042967,10090.ENSMUSP00000074600,10090.ENSMUSP00000075150,10090.ENSMUSP00000079944,10090.ENSMUSP00000081000,10090.ENSMUSP00000130532	Ndufs2,Ndufb9,Cyc1,Cox7a2,Ndufv1,Ndufs8,Cox6b1,Cox5b,mt-Nd4,Ndufaf2
STRING clusters	CL:10646	Mixed, incl. microtubule associated complex, and copi-independent golgi-to-er retrograde traffic	12	180	0.74	0.0032	10090.ENSMUSP00000020163,10090.ENSMUSP00000021950,10090.ENSMUSP00000022638,10090.ENSMUSP00000026479,10090.ENSMUSP00000031866,10090.ENSMUSP00000038781,10090.ENSMUSP00000049056,10090.ENSMUSP00000067882,10090.ENSMUSP00000078534,10090.ENSMUSP00000081714,10090.ENSMUSP00000082004,10090.ENSMUSP00000109979	Nedd1,Dbn1,Nefm,Dctn2,Mtpn,Tbca,Nek9,Tbcel,Erc1,Plekha7,Klc1,Add1
STRING clusters	CL:8011	RNA recognition motif. (a.k.a. RRM, RBD, or RNP domain), and CRD-mediated mRNA stabilization	7	52	1.05	0.0041	10090.ENSMUSP00000048153,10090.ENSMUSP00000076989,10090.ENSMUSP00000078867,10090.ENSMUSP00000096549,10090.ENSMUSP00000101858,10090.ENSMUSP00000107237,10090.ENSMUSP00000110103	Rbmxl1,Hnrnph1,Ewsr1,Elavl1,Fus,Hnrnpc,Hnrnpa2b1
STRING clusters	CL:10838	Mixed, incl. kinesins, and gamma-tubulin complex	8	84	0.9	0.0061	10090.ENSMUSP00000020163,10090.ENSMUSP00000021950,10090.ENSMUSP00000022638,10090.ENSMUSP00000038781,10090.ENSMUSP00000067882,10090.ENSMUSP00000078534,10090.ENSMUSP00000081714,10090.ENSMUSP00000082004	Nedd1,Dbn1,Nefm,Tbca,Tbcel,Erc1,Plekha7,Klc1
STRING clusters	CL:5816	SRP-dependent cotranslational protein targeting to membrane	8	81	0.91	0.0061	10090.ENSMUSP00000058368,10090.ENSMUSP00000073175,10090.ENSMUSP00000073880,10090.ENSMUSP00000078654,10090.ENSMUSP00000080203,10090.ENSMUSP00000081474,10090.ENSMUSP00000104067,10090.ENSMUSP00000110731	Rpl18a,Rpl26,Rps7,Rpl17,Rpl29,Rplp2,Rps19,Rpl35a
STRING clusters	CL:9519	Mitochondrial electron transport, nadh to ubiquinone, and molybdopterin oxidoreductase	4	9	1.56	0.0061	10090.ENSMUSP00000013737,10090.ENSMUSP00000022980,10090.ENSMUSP00000042967,10090.ENSMUSP00000074600	Ndufs2,Ndufb9,Ndufv1,Ndufs8
STRING clusters	CL:24325	Mixed, incl. fatty acid beta-oxidation, and microbody membrane	9	122	0.78	0.0095	10090.ENSMUSP00000020034,10090.ENSMUSP00000026538,10090.ENSMUSP00000028207,10090.ENSMUSP00000029610,10090.ENSMUSP00000029770,10090.ENSMUSP00000031788,10090.ENSMUSP00000033634,10090.ENSMUSP00000034058,10090.ENSMUSP00000041967	Echdc1,Echs1,Crat,Hadh,Abcd3,Hibadh,Acsl4,Cbr4,Agps
STRING clusters	CL:8013	Mixed, incl. negative regulation of mrna metabolic process, and paraspeckles	6	45	1.04	0.0097	10090.ENSMUSP00000048153,10090.ENSMUSP00000076989,10090.ENSMUSP00000078867,10090.ENSMUSP00000096549,10090.ENSMUSP00000107237,10090.ENSMUSP00000110103	Rbmxl1,Hnrnph1,Ewsr1,Elavl1,Hnrnpc,Hnrnpa2b1
STRING clusters	CL:21132	COPI-mediated anterograde transport, and Retrograde transport at the Trans-Golgi-Network	7	70	0.92	0.0109	10090.ENSMUSP00000015011,10090.ENSMUSP00000021605,10090.ENSMUSP00000028509,10090.ENSMUSP00000033012,10090.ENSMUSP00000038368,10090.ENSMUSP00000045239,10090.ENSMUSP00000109237	Surf4,Trip11,Gorasp2,Copb1,Copg2,Golgb1,Copg1
STRING clusters	CL:21829	Mixed, incl. retromer complex, and plasma membrane tubulation	6	48	1.01	0.0113	10090.ENSMUSP00000019939,10090.ENSMUSP00000031029,10090.ENSMUSP00000039243,10090.ENSMUSP00000081048,10090.ENSMUSP00000102904,10090.ENSMUSP00000118751	Snx3,Snx17,Snx2,Adam9,Snx27,Ankfy1
STRING clusters	CL:9508	NADH dehydrogenase complex	6	49	1	0.0119	10090.ENSMUSP00000013737,10090.ENSMUSP00000022980,10090.ENSMUSP00000042967,10090.ENSMUSP00000074600,10090.ENSMUSP00000081000,10090.ENSMUSP00000130532	Ndufs2,Ndufb9,Ndufv1,Ndufs8,mt-Nd4,Ndufaf2
STRING clusters	CL:12891	Mixed, incl. rho gtpases activate wasps and waves, and formin, fh2 domain	7	75	0.89	0.0126	10090.ENSMUSP00000005234,10090.ENSMUSP00000023087,10090.ENSMUSP00000031695,10090.ENSMUSP00000034745,10090.ENSMUSP00000041644,10090.ENSMUSP00000046296,10090.ENSMUSP00000054634	Wdr1,Twf1,Wasl,Myo1e,Brk1,Fmnl1,Cdc42
STRING clusters	CL:21831	Retromer complex, and wash complex	5	30	1.14	0.0126	10090.ENSMUSP00000019939,10090.ENSMUSP00000031029,10090.ENSMUSP00000039243,10090.ENSMUSP00000081048,10090.ENSMUSP00000102904	Snx3,Snx17,Snx2,Adam9,Snx27
STRING clusters	CL:21131	ER to Golgi Anterograde Transport, and Retrograde transport at the Trans-Golgi-Network	8	110	0.78	0.0155	10090.ENSMUSP00000015011,10090.ENSMUSP00000021605,10090.ENSMUSP00000028509,10090.ENSMUSP00000028916,10090.ENSMUSP00000033012,10090.ENSMUSP00000038368,10090.ENSMUSP00000045239,10090.ENSMUSP00000109237	Surf4,Trip11,Gorasp2,Sec23b,Copb1,Copg2,Golgb1,Copg1
STRING clusters	CL:24327	Fatty acid beta-oxidation, and fatty acid biosynthesis	7	82	0.85	0.0163	10090.ENSMUSP00000020034,10090.ENSMUSP00000026538,10090.ENSMUSP00000028207,10090.ENSMUSP00000029610,10090.ENSMUSP00000031788,10090.ENSMUSP00000033634,10090.ENSMUSP00000034058	Echdc1,Echs1,Crat,Hadh,Hibadh,Acsl4,Cbr4
STRING clusters	CL:5759	Mixed, incl. cytosolic ribosome, and elongation factor	10	182	0.66	0.0173	10090.ENSMUSP00000020153,10090.ENSMUSP00000049490,10090.ENSMUSP00000058368,10090.ENSMUSP00000073175,10090.ENSMUSP00000073880,10090.ENSMUSP00000078654,10090.ENSMUSP00000080203,10090.ENSMUSP00000081474,10090.ENSMUSP00000104067,10090.ENSMUSP00000110731	Hbs1l,Nacad,Rpl18a,Rpl26,Rps7,Rpl17,Rpl29,Rplp2,Rps19,Rpl35a
STRING clusters	CL:7322	Cross-presentation of soluble exogenous antigens (endosomes)	5	35	1.07	0.0173	10090.ENSMUSP00000007212,10090.ENSMUSP00000017365,10090.ENSMUSP00000033008,10090.ENSMUSP00000034369,10090.ENSMUSP00000071589	Psmd2,Psmd3,Psma1,Psmb10,Psmd4
STRING clusters	CL:21623	Mixed, incl. membrane coat, and retromer complex	9	151	0.69	0.0203	10090.ENSMUSP00000019939,10090.ENSMUSP00000022196,10090.ENSMUSP00000031029,10090.ENSMUSP00000039243,10090.ENSMUSP00000081048,10090.ENSMUSP00000102904,10090.ENSMUSP00000103481,10090.ENSMUSP00000109635,10090.ENSMUSP00000118751	Snx3,Ap3b1,Snx17,Snx2,Adam9,Snx27,Clta,Itsn1,Ankfy1
STRING clusters	CL:21213	COPI-coated vesicle membrane, and COPI-coated vesicle budding	4	24	1.14	0.0347	10090.ENSMUSP00000015011,10090.ENSMUSP00000033012,10090.ENSMUSP00000038368,10090.ENSMUSP00000109237	Surf4,Copb1,Copg2,Copg1
STRING clusters	CL:24328	Fatty acid beta-oxidation, and valine, leucine and isoleucine degradation	6	70	0.85	0.0347	10090.ENSMUSP00000020034,10090.ENSMUSP00000026538,10090.ENSMUSP00000028207,10090.ENSMUSP00000029610,10090.ENSMUSP00000031788,10090.ENSMUSP00000033634	Echdc1,Echs1,Crat,Hadh,Hibadh,Acsl4
STRING clusters	CL:5761	Mixed, incl. cytosolic ribosome, and ribosomal protein l7ae/l30e/s12e/gadd45 family	9	168	0.65	0.0347	10090.ENSMUSP00000049490,10090.ENSMUSP00000058368,10090.ENSMUSP00000073175,10090.ENSMUSP00000073880,10090.ENSMUSP00000078654,10090.ENSMUSP00000080203,10090.ENSMUSP00000081474,10090.ENSMUSP00000104067,10090.ENSMUSP00000110731	Nacad,Rpl18a,Rpl26,Rps7,Rpl17,Rpl29,Rplp2,Rps19,Rpl35a
STRING clusters	CL:5817	Cytosolic large ribosomal subunit	5	44	0.97	0.0347	10090.ENSMUSP00000058368,10090.ENSMUSP00000078654,10090.ENSMUSP00000080203,10090.ENSMUSP00000081474,10090.ENSMUSP00000110731	Rpl18a,Rpl17,Rpl29,Rplp2,Rpl35a
STRING clusters	CL:6145	Translation initiation factor activity	5	45	0.96	0.0347	10090.ENSMUSP00000022960,10090.ENSMUSP00000023869,10090.ENSMUSP00000035244,10090.ENSMUSP00000038839,10090.ENSMUSP00000126825	Eif3e,Denr,Dhx29,Eif3l,Eif5
STRING clusters	CL:9511	NADH dehydrogenase complex	5	44	0.97	0.0347	10090.ENSMUSP00000013737,10090.ENSMUSP00000022980,10090.ENSMUSP00000042967,10090.ENSMUSP00000074600,10090.ENSMUSP00000081000	Ndufs2,Ndufb9,Ndufv1,Ndufs8,mt-Nd4
STRING clusters	CL:9608	Cytochrome complex	4	25	1.12	0.0373	10090.ENSMUSP00000023210,10090.ENSMUSP00000034881,10090.ENSMUSP00000075150,10090.ENSMUSP00000079944	Cyc1,Cox7a2,Cox6b1,Cox5b
STRING clusters	CL:10839	Mixed, incl. kinesins, and gamma-tubulin complex	6	74	0.83	0.0379	10090.ENSMUSP00000020163,10090.ENSMUSP00000021950,10090.ENSMUSP00000022638,10090.ENSMUSP00000078534,10090.ENSMUSP00000081714,10090.ENSMUSP00000082004	Nedd1,Dbn1,Nefm,Erc1,Plekha7,Klc1
STRING clusters	CL:29182	Septin ring	3	10	1.39	0.0407	10090.ENSMUSP00000027495,10090.ENSMUSP00000074293,10090.ENSMUSP00000091435	Sept2,Sept11,Sept9
STRING clusters	CL:7307	Regulation of ornithine decarboxylase (ODC), and proteasome binding	6	76	0.81	0.0409	10090.ENSMUSP00000007212,10090.ENSMUSP00000017365,10090.ENSMUSP00000025476,10090.ENSMUSP00000033008,10090.ENSMUSP00000034369,10090.ENSMUSP00000071589	Psmd2,Psmd3,Txnl1,Psma1,Psmb10,Psmd4
KEGG	mmu05020	Prion disease	19	264	0.77	5.38e-07	10090.ENSMUSP00000007212,10090.ENSMUSP00000007799,10090.ENSMUSP00000013737,10090.ENSMUSP00000017365,10090.ENSMUSP00000022980,10090.ENSMUSP00000023210,10090.ENSMUSP00000023507,10090.ENSMUSP00000023707,10090.ENSMUSP00000027752,10090.ENSMUSP00000033008,10090.ENSMUSP00000034049,10090.ENSMUSP00000034881,10090.ENSMUSP00000042967,10090.ENSMUSP00000071589,10090.ENSMUSP00000074600,10090.ENSMUSP00000075150…	Psmd2,Cav1,Ndufs2,Psmd3,Ndufb9,Cyc1,Gsk3b,Sod1,Lamc1,Psma1,Slc25a4,Cox7a2,Ndufv1,Psmd4,Ndufs8,Cox6b1,mt-Nd4,Klc1,Atp5d
KEGG	mmu05014	Amyotrophic lateral sclerosis	20	364	0.66	7.34e-06	10090.ENSMUSP00000007212,10090.ENSMUSP00000013737,10090.ENSMUSP00000017365,10090.ENSMUSP00000022638,10090.ENSMUSP00000022980,10090.ENSMUSP00000023210,10090.ENSMUSP00000023707,10090.ENSMUSP00000026479,10090.ENSMUSP00000033008,10090.ENSMUSP00000034881,10090.ENSMUSP00000042967,10090.ENSMUSP00000068530,10090.ENSMUSP00000071589,10090.ENSMUSP00000074600,10090.ENSMUSP00000075150,10090.ENSMUSP00000081000…	Psmd2,Ndufs2,Psmd3,Nefm,Ndufb9,Cyc1,Sod1,Dctn2,Psma1,Cox7a2,Ndufv1,Nup98,Psmd4,Ndufs8,Cox6b1,mt-Nd4,Klc1,Atp5d,Fus,Hnrnpa2b1
KEGG	mmu05012	Parkinson disease	16	239	0.74	9.2e-06	10090.ENSMUSP00000007212,10090.ENSMUSP00000013737,10090.ENSMUSP00000017365,10090.ENSMUSP00000022980,10090.ENSMUSP00000023210,10090.ENSMUSP00000026013,10090.ENSMUSP00000033008,10090.ENSMUSP00000034049,10090.ENSMUSP00000034881,10090.ENSMUSP00000042967,10090.ENSMUSP00000071589,10090.ENSMUSP00000074600,10090.ENSMUSP00000075150,10090.ENSMUSP00000081000,10090.ENSMUSP00000082004,10090.ENSMUSP00000101006	Psmd2,Ndufs2,Psmd3,Ndufb9,Cyc1,Maoa,Psma1,Slc25a4,Cox7a2,Ndufv1,Psmd4,Ndufs8,Cox6b1,mt-Nd4,Klc1,Atp5d
KEGG	mmu05016	Huntington disease	17	296	0.68	2.15e-05	10090.ENSMUSP00000007212,10090.ENSMUSP00000013737,10090.ENSMUSP00000017365,10090.ENSMUSP00000022980,10090.ENSMUSP00000023210,10090.ENSMUSP00000023707,10090.ENSMUSP00000026479,10090.ENSMUSP00000033008,10090.ENSMUSP00000034049,10090.ENSMUSP00000034881,10090.ENSMUSP00000042967,10090.ENSMUSP00000071589,10090.ENSMUSP00000074600,10090.ENSMUSP00000075150,10090.ENSMUSP00000081000,10090.ENSMUSP00000082004…	Psmd2,Ndufs2,Psmd3,Ndufb9,Cyc1,Sod1,Dctn2,Psma1,Slc25a4,Cox7a2,Ndufv1,Psmd4,Ndufs8,Cox6b1,mt-Nd4,Klc1,Atp5d
KEGG	mmu05010	Alzheimer disease	18	359	0.62	5.02e-05	10090.ENSMUSP00000005066,10090.ENSMUSP00000007212,10090.ENSMUSP00000010753,10090.ENSMUSP00000013737,10090.ENSMUSP00000017365,10090.ENSMUSP00000022980,10090.ENSMUSP00000023210,10090.ENSMUSP00000023507,10090.ENSMUSP00000033008,10090.ENSMUSP00000034049,10090.ENSMUSP00000034881,10090.ENSMUSP00000042967,10090.ENSMUSP00000071589,10090.ENSMUSP00000074600,10090.ENSMUSP00000075150,10090.ENSMUSP00000081000…	Map2k1,Psmd2,Psen2,Ndufs2,Psmd3,Ndufb9,Cyc1,Gsk3b,Psma1,Slc25a4,Cox7a2,Ndufv1,Psmd4,Ndufs8,Cox6b1,mt-Nd4,Klc1,Atp5d
KEGG	mmu00190	Oxidative phosphorylation	10	130	0.8	0.00035	10090.ENSMUSP00000006435,10090.ENSMUSP00000013737,10090.ENSMUSP00000022980,10090.ENSMUSP00000023210,10090.ENSMUSP00000034881,10090.ENSMUSP00000042967,10090.ENSMUSP00000074600,10090.ENSMUSP00000075150,10090.ENSMUSP00000081000,10090.ENSMUSP00000101006	Atp6v1b2,Ndufs2,Ndufb9,Cyc1,Cox7a2,Ndufv1,Ndufs8,Cox6b1,mt-Nd4,Atp5d
KEGG	mmu04714	Thermogenesis	13	225	0.68	0.00035	10090.ENSMUSP00000013737,10090.ENSMUSP00000022980,10090.ENSMUSP00000023210,10090.ENSMUSP00000033634,10090.ENSMUSP00000034881,10090.ENSMUSP00000042967,10090.ENSMUSP00000063166,10090.ENSMUSP00000074600,10090.ENSMUSP00000075150,10090.ENSMUSP00000081000,10090.ENSMUSP00000101006,10090.ENSMUSP00000101514,10090.ENSMUSP00000130532	Ndufs2,Ndufb9,Cyc1,Acsl4,Cox7a2,Ndufv1,Prkaa1,Ndufs8,Cox6b1,mt-Nd4,Atp5d,Rps6ka1,Ndufaf2
KEGG	mmu04932	Non-alcoholic fatty liver disease	10	148	0.75	0.00089	10090.ENSMUSP00000013737,10090.ENSMUSP00000022980,10090.ENSMUSP00000023210,10090.ENSMUSP00000023507,10090.ENSMUSP00000034881,10090.ENSMUSP00000042967,10090.ENSMUSP00000054634,10090.ENSMUSP00000063166,10090.ENSMUSP00000074600,10090.ENSMUSP00000075150	Ndufs2,Ndufb9,Cyc1,Gsk3b,Cox7a2,Ndufv1,Cdc42,Prkaa1,Ndufs8,Cox6b1
KEGG	mmu01100	Metabolic pathways	38	1536	0.31	0.001	10090.ENSMUSP00000001304,10090.ENSMUSP00000006435,10090.ENSMUSP00000006692,10090.ENSMUSP00000013737,10090.ENSMUSP00000019323,10090.ENSMUSP00000020034,10090.ENSMUSP00000020522,10090.ENSMUSP00000021443,10090.ENSMUSP00000022980,10090.ENSMUSP00000023210,10090.ENSMUSP00000025632,10090.ENSMUSP00000026013,10090.ENSMUSP00000026538,10090.ENSMUSP00000027810,10090.ENSMUSP00000027973,10090.ENSMUSP00000029147…	Ckb,Atp6v1b2,Mvd,Ndufs2,Mdh2,Echdc1,Pfkl,Mthfd1,Ndufb9,Cyc1,Carnmt1,Maoa,Echs1,Fh1,Sephs1,Nfs1,Hadh,Txndc12,Agpat9,Mmab,Hibadh,Acsl4,Cbr4,Cox7a2,Pomt1,Agps,Ndufv1,Mtap,Pgm2,Pld4,Ndufs8,Cox6b1,mt-Nd4,Pgd,Atp5d,Anpep,Gls,Tpi1
KEGG	mmu05100	Bacterial invasion of epithelial cells	7	71	0.91	0.0014	10090.ENSMUSP00000007799,10090.ENSMUSP00000027495,10090.ENSMUSP00000031695,10090.ENSMUSP00000054634,10090.ENSMUSP00000071619,10090.ENSMUSP00000074293,10090.ENSMUSP00000091435	Cav1,Sept2,Wasl,Cdc42,Elmo2,Sept11,Sept9
KEGG	mmu03010	Ribosome	8	127	0.72	0.0068	10090.ENSMUSP00000058368,10090.ENSMUSP00000073175,10090.ENSMUSP00000073880,10090.ENSMUSP00000078654,10090.ENSMUSP00000080203,10090.ENSMUSP00000081474,10090.ENSMUSP00000104067,10090.ENSMUSP00000110731	Rpl18a,Rpl26,Rps7,Rpl17,Rpl29,Rplp2,Rps19,Rpl35a
KEGG	mmu03040	Spliceosome	8	131	0.7	0.0076	10090.ENSMUSP00000031513,10090.ENSMUSP00000043662,10090.ENSMUSP00000048153,10090.ENSMUSP00000079228,10090.ENSMUSP00000101858,10090.ENSMUSP00000105985,10090.ENSMUSP00000107237,10090.ENSMUSP00000117160	Srsf9,Sf3b6,Rbmxl1,Snrpa,Fus,Srsf5,Hnrnpc,Sf3a2
KEGG	mmu03050	Proteasome	5	46	0.95	0.009	10090.ENSMUSP00000007212,10090.ENSMUSP00000017365,10090.ENSMUSP00000033008,10090.ENSMUSP00000034369,10090.ENSMUSP00000071589	Psmd2,Psmd3,Psma1,Psmb10,Psmd4
KEGG	mmu03013	RNA transport	8	171	0.59	0.0345	10090.ENSMUSP00000001479,10090.ENSMUSP00000022960,10090.ENSMUSP00000047898,10090.ENSMUSP00000060900,10090.ENSMUSP00000068530,10090.ENSMUSP00000101858,10090.ENSMUSP00000110069,10090.ENSMUSP00000126825	Kpnb1,Eif3e,Ddx19a,Trnt1,Nup98,Fus,Tacc3,Eif5
Reactome	MMU-1430728	Metabolism	55	1779	0.41	2.62e-07	10090.ENSMUSP00000001304,10090.ENSMUSP00000001479,10090.ENSMUSP00000006692,10090.ENSMUSP00000007212,10090.ENSMUSP00000007255,10090.ENSMUSP00000007799,10090.ENSMUSP00000013737,10090.ENSMUSP00000017365,10090.ENSMUSP00000019323,10090.ENSMUSP00000020024,10090.ENSMUSP00000020411,10090.ENSMUSP00000020522,10090.ENSMUSP00000021443,10090.ENSMUSP00000021522,10090.ENSMUSP00000022980,10090.ENSMUSP00000023210…	Ckb,Kpnb1,Mvd,Psmd2,Ddah2,Cav1,Ndufs2,Psmd3,Mdh2,Fabp7,Osbpl5,Pfkl,Mthfd1,Glrx5,Ndufb9,Cyc1,Carnmt1,Maoa,Echs1,Fh1,Crat,Nfs1,Hadh,Agpat9,Mmab,Wasl,Hibadh,Psma1,Gpc4,Acsl4,Cbr4,Psmb10,Agps,Ndufv1,Gna11,Abhd4,Dnph1,Acy3,Mtap,Pgm2,Pld4,Nup98,Psmd4,Ndufs8,Cox6b1,mt-Nd4,Pgd,Gng5,Acp6,Acot11,Atp5d,Ncor2,Gls,Ndufaf2,Tpi1
Reactome	MMU-8953854	Metabolism of RNA	28	556	0.62	4.14e-07	10090.ENSMUSP00000007212,10090.ENSMUSP00000017365,10090.ENSMUSP00000020153,10090.ENSMUSP00000020608,10090.ENSMUSP00000031513,10090.ENSMUSP00000033008,10090.ENSMUSP00000034369,10090.ENSMUSP00000034981,10090.ENSMUSP00000043662,10090.ENSMUSP00000048153,10090.ENSMUSP00000058368,10090.ENSMUSP00000068530,10090.ENSMUSP00000071589,10090.ENSMUSP00000073175,10090.ENSMUSP00000073880,10090.ENSMUSP00000076989…	Psmd2,Psmd3,Hbs1l,Ppp2ca,Srsf9,Psma1,Psmb10,Xrn1,Sf3b6,Rbmxl1,Rpl18a,Nup98,Psmd4,Rpl26,Rps7,Hnrnph1,Rpl17,Snrpa,Rpl29,Rplp2,Elavl1,Fus,Rps19,Srsf5,Hnrnpc,Hnrnpa2b1,Rpl35a,Sf3a2
Reactome	MMU-72706	GTP hydrolysis and joining of the 60S ribosomal subunit	11	108	0.92	0.00011	10090.ENSMUSP00000022960,10090.ENSMUSP00000038839,10090.ENSMUSP00000058368,10090.ENSMUSP00000073175,10090.ENSMUSP00000073880,10090.ENSMUSP00000078654,10090.ENSMUSP00000080203,10090.ENSMUSP00000081474,10090.ENSMUSP00000104067,10090.ENSMUSP00000110731,10090.ENSMUSP00000126825	Eif3e,Eif3l,Rpl18a,Rpl26,Rps7,Rpl17,Rpl29,Rplp2,Rps19,Rpl35a,Eif5
Reactome	MMU-72689	Formation of a pool of free 40S subunits	10	97	0.93	0.00017	10090.ENSMUSP00000022960,10090.ENSMUSP00000038839,10090.ENSMUSP00000058368,10090.ENSMUSP00000073175,10090.ENSMUSP00000073880,10090.ENSMUSP00000078654,10090.ENSMUSP00000080203,10090.ENSMUSP00000081474,10090.ENSMUSP00000104067,10090.ENSMUSP00000110731	Eif3e,Eif3l,Rpl18a,Rpl26,Rps7,Rpl17,Rpl29,Rplp2,Rps19,Rpl35a
Reactome	MMU-156827	L13a-mediated translational silencing of Ceruloplasmin expression	10	107	0.89	0.00034	10090.ENSMUSP00000022960,10090.ENSMUSP00000038839,10090.ENSMUSP00000058368,10090.ENSMUSP00000073175,10090.ENSMUSP00000073880,10090.ENSMUSP00000078654,10090.ENSMUSP00000080203,10090.ENSMUSP00000081474,10090.ENSMUSP00000104067,10090.ENSMUSP00000110731	Eif3e,Eif3l,Rpl18a,Rpl26,Rps7,Rpl17,Rpl29,Rplp2,Rps19,Rpl35a
Reactome	MMU-6807070	PTEN Regulation	10	112	0.87	0.00044	10090.ENSMUSP00000007212,10090.ENSMUSP00000017365,10090.ENSMUSP00000025183,10090.ENSMUSP00000033008,10090.ENSMUSP00000033720,10090.ENSMUSP00000034369,10090.ENSMUSP00000040431,10090.ENSMUSP00000041370,10090.ENSMUSP00000071589,10090.ENSMUSP00000124093	Psmd2,Psmd3,Ring1,Psma1,Rbbp7,Psmb10,Stub1,Gatad2b,Psmd4,Usp7
Reactome	MMU-72766	Translation	13	223	0.68	0.001	10090.ENSMUSP00000022960,10090.ENSMUSP00000028250,10090.ENSMUSP00000038839,10090.ENSMUSP00000048348,10090.ENSMUSP00000058368,10090.ENSMUSP00000073175,10090.ENSMUSP00000073880,10090.ENSMUSP00000078654,10090.ENSMUSP00000080203,10090.ENSMUSP00000081474,10090.ENSMUSP00000104067,10090.ENSMUSP00000110731,10090.ENSMUSP00000126825	Eif3e,Mrrf,Eif3l,Mrps35,Rpl18a,Rpl26,Rps7,Rpl17,Rpl29,Rplp2,Rps19,Rpl35a,Eif5
Reactome	MMU-195721	Signaling by WNT	13	230	0.67	0.0013	10090.ENSMUSP00000002837,10090.ENSMUSP00000007212,10090.ENSMUSP00000007799,10090.ENSMUSP00000017365,10090.ENSMUSP00000019939,10090.ENSMUSP00000020608,10090.ENSMUSP00000023507,10090.ENSMUSP00000033008,10090.ENSMUSP00000034369,10090.ENSMUSP00000071589,10090.ENSMUSP00000087485,10090.ENSMUSP00000096755,10090.ENSMUSP00000103481	Tmed5,Psmd2,Cav1,Psmd3,Snx3,Ppp2ca,Gsk3b,Psma1,Psmb10,Psmd4,Gng5,Sox2,Clta
Reactome	MMU-1428517	The citric acid (TCA) cycle and respiratory electron transport	11	167	0.74	0.0015	10090.ENSMUSP00000013737,10090.ENSMUSP00000019323,10090.ENSMUSP00000022980,10090.ENSMUSP00000023210,10090.ENSMUSP00000027810,10090.ENSMUSP00000042967,10090.ENSMUSP00000074600,10090.ENSMUSP00000075150,10090.ENSMUSP00000081000,10090.ENSMUSP00000101006,10090.ENSMUSP00000130532	Ndufs2,Mdh2,Ndufb9,Cyc1,Fh1,Ndufv1,Ndufs8,Cox6b1,mt-Nd4,Atp5d,Ndufaf2
Reactome	MMU-69206	G1/S Transition	9	106	0.85	0.0015	10090.ENSMUSP00000007212,10090.ENSMUSP00000017365,10090.ENSMUSP00000020608,10090.ENSMUSP00000033008,10090.ENSMUSP00000034369,10090.ENSMUSP00000048319,10090.ENSMUSP00000059192,10090.ENSMUSP00000071589,10090.ENSMUSP00000091495	Psmd2,Psmd3,Ppp2ca,Psma1,Psmb10,Orc3,Mcm3,Psmd4,Ccnd1
Reactome	MMU-975957	Nonsense Mediated Decay (NMD) enhanced by the Exon Junction Complex (EJC)	9	110	0.83	0.0017	10090.ENSMUSP00000020608,10090.ENSMUSP00000058368,10090.ENSMUSP00000073175,10090.ENSMUSP00000073880,10090.ENSMUSP00000078654,10090.ENSMUSP00000080203,10090.ENSMUSP00000081474,10090.ENSMUSP00000104067,10090.ENSMUSP00000110731	Ppp2ca,Rpl18a,Rpl26,Rps7,Rpl17,Rpl29,Rplp2,Rps19,Rpl35a
Reactome	MMU-163200	Respiratory electron transport, ATP synthesis by chemiosmotic coupling, and heat production by uncoupling proteins.	9	116	0.81	0.002	10090.ENSMUSP00000013737,10090.ENSMUSP00000022980,10090.ENSMUSP00000023210,10090.ENSMUSP00000042967,10090.ENSMUSP00000074600,10090.ENSMUSP00000075150,10090.ENSMUSP00000081000,10090.ENSMUSP00000101006,10090.ENSMUSP00000130532	Ndufs2,Ndufb9,Cyc1,Ndufv1,Ndufs8,Cox6b1,mt-Nd4,Atp5d,Ndufaf2
Reactome	MMU-1799339	SRP-dependent cotranslational protein targeting to membrane	8	88	0.88	0.002	10090.ENSMUSP00000058368,10090.ENSMUSP00000073175,10090.ENSMUSP00000073880,10090.ENSMUSP00000078654,10090.ENSMUSP00000080203,10090.ENSMUSP00000081474,10090.ENSMUSP00000104067,10090.ENSMUSP00000110731	Rpl18a,Rpl26,Rps7,Rpl17,Rpl29,Rplp2,Rps19,Rpl35a
Reactome	MMU-72163	mRNA Splicing - Major Pathway	11	178	0.71	0.002	10090.ENSMUSP00000031513,10090.ENSMUSP00000043662,10090.ENSMUSP00000048153,10090.ENSMUSP00000076989,10090.ENSMUSP00000079228,10090.ENSMUSP00000096549,10090.ENSMUSP00000101858,10090.ENSMUSP00000105985,10090.ENSMUSP00000107237,10090.ENSMUSP00000110103,10090.ENSMUSP00000117160	Srsf9,Sf3b6,Rbmxl1,Hnrnph1,Snrpa,Elavl1,Fus,Srsf5,Hnrnpc,Hnrnpa2b1,Sf3a2
Reactome	MMU-8878166	Transcriptional regulation by RUNX2	7	62	0.97	0.002	10090.ENSMUSP00000007212,10090.ENSMUSP00000017365,10090.ENSMUSP00000033008,10090.ENSMUSP00000034369,10090.ENSMUSP00000040431,10090.ENSMUSP00000071589,10090.ENSMUSP00000091495	Psmd2,Psmd3,Psma1,Psmb10,Stub1,Psmd4,Ccnd1
Reactome	MMU-975956	Nonsense Mediated Decay (NMD) independent of the Exon Junction Complex (EJC)	8	90	0.87	0.002	10090.ENSMUSP00000058368,10090.ENSMUSP00000073175,10090.ENSMUSP00000073880,10090.ENSMUSP00000078654,10090.ENSMUSP00000080203,10090.ENSMUSP00000081474,10090.ENSMUSP00000104067,10090.ENSMUSP00000110731	Rpl18a,Rpl26,Rps7,Rpl17,Rpl29,Rplp2,Rps19,Rpl35a
Reactome	MMU-611105	Respiratory electron transport	8	92	0.86	0.0021	10090.ENSMUSP00000013737,10090.ENSMUSP00000022980,10090.ENSMUSP00000023210,10090.ENSMUSP00000042967,10090.ENSMUSP00000074600,10090.ENSMUSP00000075150,10090.ENSMUSP00000081000,10090.ENSMUSP00000130532	Ndufs2,Ndufb9,Cyc1,Ndufv1,Ndufs8,Cox6b1,mt-Nd4,Ndufaf2
Reactome	MMU-68867	Assembly of the pre-replicative complex	7	67	0.94	0.0022	10090.ENSMUSP00000007212,10090.ENSMUSP00000017365,10090.ENSMUSP00000033008,10090.ENSMUSP00000034369,10090.ENSMUSP00000048319,10090.ENSMUSP00000059192,10090.ENSMUSP00000071589	Psmd2,Psmd3,Psma1,Psmb10,Orc3,Mcm3,Psmd4
Reactome	MMU-1640170	Cell Cycle	20	574	0.46	0.0024	10090.ENSMUSP00000001479,10090.ENSMUSP00000007212,10090.ENSMUSP00000017365,10090.ENSMUSP00000019109,10090.ENSMUSP00000020163,10090.ENSMUSP00000020608,10090.ENSMUSP00000026479,10090.ENSMUSP00000028509,10090.ENSMUSP00000028553,10090.ENSMUSP00000028817,10090.ENSMUSP00000033008,10090.ENSMUSP00000033720,10090.ENSMUSP00000034369,10090.ENSMUSP00000037409,10090.ENSMUSP00000048319,10090.ENSMUSP00000049056…	Kpnb1,Psmd2,Psmd3,Ywhah,Nedd1,Ppp2ca,Dctn2,Gorasp2,Nop10,Pcna,Psma1,Rbbp7,Psmb10,Rsf1,Orc3,Nek9,Mcm3,Nup98,Psmd4,Ccnd1
Reactome	MMU-68949	Orc1 removal from chromatin	7	70	0.92	0.0026	10090.ENSMUSP00000007212,10090.ENSMUSP00000017365,10090.ENSMUSP00000033008,10090.ENSMUSP00000034369,10090.ENSMUSP00000048319,10090.ENSMUSP00000059192,10090.ENSMUSP00000071589	Psmd2,Psmd3,Psma1,Psmb10,Orc3,Mcm3,Psmd4
Reactome	MMU-72203	Processing of Capped Intron-Containing Pre-mRNA	12	234	0.63	0.0029	10090.ENSMUSP00000031513,10090.ENSMUSP00000043662,10090.ENSMUSP00000048153,10090.ENSMUSP00000068530,10090.ENSMUSP00000076989,10090.ENSMUSP00000079228,10090.ENSMUSP00000096549,10090.ENSMUSP00000101858,10090.ENSMUSP00000105985,10090.ENSMUSP00000107237,10090.ENSMUSP00000110103,10090.ENSMUSP00000117160	Srsf9,Sf3b6,Rbmxl1,Nup98,Hnrnph1,Snrpa,Elavl1,Fus,Srsf5,Hnrnpc,Hnrnpa2b1,Sf3a2
Reactome	MMU-168249	Innate Immune System	27	949	0.37	0.003	10090.ENSMUSP00000001479,10090.ENSMUSP00000001950,10090.ENSMUSP00000005406,10090.ENSMUSP00000006435,10090.ENSMUSP00000007212,10090.ENSMUSP00000015011,10090.ENSMUSP00000017365,10090.ENSMUSP00000020522,10090.ENSMUSP00000020608,10090.ENSMUSP00000031695,10090.ENSMUSP00000033008,10090.ENSMUSP00000033012,10090.ENSMUSP00000034369,10090.ENSMUSP00000041644,10090.ENSMUSP00000052283,10090.ENSMUSP00000054634…	Kpnb1,Tollip,App,Atp6v1b2,Psmd2,Surf4,Psmd3,Pfkl,Ppp2ca,Wasl,Psma1,Copb1,Psmb10,Brk1,Lamp2,Cdc42,Pgm2,Trim32,Pld4,Psmd4,Elmo2,Atp11a,Lyz2,Rps6ka1,Anpep,Mlec,Faf2
Reactome	MMU-75815	Ubiquitin-dependent degradation of Cyclin D	6	50	1	0.0032	10090.ENSMUSP00000007212,10090.ENSMUSP00000017365,10090.ENSMUSP00000033008,10090.ENSMUSP00000034369,10090.ENSMUSP00000071589,10090.ENSMUSP00000091495	Psmd2,Psmd3,Psma1,Psmb10,Psmd4,Ccnd1
Reactome	MMU-8939902	Regulation of RUNX2 expression and activity	6	51	0.99	0.0034	10090.ENSMUSP00000007212,10090.ENSMUSP00000017365,10090.ENSMUSP00000033008,10090.ENSMUSP00000034369,10090.ENSMUSP00000040431,10090.ENSMUSP00000071589	Psmd2,Psmd3,Psma1,Psmb10,Stub1,Psmd4
Reactome	MMU-195253	Degradation of beta-catenin by the destruction complex	7	77	0.88	0.0036	10090.ENSMUSP00000007212,10090.ENSMUSP00000017365,10090.ENSMUSP00000020608,10090.ENSMUSP00000023507,10090.ENSMUSP00000033008,10090.ENSMUSP00000034369,10090.ENSMUSP00000071589	Psmd2,Psmd3,Ppp2ca,Gsk3b,Psma1,Psmb10,Psmd4
Reactome	MMU-6799198	Complex I biogenesis	6	54	0.96	0.0042	10090.ENSMUSP00000013737,10090.ENSMUSP00000022980,10090.ENSMUSP00000042967,10090.ENSMUSP00000074600,10090.ENSMUSP00000081000,10090.ENSMUSP00000130532	Ndufs2,Ndufb9,Ndufv1,Ndufs8,mt-Nd4,Ndufaf2
Reactome	MMU-201681	TCF dependent signaling in response to WNT	9	148	0.7	0.0053	10090.ENSMUSP00000007212,10090.ENSMUSP00000007799,10090.ENSMUSP00000017365,10090.ENSMUSP00000020608,10090.ENSMUSP00000023507,10090.ENSMUSP00000033008,10090.ENSMUSP00000034369,10090.ENSMUSP00000071589,10090.ENSMUSP00000096755	Psmd2,Cav1,Psmd3,Ppp2ca,Gsk3b,Psma1,Psmb10,Psmd4,Sox2
Reactome	MMU-450531	Regulation of mRNA stability by proteins that bind AU-rich elements	7	84	0.84	0.0053	10090.ENSMUSP00000007212,10090.ENSMUSP00000017365,10090.ENSMUSP00000033008,10090.ENSMUSP00000034369,10090.ENSMUSP00000034981,10090.ENSMUSP00000071589,10090.ENSMUSP00000096549	Psmd2,Psmd3,Psma1,Psmb10,Xrn1,Psmd4,Elavl1
Reactome	MMU-5610785	GLI3 is processed to GLI3R by the proteasome	6	57	0.94	0.0053	10090.ENSMUSP00000007212,10090.ENSMUSP00000017365,10090.ENSMUSP00000023507,10090.ENSMUSP00000033008,10090.ENSMUSP00000034369,10090.ENSMUSP00000071589	Psmd2,Psmd3,Gsk3b,Psma1,Psmb10,Psmd4
Reactome	MMU-68827	CDT1 association with the CDC6:ORC:origin complex	6	58	0.93	0.0053	10090.ENSMUSP00000007212,10090.ENSMUSP00000017365,10090.ENSMUSP00000033008,10090.ENSMUSP00000034369,10090.ENSMUSP00000048319,10090.ENSMUSP00000071589	Psmd2,Psmd3,Psma1,Psmb10,Orc3,Psmd4
Reactome	MMU-69242	S Phase	9	147	0.7	0.0053	10090.ENSMUSP00000007212,10090.ENSMUSP00000017365,10090.ENSMUSP00000028817,10090.ENSMUSP00000033008,10090.ENSMUSP00000034369,10090.ENSMUSP00000048319,10090.ENSMUSP00000059192,10090.ENSMUSP00000071589,10090.ENSMUSP00000091495	Psmd2,Psmd3,Pcna,Psma1,Psmb10,Orc3,Mcm3,Psmd4,Ccnd1
Reactome	MMU-187577	SCF(Skp2)-mediated degradation of p27/p21	6	60	0.92	0.0059	10090.ENSMUSP00000007212,10090.ENSMUSP00000017365,10090.ENSMUSP00000033008,10090.ENSMUSP00000034369,10090.ENSMUSP00000071589,10090.ENSMUSP00000091495	Psmd2,Psmd3,Psma1,Psmb10,Psmd4,Ccnd1
Reactome	MMU-69239	Synthesis of DNA	8	118	0.75	0.0059	10090.ENSMUSP00000007212,10090.ENSMUSP00000017365,10090.ENSMUSP00000028817,10090.ENSMUSP00000033008,10090.ENSMUSP00000034369,10090.ENSMUSP00000048319,10090.ENSMUSP00000059192,10090.ENSMUSP00000071589	Psmd2,Psmd3,Pcna,Psma1,Psmb10,Orc3,Mcm3,Psmd4
Reactome	MMU-392499	Metabolism of proteins	37	1609	0.28	0.0063	10090.ENSMUSP00000005406,10090.ENSMUSP00000006692,10090.ENSMUSP00000007212,10090.ENSMUSP00000017365,10090.ENSMUSP00000019939,10090.ENSMUSP00000020334,10090.ENSMUSP00000022960,10090.ENSMUSP00000025183,10090.ENSMUSP00000026479,10090.ENSMUSP00000027752,10090.ENSMUSP00000028250,10090.ENSMUSP00000028817,10090.ENSMUSP00000033008,10090.ENSMUSP00000033012,10090.ENSMUSP00000033720,10090.ENSMUSP00000034369…	App,Mvd,Psmd2,Psmd3,Snx3,Usp15,Eif3e,Ring1,Dctn2,Lamc1,Mrrf,Pcna,Psma1,Copb1,Rbbp7,Psmb10,Copg2,Eif3l,Golgb1,Mrps35,Rpl18a,Nup98,Psmd4,Rpl26,Rps7,Rpl17,Rpl29,Rplp2,Gng5,B3glct,Rps19,Hnrnpc,Copg1,Rpl35a,Fkbp8,Usp7,Eif5
Reactome	MMU-5358346	Hedgehog ligand biogenesis	6	62	0.9	0.0064	10090.ENSMUSP00000007212,10090.ENSMUSP00000017365,10090.ENSMUSP00000033008,10090.ENSMUSP00000034369,10090.ENSMUSP00000071589,10090.ENSMUSP00000072929	Psmd2,Psmd3,Psma1,Psmb10,Psmd4,Erlec1
Reactome	MMU-114608	Platelet degranulation	8	122	0.73	0.0066	10090.ENSMUSP00000005234,10090.ENSMUSP00000005406,10090.ENSMUSP00000023707,10090.ENSMUSP00000025515,10090.ENSMUSP00000035579,10090.ENSMUSP00000052283,10090.ENSMUSP00000066359,10090.ENSMUSP00000127751	Wdr1,App,Sod1,Tmx3,Lgals3bp,Lamp2,Fam49b,Endod1
Reactome	MMU-1236975	Antigen processing-Cross presentation	7	92	0.8	0.007	10090.ENSMUSP00000007212,10090.ENSMUSP00000017365,10090.ENSMUSP00000033008,10090.ENSMUSP00000034369,10090.ENSMUSP00000036998,10090.ENSMUSP00000069416,10090.ENSMUSP00000071589	Psmd2,Psmd3,Psma1,Psmb10,Lnpep,Itgb5,Psmd4
Reactome	MMU-1257604	PIP3 activates AKT signaling	11	234	0.59	0.007	10090.ENSMUSP00000007212,10090.ENSMUSP00000017365,10090.ENSMUSP00000020608,10090.ENSMUSP00000025183,10090.ENSMUSP00000033008,10090.ENSMUSP00000033720,10090.ENSMUSP00000034369,10090.ENSMUSP00000040431,10090.ENSMUSP00000041370,10090.ENSMUSP00000071589,10090.ENSMUSP00000124093	Psmd2,Psmd3,Ppp2ca,Ring1,Psma1,Rbbp7,Psmb10,Stub1,Gatad2b,Psmd4,Usp7
Reactome	MMU-199991	Membrane Trafficking	18	560	0.42	0.0078	10090.ENSMUSP00000005406,10090.ENSMUSP00000007602,10090.ENSMUSP00000015011,10090.ENSMUSP00000021605,10090.ENSMUSP00000022196,10090.ENSMUSP00000025239,10090.ENSMUSP00000026479,10090.ENSMUSP00000031695,10090.ENSMUSP00000033012,10090.ENSMUSP00000038368,10090.ENSMUSP00000039243,10090.ENSMUSP00000045239,10090.ENSMUSP00000082004,10090.ENSMUSP00000092230,10090.ENSMUSP00000103481,10090.ENSMUSP00000109237…	App,M6pr,Surf4,Trip11,Ap3b1,Bin1,Dctn2,Wasl,Copb1,Copg2,Snx2,Golgb1,Klc1,Vps4b,Clta,Copg1,Itsn1,Agfg1
Reactome	MMU-9020702	Interleukin-1 signaling	7	95	0.78	0.0078	10090.ENSMUSP00000001950,10090.ENSMUSP00000005406,10090.ENSMUSP00000007212,10090.ENSMUSP00000017365,10090.ENSMUSP00000033008,10090.ENSMUSP00000034369,10090.ENSMUSP00000071589	Tollip,App,Psmd2,Psmd3,Psma1,Psmb10,Psmd4
Reactome	MMU-9006934	Signaling by Receptor Tyrosine Kinases	15	418	0.47	0.008	10090.ENSMUSP00000005066,10090.ENSMUSP00000006435,10090.ENSMUSP00000007799,10090.ENSMUSP00000010753,10090.ENSMUSP00000020608,10090.ENSMUSP00000027752,10090.ENSMUSP00000040431,10090.ENSMUSP00000041644,10090.ENSMUSP00000054634,10090.ENSMUSP00000071619,10090.ENSMUSP00000076989,10090.ENSMUSP00000083620,10090.ENSMUSP00000101514,10090.ENSMUSP00000103481,10090.ENSMUSP00000140536	Map2k1,Atp6v1b2,Cav1,Psen2,Ppp2ca,Lamc1,Stub1,Brk1,Cdc42,Elmo2,Hnrnph1,Col5a2,Rps6ka1,Clta,Erbb2ip
Reactome	MMU-8948751	Regulation of PTEN stability and activity	6	68	0.86	0.0083	10090.ENSMUSP00000007212,10090.ENSMUSP00000017365,10090.ENSMUSP00000033008,10090.ENSMUSP00000034369,10090.ENSMUSP00000040431,10090.ENSMUSP00000071589	Psmd2,Psmd3,Psma1,Psmb10,Stub1,Psmd4
Reactome	MMU-382556	ABC-family proteins mediated transport	7	99	0.77	0.009	10090.ENSMUSP00000007212,10090.ENSMUSP00000017365,10090.ENSMUSP00000029770,10090.ENSMUSP00000033008,10090.ENSMUSP00000034369,10090.ENSMUSP00000071589,10090.ENSMUSP00000072929	Psmd2,Psmd3,Abcd3,Psma1,Psmb10,Psmd4,Erlec1
Reactome	MMU-199992	trans-Golgi Network Vesicle Budding	6	70	0.85	0.0092	10090.ENSMUSP00000005406,10090.ENSMUSP00000007602,10090.ENSMUSP00000022196,10090.ENSMUSP00000039243,10090.ENSMUSP00000045239,10090.ENSMUSP00000103481	App,M6pr,Ap3b1,Snx2,Golgb1,Clta
Reactome	MMU-71291	Metabolism of amino acids and derivatives	11	250	0.56	0.0096	10090.ENSMUSP00000001304,10090.ENSMUSP00000007212,10090.ENSMUSP00000017365,10090.ENSMUSP00000025632,10090.ENSMUSP00000026538,10090.ENSMUSP00000031788,10090.ENSMUSP00000033008,10090.ENSMUSP00000034369,10090.ENSMUSP00000061092,10090.ENSMUSP00000071589,10090.ENSMUSP00000110158	Ckb,Psmd2,Psmd3,Carnmt1,Echs1,Hibadh,Psma1,Psmb10,Mtap,Psmd4,Gls
Reactome	MMU-5689880	Ub-specific processing proteases	9	172	0.64	0.01	10090.ENSMUSP00000007212,10090.ENSMUSP00000017365,10090.ENSMUSP00000019939,10090.ENSMUSP00000020334,10090.ENSMUSP00000033008,10090.ENSMUSP00000034369,10090.ENSMUSP00000071589,10090.ENSMUSP00000114069,10090.ENSMUSP00000124093	Psmd2,Psmd3,Snx3,Usp15,Psma1,Psmb10,Psmd4,Fkbp8,Usp7
Reactome	MMU-76002	Platelet activation, signaling and aggregation	11	253	0.56	0.0101	10090.ENSMUSP00000005234,10090.ENSMUSP00000005406,10090.ENSMUSP00000023707,10090.ENSMUSP00000025515,10090.ENSMUSP00000035579,10090.ENSMUSP00000043190,10090.ENSMUSP00000052283,10090.ENSMUSP00000054634,10090.ENSMUSP00000066359,10090.ENSMUSP00000087485,10090.ENSMUSP00000127751	Wdr1,App,Sod1,Tmx3,Lgals3bp,Gna11,Lamp2,Cdc42,Fam49b,Gng5,Endod1
Reactome	MMU-5687128	MAPK6/MAPK4 signaling	6	74	0.83	0.0109	10090.ENSMUSP00000007212,10090.ENSMUSP00000017365,10090.ENSMUSP00000033008,10090.ENSMUSP00000034369,10090.ENSMUSP00000054634,10090.ENSMUSP00000071589	Psmd2,Psmd3,Psma1,Psmb10,Cdc42,Psmd4
Reactome	MMU-1236978	Cross-presentation of soluble exogenous antigens (endosomes)	5	48	0.93	0.0114	10090.ENSMUSP00000007212,10090.ENSMUSP00000017365,10090.ENSMUSP00000033008,10090.ENSMUSP00000034369,10090.ENSMUSP00000071589	Psmd2,Psmd3,Psma1,Psmb10,Psmd4
Reactome	MMU-69278	Cell Cycle, Mitotic	16	490	0.43	0.0114	10090.ENSMUSP00000001479,10090.ENSMUSP00000007212,10090.ENSMUSP00000017365,10090.ENSMUSP00000020163,10090.ENSMUSP00000020608,10090.ENSMUSP00000026479,10090.ENSMUSP00000028509,10090.ENSMUSP00000028817,10090.ENSMUSP00000033008,10090.ENSMUSP00000034369,10090.ENSMUSP00000048319,10090.ENSMUSP00000049056,10090.ENSMUSP00000059192,10090.ENSMUSP00000068530,10090.ENSMUSP00000071589,10090.ENSMUSP00000091495	Kpnb1,Psmd2,Psmd3,Nedd1,Ppp2ca,Dctn2,Gorasp2,Pcna,Psma1,Psmb10,Orc3,Nek9,Mcm3,Nup98,Psmd4,Ccnd1
Reactome	MMU-69481	G2/M Checkpoints	8	143	0.66	0.0122	10090.ENSMUSP00000007212,10090.ENSMUSP00000017365,10090.ENSMUSP00000019109,10090.ENSMUSP00000033008,10090.ENSMUSP00000034369,10090.ENSMUSP00000048319,10090.ENSMUSP00000059192,10090.ENSMUSP00000071589	Psmd2,Psmd3,Ywhah,Psma1,Psmb10,Orc3,Mcm3,Psmd4
Reactome	MMU-350562	Regulation of ornithine decarboxylase (ODC)	5	50	0.92	0.0124	10090.ENSMUSP00000007212,10090.ENSMUSP00000017365,10090.ENSMUSP00000033008,10090.ENSMUSP00000034369,10090.ENSMUSP00000071589	Psmd2,Psmd3,Psma1,Psmb10,Psmd4
Reactome	MMU-349425	Autodegradation of the E3 ubiquitin ligase COP1	5	51	0.91	0.0133	10090.ENSMUSP00000007212,10090.ENSMUSP00000017365,10090.ENSMUSP00000033008,10090.ENSMUSP00000034369,10090.ENSMUSP00000071589	Psmd2,Psmd3,Psma1,Psmb10,Psmd4
Reactome	MMU-69601	Ubiquitin Mediated Degradation of Phosphorylated Cdc25A	5	51	0.91	0.0133	10090.ENSMUSP00000007212,10090.ENSMUSP00000017365,10090.ENSMUSP00000033008,10090.ENSMUSP00000034369,10090.ENSMUSP00000071589	Psmd2,Psmd3,Psma1,Psmb10,Psmd4
Reactome	MMU-8878159	Transcriptional regulation by RUNX3	6	81	0.79	0.0142	10090.ENSMUSP00000007212,10090.ENSMUSP00000017365,10090.ENSMUSP00000033008,10090.ENSMUSP00000034369,10090.ENSMUSP00000071589,10090.ENSMUSP00000091495	Psmd2,Psmd3,Psma1,Psmb10,Psmd4,Ccnd1
Reactome	MMU-8941858	Regulation of RUNX3 expression and activity	5	53	0.89	0.0145	10090.ENSMUSP00000007212,10090.ENSMUSP00000017365,10090.ENSMUSP00000033008,10090.ENSMUSP00000034369,10090.ENSMUSP00000071589	Psmd2,Psmd3,Psma1,Psmb10,Psmd4
Reactome	MMU-4641257	Degradation of AXIN	5	54	0.88	0.0155	10090.ENSMUSP00000007212,10090.ENSMUSP00000017365,10090.ENSMUSP00000033008,10090.ENSMUSP00000034369,10090.ENSMUSP00000071589	Psmd2,Psmd3,Psma1,Psmb10,Psmd4
Reactome	MMU-8854050	FBXL7 down-regulates AURKA during mitotic entry and in early mitosis	5	54	0.88	0.0155	10090.ENSMUSP00000007212,10090.ENSMUSP00000017365,10090.ENSMUSP00000033008,10090.ENSMUSP00000034369,10090.ENSMUSP00000071589	Psmd2,Psmd3,Psma1,Psmb10,Psmd4
Reactome	MMU-450408	AUF1 (hnRNP D0) binds and destabilizes mRNA	5	55	0.88	0.0163	10090.ENSMUSP00000007212,10090.ENSMUSP00000017365,10090.ENSMUSP00000033008,10090.ENSMUSP00000034369,10090.ENSMUSP00000071589	Psmd2,Psmd3,Psma1,Psmb10,Psmd4
Reactome	MMU-5610780	Degradation of GLI1 by the proteasome	5	55	0.88	0.0163	10090.ENSMUSP00000007212,10090.ENSMUSP00000017365,10090.ENSMUSP00000033008,10090.ENSMUSP00000034369,10090.ENSMUSP00000071589	Psmd2,Psmd3,Psma1,Psmb10,Psmd4
Reactome	MMU-4641258	Degradation of DVL	5	56	0.87	0.0169	10090.ENSMUSP00000007212,10090.ENSMUSP00000017365,10090.ENSMUSP00000033008,10090.ENSMUSP00000034369,10090.ENSMUSP00000071589	Psmd2,Psmd3,Psma1,Psmb10,Psmd4
Reactome	MMU-162582	Signal Transduction	47	2417	0.21	0.0173	10090.ENSMUSP00000002837,10090.ENSMUSP00000005066,10090.ENSMUSP00000005406,10090.ENSMUSP00000006435,10090.ENSMUSP00000007212,10090.ENSMUSP00000007799,10090.ENSMUSP00000010753,10090.ENSMUSP00000016138,10090.ENSMUSP00000017365,10090.ENSMUSP00000019109,10090.ENSMUSP00000019939,10090.ENSMUSP00000020608,10090.ENSMUSP00000023507,10090.ENSMUSP00000025183,10090.ENSMUSP00000027752,10090.ENSMUSP00000031695…	Tmed5,Map2k1,App,Atp6v1b2,Psmd2,Cav1,Psen2,Fnta,Psmd3,Ywhah,Snx3,Ppp2ca,Gsk3b,Ring1,Lamc1,Wasl,Psma1,Gpc4,Rbbp7,Psmb10,Arhgap39,Stub1,Gatad2b,Brk1,Gna11,Fmnl1,Cdc42,Prkaa1,Nup98,Psmd4,Elmo2,Erlec1,Hnrnph1,Klc1,Col5a2,Gng5,Ccnd1,Sox2,Rps6ka1,Clta,Ncor2,Itsn1,Usp7,Myl6,Prc1,Metap2,Erbb2ip
Reactome	MMU-5607761	Dectin-1 mediated noncanonical NF-kB signaling	5	57	0.86	0.0177	10090.ENSMUSP00000007212,10090.ENSMUSP00000017365,10090.ENSMUSP00000033008,10090.ENSMUSP00000034369,10090.ENSMUSP00000071589	Psmd2,Psmd3,Psma1,Psmb10,Psmd4
Reactome	MMU-5676590	NIK-->noncanonical NF-kB signaling	5	57	0.86	0.0177	10090.ENSMUSP00000007212,10090.ENSMUSP00000017365,10090.ENSMUSP00000033008,10090.ENSMUSP00000034369,10090.ENSMUSP00000071589	Psmd2,Psmd3,Psma1,Psmb10,Psmd4
Reactome	MMU-72702	Ribosomal scanning and start codon recognition	5	57	0.86	0.0177	10090.ENSMUSP00000022960,10090.ENSMUSP00000038839,10090.ENSMUSP00000073880,10090.ENSMUSP00000104067,10090.ENSMUSP00000126825	Eif3e,Eif3l,Rps7,Rps19,Eif5
Reactome	MMU-4086400	PCP/CE pathway	6	88	0.75	0.0183	10090.ENSMUSP00000007212,10090.ENSMUSP00000017365,10090.ENSMUSP00000033008,10090.ENSMUSP00000034369,10090.ENSMUSP00000071589,10090.ENSMUSP00000103481	Psmd2,Psmd3,Psma1,Psmb10,Psmd4,Clta
Reactome	MMU-195258	RHO GTPase Effectors	10	246	0.53	0.0206	10090.ENSMUSP00000019109,10090.ENSMUSP00000020608,10090.ENSMUSP00000031695,10090.ENSMUSP00000041644,10090.ENSMUSP00000046296,10090.ENSMUSP00000054634,10090.ENSMUSP00000068530,10090.ENSMUSP00000082004,10090.ENSMUSP00000128803,10090.ENSMUSP00000129675	Ywhah,Ppp2ca,Wasl,Brk1,Fmnl1,Cdc42,Nup98,Klc1,Myl6,Prc1
Reactome	MMU-3858494	Beta-catenin independent WNT signaling	7	127	0.66	0.0219	10090.ENSMUSP00000007212,10090.ENSMUSP00000017365,10090.ENSMUSP00000033008,10090.ENSMUSP00000034369,10090.ENSMUSP00000071589,10090.ENSMUSP00000087485,10090.ENSMUSP00000103481	Psmd2,Psmd3,Psma1,Psmb10,Psmd4,Gng5,Clta
Reactome	MMU-4608870	Asymmetric localization of PCP proteins	5	61	0.83	0.0219	10090.ENSMUSP00000007212,10090.ENSMUSP00000017365,10090.ENSMUSP00000033008,10090.ENSMUSP00000034369,10090.ENSMUSP00000071589	Psmd2,Psmd3,Psma1,Psmb10,Psmd4
Reactome	MMU-202131	Metabolism of nitric oxide: NOS3 activation and regulation	3	15	1.22	0.0223	10090.ENSMUSP00000007255,10090.ENSMUSP00000007799,10090.ENSMUSP00000031695	Ddah2,Cav1,Wasl
Reactome	MMU-174084	Autodegradation of Cdh1 by Cdh1:APC/C	5	63	0.82	0.0242	10090.ENSMUSP00000007212,10090.ENSMUSP00000017365,10090.ENSMUSP00000033008,10090.ENSMUSP00000034369,10090.ENSMUSP00000071589	Psmd2,Psmd3,Psma1,Psmb10,Psmd4
Reactome	MMU-77352	Beta oxidation of butanoyl-CoA to acetyl-CoA	2	3	1.74	0.0251	10090.ENSMUSP00000026538,10090.ENSMUSP00000029610	Echs1,Hadh
Reactome	MMU-1169091	Activation of NF-kappaB in B cells	5	64	0.81	0.0253	10090.ENSMUSP00000007212,10090.ENSMUSP00000017365,10090.ENSMUSP00000033008,10090.ENSMUSP00000034369,10090.ENSMUSP00000071589	Psmd2,Psmd3,Psma1,Psmb10,Psmd4
Reactome	MMU-1234176	Oxygen-dependent proline hydroxylation of Hypoxia-inducible Factor Alpha	5	65	0.8	0.0253	10090.ENSMUSP00000007212,10090.ENSMUSP00000017365,10090.ENSMUSP00000033008,10090.ENSMUSP00000034369,10090.ENSMUSP00000071589	Psmd2,Psmd3,Psma1,Psmb10,Psmd4
Reactome	MMU-168256	Immune System	34	1621	0.24	0.0253	10090.ENSMUSP00000001479,10090.ENSMUSP00000001950,10090.ENSMUSP00000005406,10090.ENSMUSP00000006435,10090.ENSMUSP00000007212,10090.ENSMUSP00000015011,10090.ENSMUSP00000017365,10090.ENSMUSP00000020522,10090.ENSMUSP00000020608,10090.ENSMUSP00000026479,10090.ENSMUSP00000031695,10090.ENSMUSP00000033008,10090.ENSMUSP00000033012,10090.ENSMUSP00000034369,10090.ENSMUSP00000036998,10090.ENSMUSP00000040431…	Kpnb1,Tollip,App,Atp6v1b2,Psmd2,Surf4,Psmd3,Pfkl,Ppp2ca,Dctn2,Wasl,Psma1,Copb1,Psmb10,Lnpep,Stub1,Brk1,Hectd3,Lamp2,Cdc42,Pgm2,Trim32,Pld4,Itgb5,Psmd4,Elmo2,Klc1,Atp11a,Lyz2,Rps6ka1,Anpep,Clta,Mlec,Faf2
Reactome	MMU-6791226	Major pathway of rRNA processing in the nucleolus and cytosol	8	171	0.59	0.0253	10090.ENSMUSP00000058368,10090.ENSMUSP00000073175,10090.ENSMUSP00000073880,10090.ENSMUSP00000078654,10090.ENSMUSP00000080203,10090.ENSMUSP00000081474,10090.ENSMUSP00000104067,10090.ENSMUSP00000110731	Rpl18a,Rpl26,Rps7,Rpl17,Rpl29,Rplp2,Rps19,Rpl35a
Reactome	MMU-174154	APC/C:Cdc20 mediated degradation of Securin	5	67	0.79	0.0279	10090.ENSMUSP00000007212,10090.ENSMUSP00000017365,10090.ENSMUSP00000033008,10090.ENSMUSP00000034369,10090.ENSMUSP00000071589	Psmd2,Psmd3,Psma1,Psmb10,Psmd4
Reactome	MMU-5658442	Regulation of RAS by GAPs	5	67	0.79	0.0279	10090.ENSMUSP00000007212,10090.ENSMUSP00000017365,10090.ENSMUSP00000033008,10090.ENSMUSP00000034369,10090.ENSMUSP00000071589	Psmd2,Psmd3,Psma1,Psmb10,Psmd4
Reactome	MMU-8939236	RUNX1 regulates transcription of genes involved in differentiation of HSCs	5	67	0.79	0.0279	10090.ENSMUSP00000007212,10090.ENSMUSP00000017365,10090.ENSMUSP00000033008,10090.ENSMUSP00000034369,10090.ENSMUSP00000071589	Psmd2,Psmd3,Psma1,Psmb10,Psmd4
Reactome	MMU-69620	Cell Cycle Checkpoints	10	265	0.49	0.029	10090.ENSMUSP00000007212,10090.ENSMUSP00000017365,10090.ENSMUSP00000019109,10090.ENSMUSP00000020608,10090.ENSMUSP00000033008,10090.ENSMUSP00000034369,10090.ENSMUSP00000048319,10090.ENSMUSP00000059192,10090.ENSMUSP00000068530,10090.ENSMUSP00000071589	Psmd2,Psmd3,Ywhah,Ppp2ca,Psma1,Psmb10,Orc3,Mcm3,Nup98,Psmd4
Reactome	MMU-5358351	Signaling by Hedgehog	7	140	0.62	0.0309	10090.ENSMUSP00000007212,10090.ENSMUSP00000017365,10090.ENSMUSP00000023507,10090.ENSMUSP00000033008,10090.ENSMUSP00000034369,10090.ENSMUSP00000071589,10090.ENSMUSP00000072929	Psmd2,Psmd3,Gsk3b,Psma1,Psmb10,Psmd4,Erlec1
Reactome	MMU-68886	M Phase	12	364	0.43	0.0309	10090.ENSMUSP00000001479,10090.ENSMUSP00000007212,10090.ENSMUSP00000017365,10090.ENSMUSP00000020163,10090.ENSMUSP00000020608,10090.ENSMUSP00000026479,10090.ENSMUSP00000028509,10090.ENSMUSP00000033008,10090.ENSMUSP00000034369,10090.ENSMUSP00000049056,10090.ENSMUSP00000068530,10090.ENSMUSP00000071589	Kpnb1,Psmd2,Psmd3,Nedd1,Ppp2ca,Dctn2,Gorasp2,Psma1,Psmb10,Nek9,Nup98,Psmd4
Reactome	MMU-69275	G2/M Transition	8	180	0.56	0.0309	10090.ENSMUSP00000007212,10090.ENSMUSP00000017365,10090.ENSMUSP00000020163,10090.ENSMUSP00000020608,10090.ENSMUSP00000026479,10090.ENSMUSP00000033008,10090.ENSMUSP00000034369,10090.ENSMUSP00000071589	Psmd2,Psmd3,Nedd1,Ppp2ca,Dctn2,Psma1,Psmb10,Psmd4
Reactome	MMU-109582	Hemostasis	15	524	0.37	0.0335	10090.ENSMUSP00000005234,10090.ENSMUSP00000005406,10090.ENSMUSP00000007799,10090.ENSMUSP00000020608,10090.ENSMUSP00000023707,10090.ENSMUSP00000025515,10090.ENSMUSP00000035579,10090.ENSMUSP00000043190,10090.ENSMUSP00000052283,10090.ENSMUSP00000054634,10090.ENSMUSP00000066359,10090.ENSMUSP00000082004,10090.ENSMUSP00000087485,10090.ENSMUSP00000118221,10090.ENSMUSP00000127751	Wdr1,App,Cav1,Ppp2ca,Sod1,Tmx3,Lgals3bp,Gna11,Lamp2,Cdc42,Fam49b,Klc1,Gng5,Sri,Endod1
Reactome	MMU-174184	Cdc20:Phospho-APC/C mediated degradation of Cyclin A	5	72	0.76	0.0341	10090.ENSMUSP00000007212,10090.ENSMUSP00000017365,10090.ENSMUSP00000033008,10090.ENSMUSP00000034369,10090.ENSMUSP00000071589	Psmd2,Psmd3,Psma1,Psmb10,Psmd4
Reactome	MMU-69017	CDK-mediated phosphorylation and removal of Cdc6	5	72	0.76	0.0341	10090.ENSMUSP00000007212,10090.ENSMUSP00000017365,10090.ENSMUSP00000033008,10090.ENSMUSP00000034369,10090.ENSMUSP00000071589	Psmd2,Psmd3,Psma1,Psmb10,Psmd4
Reactome	MMU-6811442	Intra-Golgi and retrograde Golgi-to-ER traffic	8	186	0.55	0.0348	10090.ENSMUSP00000007602,10090.ENSMUSP00000015011,10090.ENSMUSP00000021605,10090.ENSMUSP00000026479,10090.ENSMUSP00000033012,10090.ENSMUSP00000038368,10090.ENSMUSP00000082004,10090.ENSMUSP00000109237	M6pr,Surf4,Trip11,Dctn2,Copb1,Copg2,Klc1,Copg1
Reactome	MMU-174178	APC/C:Cdh1 mediated degradation of Cdc20 and other APC/C:Cdh1 targeted proteins in late mitosis/early G1	5	73	0.75	0.0351	10090.ENSMUSP00000007212,10090.ENSMUSP00000017365,10090.ENSMUSP00000033008,10090.ENSMUSP00000034369,10090.ENSMUSP00000071589	Psmd2,Psmd3,Psma1,Psmb10,Psmd4
Reactome	MMU-8852276	The role of GTSE1 in G2/M progression after G2 checkpoint	5	73	0.75	0.0351	10090.ENSMUSP00000007212,10090.ENSMUSP00000017365,10090.ENSMUSP00000033008,10090.ENSMUSP00000034369,10090.ENSMUSP00000071589	Psmd2,Psmd3,Psma1,Psmb10,Psmd4
Reactome	MMU-194315	Signaling by Rho GTPases	12	381	0.42	0.0395	10090.ENSMUSP00000019109,10090.ENSMUSP00000020608,10090.ENSMUSP00000031695,10090.ENSMUSP00000036697,10090.ENSMUSP00000041644,10090.ENSMUSP00000046296,10090.ENSMUSP00000054634,10090.ENSMUSP00000068530,10090.ENSMUSP00000082004,10090.ENSMUSP00000109635,10090.ENSMUSP00000128803,10090.ENSMUSP00000129675	Ywhah,Ppp2ca,Wasl,Arhgap39,Brk1,Fmnl1,Cdc42,Nup98,Klc1,Itsn1,Myl6,Prc1
Reactome	MMU-203641	NOSTRIN mediated eNOS trafficking	2	5	1.52	0.0395	10090.ENSMUSP00000007799,10090.ENSMUSP00000031695	Cav1,Wasl
Reactome	MMU-77310	Beta oxidation of lauroyl-CoA to decanoyl-CoA-CoA	2	5	1.52	0.0395	10090.ENSMUSP00000026538,10090.ENSMUSP00000029610	Echs1,Hadh
Reactome	MMU-77348	Beta oxidation of octanoyl-CoA to hexanoyl-CoA	2	5	1.52	0.0395	10090.ENSMUSP00000026538,10090.ENSMUSP00000029610	Echs1,Hadh
Reactome	MMU-77350	Beta oxidation of hexanoyl-CoA to butanoyl-CoA	2	5	1.52	0.0395	10090.ENSMUSP00000026538,10090.ENSMUSP00000029610	Echs1,Hadh
Reactome	MMU-2871837	FCERI mediated NF-kB activation	5	79	0.72	0.0435	10090.ENSMUSP00000007212,10090.ENSMUSP00000017365,10090.ENSMUSP00000033008,10090.ENSMUSP00000034369,10090.ENSMUSP00000071589	Psmd2,Psmd3,Psma1,Psmb10,Psmd4
Reactome	MMU-2262752	Cellular responses to stress	12	395	0.4	0.0486	10090.ENSMUSP00000006435,10090.ENSMUSP00000007212,10090.ENSMUSP00000017365,10090.ENSMUSP00000023507,10090.ENSMUSP00000023707,10090.ENSMUSP00000026479,10090.ENSMUSP00000033008,10090.ENSMUSP00000033720,10090.ENSMUSP00000034369,10090.ENSMUSP00000068530,10090.ENSMUSP00000071589,10090.ENSMUSP00000101514	Atp6v1b2,Psmd2,Psmd3,Gsk3b,Sod1,Dctn2,Psma1,Rbbp7,Psmb10,Nup98,Psmd4,Rps6ka1
Reactome	MMU-77346	Beta oxidation of decanoyl-CoA to octanoyl-CoA-CoA	2	6	1.44	0.0486	10090.ENSMUSP00000026538,10090.ENSMUSP00000029610	Echs1,Hadh
Reactome	MMU-2029480	Fcgamma receptor (FCGR) dependent phagocytosis	5	82	0.7	0.0494	10090.ENSMUSP00000031695,10090.ENSMUSP00000041644,10090.ENSMUSP00000054634,10090.ENSMUSP00000067002,10090.ENSMUSP00000071619	Wasl,Brk1,Cdc42,Pld4,Elmo2
Reactome	MMU-3700989	Transcriptional Regulation by TP53	10	296	0.45	0.0494	10090.ENSMUSP00000019109,10090.ENSMUSP00000020608,10090.ENSMUSP00000028817,10090.ENSMUSP00000033720,10090.ENSMUSP00000041370,10090.ENSMUSP00000042283,10090.ENSMUSP00000063166,10090.ENSMUSP00000075150,10090.ENSMUSP00000110158,10090.ENSMUSP00000124093	Ywhah,Ppp2ca,Pcna,Rbbp7,Gatad2b,Supt16,Prkaa1,Cox6b1,Gls,Usp7
Reactome	MMU-5632684	Hedgehog on state	5	82	0.7	0.0494	10090.ENSMUSP00000007212,10090.ENSMUSP00000017365,10090.ENSMUSP00000033008,10090.ENSMUSP00000034369,10090.ENSMUSP00000071589	Psmd2,Psmd3,Psma1,Psmb10,Psmd4
Reactome	MMU-72695	Formation of the ternary complex, and subsequently, the 43S complex	4	50	0.82	0.0494	10090.ENSMUSP00000022960,10090.ENSMUSP00000038839,10090.ENSMUSP00000073880,10090.ENSMUSP00000104067	Eif3e,Eif3l,Rps7,Rps19
WikiPathways	WP163	Cytoplasmic ribosomal proteins	9	77	0.98	0.00018	10090.ENSMUSP00000058368,10090.ENSMUSP00000073175,10090.ENSMUSP00000073880,10090.ENSMUSP00000078654,10090.ENSMUSP00000080203,10090.ENSMUSP00000081474,10090.ENSMUSP00000101514,10090.ENSMUSP00000104067,10090.ENSMUSP00000110731	Rpl18a,Rpl26,Rps7,Rpl17,Rpl29,Rplp2,Rps6ka1,Rps19,Rpl35a
WikiPathways	WP310	mRNA processing	19	439	0.55	0.0003	10090.ENSMUSP00000029446,10090.ENSMUSP00000031513,10090.ENSMUSP00000034049,10090.ENSMUSP00000043583,10090.ENSMUSP00000043662,10090.ENSMUSP00000047898,10090.ENSMUSP00000048153,10090.ENSMUSP00000058105,10090.ENSMUSP00000073175,10090.ENSMUSP00000073880,10090.ENSMUSP00000076989,10090.ENSMUSP00000078867,10090.ENSMUSP00000079228,10090.ENSMUSP00000096549,10090.ENSMUSP00000101858,10090.ENSMUSP00000105985…	Csde1,Srsf9,Slc25a4,Bclaf1,Sf3b6,Ddx19a,Rbmxl1,Raly,Rpl26,Rps7,Hnrnph1,Ewsr1,Snrpa,Elavl1,Fus,Srsf5,Hnrnpc,Hnrnpa2b1,Sf3a2
WikiPathways	WP295	Electron transport chain	9	97	0.88	0.00035	10090.ENSMUSP00000013737,10090.ENSMUSP00000022980,10090.ENSMUSP00000034049,10090.ENSMUSP00000034881,10090.ENSMUSP00000042967,10090.ENSMUSP00000074600,10090.ENSMUSP00000075150,10090.ENSMUSP00000081000,10090.ENSMUSP00000101006	Ndufs2,Ndufb9,Slc25a4,Cox7a2,Ndufv1,Ndufs8,Cox6b1,mt-Nd4,Atp5d
WikiPathways	WP1248	Oxidative phosphorylation	6	58	0.93	0.0048	10090.ENSMUSP00000013737,10090.ENSMUSP00000022980,10090.ENSMUSP00000042967,10090.ENSMUSP00000074600,10090.ENSMUSP00000081000,10090.ENSMUSP00000101006	Ndufs2,Ndufb9,Ndufv1,Ndufs8,mt-Nd4,Atp5d
WikiPathways	WP1269	Fatty acid beta-oxidation	5	34	1.08	0.0048	10090.ENSMUSP00000026538,10090.ENSMUSP00000028207,10090.ENSMUSP00000029610,10090.ENSMUSP00000033634,10090.ENSMUSP00000130858	Echs1,Crat,Hadh,Acsl4,Tpi1
WikiPathways	WP336	Fatty acid biosynthesis	4	22	1.18	0.0075	10090.ENSMUSP00000020034,10090.ENSMUSP00000026538,10090.ENSMUSP00000029610,10090.ENSMUSP00000033634	Echdc1,Echs1,Hadh,Acsl4
WikiPathways	WP662	Amino acid metabolism	7	95	0.78	0.0075	10090.ENSMUSP00000019323,10090.ENSMUSP00000026013,10090.ENSMUSP00000027810,10090.ENSMUSP00000029610,10090.ENSMUSP00000031788,10090.ENSMUSP00000110158,10090.ENSMUSP00000124625	Mdh2,Maoa,Fh1,Hadh,Hibadh,Gls,Wars
WikiPathways	WP85	Focal adhesion	9	183	0.61	0.0131	10090.ENSMUSP00000005066,10090.ENSMUSP00000007799,10090.ENSMUSP00000023507,10090.ENSMUSP00000027752,10090.ENSMUSP00000054634,10090.ENSMUSP00000069416,10090.ENSMUSP00000083620,10090.ENSMUSP00000091495,10090.ENSMUSP00000128803	Map2k1,Cav1,Gsk3b,Lamc1,Cdc42,Itgb5,Col5a2,Ccnd1,Myl6
WikiPathways	WP317	Glycogen metabolism	4	32	1.01	0.0192	10090.ENSMUSP00000020608,10090.ENSMUSP00000023507,10090.ENSMUSP00000046837,10090.ENSMUSP00000061227	Ppp2ca,Gsk3b,Ppp2r4,Pgm2
WikiPathways	WP1763	PluriNetWork: mechanisms associated with pluripotency	11	287	0.5	0.0194	10090.ENSMUSP00000001479,10090.ENSMUSP00000005066,10090.ENSMUSP00000018506,10090.ENSMUSP00000023507,10090.ENSMUSP00000033720,10090.ENSMUSP00000041370,10090.ENSMUSP00000078867,10090.ENSMUSP00000091495,10090.ENSMUSP00000096755,10090.ENSMUSP00000108313,10090.ENSMUSP00000124093	Kpnb1,Map2k1,Kpna2,Gsk3b,Rbbp7,Gatad2b,Ewsr1,Ccnd1,Sox2,Rif1,Usp7
Monarch MPO	MP:0010769	Abnormal survival	120	5150	0.28	1.05e-10	10090.ENSMUSP00000001479,10090.ENSMUSP00000004375,10090.ENSMUSP00000004673,10090.ENSMUSP00000005066,10090.ENSMUSP00000005234,10090.ENSMUSP00000005406,10090.ENSMUSP00000006435,10090.ENSMUSP00000006692,10090.ENSMUSP00000007212,10090.ENSMUSP00000007255,10090.ENSMUSP00000007602,10090.ENSMUSP00000007799,10090.ENSMUSP00000009138,10090.ENSMUSP00000013737,10090.ENSMUSP00000015011,10090.ENSMUSP00000016138…	Kpnb1,Phb2,Ndrg2,Map2k1,Wdr1,App,Atp6v1b2,Mvd,Psmd2,Ddah2,M6pr,Cav1,Stk38,Ndufs2,Surf4,Fnta,Kpna2,Mdh2,Snx3,Nedd1,Pfkl,Ppp2ca,Luc7l3,Mthfd1,Trip11,Dbn1,Ap3b1,Eif3e,Ndufb9,Gsk3b,Sod1,Denr,Bin1,Tm9sf3,Dctn2,Echs1,Dars,Lamc1,Fh1,Sephs1,Nop10,Pcna,Sec23b,Csde1,Wasl,Mtpn,Ptms,Acsl4,Psmb10,Myo1e,Dhx29,Nexn,Rsf1,Pomt1,Stub1,Gatad2b,Brk1,Agps,Ndufv1,Gna11,Bclaf1,Ptma,Fmnl1,Orc3,Nek9,Lamp2,Nfib,Cdc42,Mcm3…
Monarch MPO	MP:0010770	Preweaning lethality	112	4663	0.3	1.05e-10	10090.ENSMUSP00000001479,10090.ENSMUSP00000004375,10090.ENSMUSP00000005066,10090.ENSMUSP00000005234,10090.ENSMUSP00000005406,10090.ENSMUSP00000006435,10090.ENSMUSP00000006692,10090.ENSMUSP00000007212,10090.ENSMUSP00000007255,10090.ENSMUSP00000007602,10090.ENSMUSP00000009138,10090.ENSMUSP00000013737,10090.ENSMUSP00000015011,10090.ENSMUSP00000016138,10090.ENSMUSP00000018506,10090.ENSMUSP00000019323…	Kpnb1,Phb2,Map2k1,Wdr1,App,Atp6v1b2,Mvd,Psmd2,Ddah2,M6pr,Stk38,Ndufs2,Surf4,Fnta,Kpna2,Mdh2,Snx3,Nedd1,Pfkl,Ppp2ca,Luc7l3,Mthfd1,Trip11,Dbn1,Ap3b1,Eif3e,Ndufb9,Gsk3b,Denr,Bin1,Tm9sf3,Dctn2,Echs1,Dars,Lamc1,Fh1,Sephs1,Nop10,Pcna,Sec23b,Csde1,Wasl,Ptms,Acsl4,Myo1e,Dhx29,Nexn,Rsf1,Pomt1,Stub1,Gatad2b,Brk1,Agps,Ndufv1,Gna11,Bclaf1,Ptma,Fmnl1,Orc3,Nek9,Nfib,Cdc42,Mcm3,Mtap,Fam49b,Nup98,Psmd4,Tmod3,Lim…
Monarch MPO	MP:0010768	Mortality/aging	124	5549	0.27	2.04e-10	10090.ENSMUSP00000001479,10090.ENSMUSP00000004375,10090.ENSMUSP00000004673,10090.ENSMUSP00000005066,10090.ENSMUSP00000005234,10090.ENSMUSP00000005406,10090.ENSMUSP00000006435,10090.ENSMUSP00000006692,10090.ENSMUSP00000007212,10090.ENSMUSP00000007255,10090.ENSMUSP00000007602,10090.ENSMUSP00000007799,10090.ENSMUSP00000009138,10090.ENSMUSP00000013737,10090.ENSMUSP00000015011,10090.ENSMUSP00000016138…	Kpnb1,Phb2,Ndrg2,Map2k1,Wdr1,App,Atp6v1b2,Mvd,Psmd2,Ddah2,M6pr,Cav1,Stk38,Ndufs2,Surf4,Fnta,Kpna2,Mdh2,Snx3,Nedd1,Usp15,Pfkl,Ppp2ca,Luc7l3,Mthfd1,Trip11,Dbn1,Ap3b1,Eif3e,Ndufb9,Gsk3b,Sod1,Denr,Bin1,Tm9sf3,Dctn2,Echs1,Dars,Lamc1,Fh1,Sephs1,Nop10,Pcna,Sec23b,Csde1,Wasl,Mtpn,Ptms,Acsl4,Psmb10,Myo1e,Dhx29,Nexn,Rsf1,Pomt1,Stub1,Gatad2b,Brk1,Agps,Ndufv1,Gna11,Bclaf1,Ptma,Fmnl1,Orc3,Nek9,Hectd3,Lamp2,Nf…
Monarch MPO	MP:0005378	Growth/size/body region phenotype	107	4670	0.28	6.52e-09	10090.ENSMUSP00000001304,10090.ENSMUSP00000004375,10090.ENSMUSP00000005066,10090.ENSMUSP00000005234,10090.ENSMUSP00000005406,10090.ENSMUSP00000006435,10090.ENSMUSP00000007799,10090.ENSMUSP00000009138,10090.ENSMUSP00000013737,10090.ENSMUSP00000016138,10090.ENSMUSP00000019323,10090.ENSMUSP00000019939,10090.ENSMUSP00000020334,10090.ENSMUSP00000020608,10090.ENSMUSP00000021226,10090.ENSMUSP00000021443…	Ckb,Phb2,Map2k1,Wdr1,App,Atp6v1b2,Cav1,Stk38,Ndufs2,Fnta,Mdh2,Snx3,Usp15,Ppp2ca,Luc7l3,Mthfd1,Trip11,Dbn1,Ap3b1,Fam213a,Eif3e,Gsk3b,Sod1,Dars,Lamc1,Sephs1,Crat,Dnajc10,Pcna,Sec23b,Csde1,Hadh,Abcd3,Agpat9,Wasl,Mtpn,Gpc4,Acsl4,Naa10,Slc25a4,Psmb10,Myo1e,Dhx29,Lnpep,Nexn,Rsf1,Brk1,Gna11,Bclaf1,Ptma,Golgb1,Fmnl1,Mrps35,Nacad,Acy3,Hectd3,Lamp2,Nfib,Fam120a,Cdc42,Mcm3,Pgm2,Prkaa1,Fam49b,Setd3,Pld4,Nup9…
Monarch MPO	MP:0011100	Preweaning lethality, complete penetrance	53	1694	0.41	4.3e-07	10090.ENSMUSP00000005234,10090.ENSMUSP00000006435,10090.ENSMUSP00000006692,10090.ENSMUSP00000007212,10090.ENSMUSP00000007255,10090.ENSMUSP00000013737,10090.ENSMUSP00000015011,10090.ENSMUSP00000016138,10090.ENSMUSP00000019323,10090.ENSMUSP00000019939,10090.ENSMUSP00000020163,10090.ENSMUSP00000020522,10090.ENSMUSP00000021226,10090.ENSMUSP00000021443,10090.ENSMUSP00000021950,10090.ENSMUSP00000022980…	Wdr1,Atp6v1b2,Mvd,Psmd2,Ddah2,Ndufs2,Surf4,Fnta,Mdh2,Snx3,Nedd1,Pfkl,Luc7l3,Mthfd1,Dbn1,Ndufb9,Gsk3b,Denr,Tm9sf3,Dctn2,Nop10,Dhx29,Rsf1,Pomt1,Gatad2b,Ndufv1,Bclaf1,Ptma,Orc3,Nek9,Cdc42,Mtap,Sept11,Ndufs8,Cox6b1,Hnrnph1,Erc1,Ewsr1,Atp11a,Elavl1,Sox2,Sars,Fus,Ncor2,Hnrnpc,Rif1,Gls,Pus7,Faf2,Mtch2,Wars,Prc1,Larp1
Monarch MPO	MP:0002080	Prenatal lethality	67	2485	0.35	4.64e-07	10090.ENSMUSP00000001479,10090.ENSMUSP00000004375,10090.ENSMUSP00000005066,10090.ENSMUSP00000005234,10090.ENSMUSP00000006435,10090.ENSMUSP00000006692,10090.ENSMUSP00000013737,10090.ENSMUSP00000015011,10090.ENSMUSP00000016138,10090.ENSMUSP00000019323,10090.ENSMUSP00000020163,10090.ENSMUSP00000020608,10090.ENSMUSP00000021226,10090.ENSMUSP00000021443,10090.ENSMUSP00000022960,10090.ENSMUSP00000023507…	Kpnb1,Phb2,Map2k1,Wdr1,Atp6v1b2,Mvd,Ndufs2,Surf4,Fnta,Mdh2,Nedd1,Ppp2ca,Luc7l3,Mthfd1,Eif3e,Gsk3b,Denr,Echs1,Dars,Lamc1,Fh1,Sephs1,Nop10,Pcna,Csde1,Wasl,Myo1e,Dhx29,Pomt1,Brk1,Ndufv1,Ptma,Fmnl1,Nek9,Cdc42,Mcm3,Mtap,Psmd4,Tmod3,Sept11,Ndufs8,Erc1,Col5a2,Adnp,Gng5,Sept9,Ccnd1,Elavl1,Sox2,Sars,Stk39,Rnh1,Snx27,Rps19,Ncor2,Hnrnpc,Rif1,Itsn1,Add1,Tacc3,Fkbp8,Ankfy1,Mtch2,Usp7,Prc1,Tpi1,Metap2
Monarch MPO	MP:0008762	Embryonic lethality	56	1944	0.38	1.69e-06	10090.ENSMUSP00000001479,10090.ENSMUSP00000004375,10090.ENSMUSP00000005066,10090.ENSMUSP00000005234,10090.ENSMUSP00000006435,10090.ENSMUSP00000006692,10090.ENSMUSP00000013737,10090.ENSMUSP00000015011,10090.ENSMUSP00000016138,10090.ENSMUSP00000019323,10090.ENSMUSP00000020163,10090.ENSMUSP00000020608,10090.ENSMUSP00000021226,10090.ENSMUSP00000021443,10090.ENSMUSP00000022960,10090.ENSMUSP00000023869…	Kpnb1,Phb2,Map2k1,Wdr1,Atp6v1b2,Mvd,Ndufs2,Surf4,Fnta,Mdh2,Nedd1,Ppp2ca,Luc7l3,Mthfd1,Eif3e,Denr,Echs1,Dars,Lamc1,Fh1,Sephs1,Nop10,Pcna,Csde1,Wasl,Dhx29,Pomt1,Brk1,Ndufv1,Ptma,Fmnl1,Cdc42,Mtap,Psmd4,Sept11,Ndufs8,Erc1,Col5a2,Adnp,Gng5,Sept9,Elavl1,Sox2,Sars,Rnh1,Rps19,Hnrnpc,Rif1,Tacc3,Fkbp8,Ankfy1,Mtch2,Usp7,Prc1,Tpi1,Metap2
Monarch MPO	MP:0004196	Abnormal prenatal growth/weight/body size	47	1527	0.41	5.6e-06	10090.ENSMUSP00000005066,10090.ENSMUSP00000009138,10090.ENSMUSP00000013737,10090.ENSMUSP00000016138,10090.ENSMUSP00000019323,10090.ENSMUSP00000019939,10090.ENSMUSP00000020608,10090.ENSMUSP00000021443,10090.ENSMUSP00000021605,10090.ENSMUSP00000021950,10090.ENSMUSP00000022960,10090.ENSMUSP00000027602,10090.ENSMUSP00000027752,10090.ENSMUSP00000027973,10090.ENSMUSP00000029446,10090.ENSMUSP00000031695…	Map2k1,Stk38,Ndufs2,Fnta,Mdh2,Snx3,Ppp2ca,Mthfd1,Trip11,Dbn1,Eif3e,Dars,Lamc1,Sephs1,Csde1,Wasl,Dhx29,Rsf1,Brk1,Bclaf1,Ptma,Nfib,Cdc42,Mcm3,Pgm2,Fam49b,Nup98,Psmd4,Rps7,Sept11,Ndufs8,Cox6b1,Erc1,Ewsr1,Rpl29,Elavl1,Rnh1,Fus,Snx27,Srsf5,Hnrnpc,Rif1,Tacc3,Ankfy1,Mtch2,Usp7,Metap2
Monarch MPO	MP:0005380	Embryo phenotype	60	2260	0.34	6.05e-06	10090.ENSMUSP00000004673,10090.ENSMUSP00000005066,10090.ENSMUSP00000009138,10090.ENSMUSP00000013737,10090.ENSMUSP00000016138,10090.ENSMUSP00000019323,10090.ENSMUSP00000019939,10090.ENSMUSP00000020608,10090.ENSMUSP00000021443,10090.ENSMUSP00000021950,10090.ENSMUSP00000022960,10090.ENSMUSP00000023869,10090.ENSMUSP00000027602,10090.ENSMUSP00000027752,10090.ENSMUSP00000027973,10090.ENSMUSP00000029446…	Ndrg2,Map2k1,Stk38,Ndufs2,Fnta,Mdh2,Snx3,Ppp2ca,Mthfd1,Dbn1,Eif3e,Denr,Dars,Lamc1,Sephs1,Csde1,Wasl,Rbbp7,Dhx29,Rsf1,Pomt1,Phlda3,Brk1,Bclaf1,Ptma,Golgb1,Nek9,Cdc42,Mtap,Pgm2,Fam49b,Nup98,Psmd4,Rps7,Sept11,Ndufs8,Cox6b1,Erc1,Ewsr1,Rpl29,Adnp,Gng5,Atp11a,Elavl1,Sox2,Sars,Rnh1,Fus,Snx27,Rps19,Srsf5,Hnrnpc,Rif1,Tacc3,Fkbp8,Ankfy1,Faf2,Mtch2,Usp7,Metap2
Monarch MPO	MP:0002088	Abnormal embryonic growth/weight/body size	43	1346	0.42	7.89e-06	10090.ENSMUSP00000005066,10090.ENSMUSP00000009138,10090.ENSMUSP00000013737,10090.ENSMUSP00000016138,10090.ENSMUSP00000019323,10090.ENSMUSP00000019939,10090.ENSMUSP00000020608,10090.ENSMUSP00000021443,10090.ENSMUSP00000021950,10090.ENSMUSP00000022960,10090.ENSMUSP00000027602,10090.ENSMUSP00000027973,10090.ENSMUSP00000029446,10090.ENSMUSP00000031695,10090.ENSMUSP00000035244,10090.ENSMUSP00000037409…	Map2k1,Stk38,Ndufs2,Fnta,Mdh2,Snx3,Ppp2ca,Mthfd1,Dbn1,Eif3e,Dars,Sephs1,Csde1,Wasl,Dhx29,Rsf1,Brk1,Bclaf1,Ptma,Cdc42,Pgm2,Fam49b,Nup98,Psmd4,Rps7,Sept11,Ndufs8,Cox6b1,Erc1,Ewsr1,Rpl29,Elavl1,Rnh1,Fus,Snx27,Srsf5,Hnrnpc,Rif1,Tacc3,Ankfy1,Mtch2,Usp7,Metap2
Monarch MPO	MP:0005376	Homeostasis/metabolism phenotype	104	5127	0.22	7.89e-06	10090.ENSMUSP00000001304,10090.ENSMUSP00000001479,10090.ENSMUSP00000001544,10090.ENSMUSP00000001950,10090.ENSMUSP00000004673,10090.ENSMUSP00000005066,10090.ENSMUSP00000005406,10090.ENSMUSP00000006435,10090.ENSMUSP00000007602,10090.ENSMUSP00000007799,10090.ENSMUSP00000007977,10090.ENSMUSP00000009138,10090.ENSMUSP00000016138,10090.ENSMUSP00000019723,10090.ENSMUSP00000019939,10090.ENSMUSP00000020024…	Ckb,Kpnb1,Vwa5a,Tollip,Ndrg2,Map2k1,App,Atp6v1b2,M6pr,Cav1,Aldh16a1,Stk38,Fnta,D17Wsu104e,Snx3,Fabp7,Nedd1,Usp15,Ppp2ca,Mthfd1,Dbn1,Ap3b1,Fam213a,Nefm,Eif3e,Twf1,Gsk3b,Sod1,Denr,Bin1,Tm9sf3,Maoa,Echs1,Lamc1,Sephs1,Crat,Dnajc10,Sec23b,Csde1,Hadh,Abcd3,Agpat9,Wasl,Hibadh,Gpc4,Acsl4,Naa10,Slc25a4,Psmb10,Myo1e,Lgals3bp,Lnpep,Rsf1,Stub1,Gatad2b,Arl6ip5,Agps,Gna11,Abhd4,Mrps35,Nek9,Nacad,Hectd3,Lamp2,C…
Monarch MPO	MP:0005416	Abnormal circulating protein level	42	1318	0.42	1.08e-05	10090.ENSMUSP00000001544,10090.ENSMUSP00000001950,10090.ENSMUSP00000006435,10090.ENSMUSP00000007799,10090.ENSMUSP00000009138,10090.ENSMUSP00000016138,10090.ENSMUSP00000021950,10090.ENSMUSP00000023087,10090.ENSMUSP00000023707,10090.ENSMUSP00000023869,10090.ENSMUSP00000025989,10090.ENSMUSP00000031255,10090.ENSMUSP00000031695,10090.ENSMUSP00000033763,10090.ENSMUSP00000034049,10090.ENSMUSP00000034369…	Vwa5a,Tollip,Atp6v1b2,Cav1,Stk38,Fnta,Dbn1,Twf1,Sod1,Denr,Tm9sf3,Agpat9,Wasl,Naa10,Slc25a4,Psmb10,Lgals3bp,Rsf1,Gatad2b,Gna11,Nacad,Hectd3,Lamp2,Cdc42,Fam49b,Setd3,Pld4,Nav2,Npm3,Erlec1,Pdia4,Ewsr1,Lyz2,Elavl1,Epb4.1,Tcf20,Dmd,Hnrnpa2b1,Ankfy1,Faf2,Wars,Larp1
Monarch MPO	MP:0013293	Embryonic lethality prior to tooth bud stage	36	1066	0.45	3.03e-05	10090.ENSMUSP00000001479,10090.ENSMUSP00000004375,10090.ENSMUSP00000005234,10090.ENSMUSP00000006435,10090.ENSMUSP00000006692,10090.ENSMUSP00000013737,10090.ENSMUSP00000015011,10090.ENSMUSP00000016138,10090.ENSMUSP00000019323,10090.ENSMUSP00000020163,10090.ENSMUSP00000020608,10090.ENSMUSP00000021226,10090.ENSMUSP00000021443,10090.ENSMUSP00000027752,10090.ENSMUSP00000027810,10090.ENSMUSP00000028553…	Kpnb1,Phb2,Wdr1,Atp6v1b2,Mvd,Ndufs2,Surf4,Fnta,Mdh2,Nedd1,Ppp2ca,Luc7l3,Mthfd1,Lamc1,Fh1,Nop10,Pcna,Dhx29,Brk1,Ndufv1,Cdc42,Mtap,Psmd4,Sept11,Ndufs8,Erc1,Adnp,Sox2,Sars,Rps19,Hnrnpc,Ankfy1,Mtch2,Usp7,Tpi1,Metap2
Monarch MPO	MP:0010866	Abnormal prenatal body size	40	1278	0.41	3.42e-05	10090.ENSMUSP00000005066,10090.ENSMUSP00000009138,10090.ENSMUSP00000013737,10090.ENSMUSP00000016138,10090.ENSMUSP00000019323,10090.ENSMUSP00000019939,10090.ENSMUSP00000020608,10090.ENSMUSP00000021443,10090.ENSMUSP00000021605,10090.ENSMUSP00000021950,10090.ENSMUSP00000022960,10090.ENSMUSP00000027752,10090.ENSMUSP00000027973,10090.ENSMUSP00000029446,10090.ENSMUSP00000031695,10090.ENSMUSP00000035244…	Map2k1,Stk38,Ndufs2,Fnta,Mdh2,Snx3,Ppp2ca,Mthfd1,Trip11,Dbn1,Eif3e,Lamc1,Sephs1,Csde1,Wasl,Dhx29,Rsf1,Bclaf1,Ptma,Nfib,Cdc42,Mcm3,Pgm2,Fam49b,Nup98,Sept11,Ndufs8,Cox6b1,Erc1,Ewsr1,Elavl1,Fus,Snx27,Srsf5,Hnrnpc,Tacc3,Ankfy1,Mtch2,Usp7,Metap2
Monarch MPO	MP:0008469	Abnormal protein level	43	1451	0.39	4.18e-05	10090.ENSMUSP00000001544,10090.ENSMUSP00000001950,10090.ENSMUSP00000006435,10090.ENSMUSP00000007799,10090.ENSMUSP00000009138,10090.ENSMUSP00000016138,10090.ENSMUSP00000021950,10090.ENSMUSP00000022317,10090.ENSMUSP00000023087,10090.ENSMUSP00000023707,10090.ENSMUSP00000023869,10090.ENSMUSP00000025989,10090.ENSMUSP00000031255,10090.ENSMUSP00000031695,10090.ENSMUSP00000033763,10090.ENSMUSP00000034049…	Vwa5a,Tollip,Atp6v1b2,Cav1,Stk38,Fnta,Dbn1,Fam213a,Twf1,Sod1,Denr,Tm9sf3,Agpat9,Wasl,Naa10,Slc25a4,Psmb10,Lgals3bp,Rsf1,Gatad2b,Gna11,Nacad,Hectd3,Lamp2,Cdc42,Fam49b,Setd3,Pld4,Nav2,Npm3,Erlec1,Pdia4,Ewsr1,Lyz2,Elavl1,Epb4.1,Tcf20,Dmd,Hnrnpa2b1,Ankfy1,Faf2,Wars,Larp1
Monarch MPO	MP:0014134	Abnormal embryo morphology	48	1724	0.36	4.18e-05	10090.ENSMUSP00000005066,10090.ENSMUSP00000009138,10090.ENSMUSP00000013737,10090.ENSMUSP00000016138,10090.ENSMUSP00000019323,10090.ENSMUSP00000019939,10090.ENSMUSP00000020608,10090.ENSMUSP00000021443,10090.ENSMUSP00000021950,10090.ENSMUSP00000022960,10090.ENSMUSP00000023869,10090.ENSMUSP00000027752,10090.ENSMUSP00000027973,10090.ENSMUSP00000029446,10090.ENSMUSP00000031695,10090.ENSMUSP00000035244…	Map2k1,Stk38,Ndufs2,Fnta,Mdh2,Snx3,Ppp2ca,Mthfd1,Dbn1,Eif3e,Denr,Lamc1,Sephs1,Csde1,Wasl,Dhx29,Rsf1,Brk1,Bclaf1,Ptma,Cdc42,Pgm2,Fam49b,Nup98,Rps7,Sept11,Ndufs8,Cox6b1,Erc1,Ewsr1,Adnp,Gng5,Atp11a,Elavl1,Sox2,Sars,Fus,Snx27,Rps19,Srsf5,Hnrnpc,Tacc3,Fkbp8,Ankfy1,Faf2,Mtch2,Usp7,Metap2
Monarch MPO	MP:0013292	Embryonic lethality prior to organogenesis	33	948	0.46	4.55e-05	10090.ENSMUSP00000001479,10090.ENSMUSP00000004375,10090.ENSMUSP00000005234,10090.ENSMUSP00000006435,10090.ENSMUSP00000006692,10090.ENSMUSP00000013737,10090.ENSMUSP00000015011,10090.ENSMUSP00000016138,10090.ENSMUSP00000020163,10090.ENSMUSP00000020608,10090.ENSMUSP00000021226,10090.ENSMUSP00000021443,10090.ENSMUSP00000027752,10090.ENSMUSP00000027810,10090.ENSMUSP00000028553,10090.ENSMUSP00000028817…	Kpnb1,Phb2,Wdr1,Atp6v1b2,Mvd,Ndufs2,Surf4,Fnta,Nedd1,Ppp2ca,Luc7l3,Mthfd1,Lamc1,Fh1,Nop10,Pcna,Dhx29,Brk1,Ndufv1,Cdc42,Mtap,Psmd4,Ndufs8,Adnp,Sox2,Sars,Rps19,Hnrnpc,Ankfy1,Mtch2,Usp7,Tpi1,Metap2
Monarch MPO	MP:0005319	Abnormal enzyme/coenzyme level	34	1025	0.44	8.1e-05	10090.ENSMUSP00000001544,10090.ENSMUSP00000006435,10090.ENSMUSP00000007602,10090.ENSMUSP00000007799,10090.ENSMUSP00000016138,10090.ENSMUSP00000021443,10090.ENSMUSP00000021950,10090.ENSMUSP00000022196,10090.ENSMUSP00000023087,10090.ENSMUSP00000023707,10090.ENSMUSP00000023869,10090.ENSMUSP00000025989,10090.ENSMUSP00000031255,10090.ENSMUSP00000033763,10090.ENSMUSP00000034049,10090.ENSMUSP00000037409…	Vwa5a,Atp6v1b2,M6pr,Cav1,Fnta,Mthfd1,Dbn1,Ap3b1,Twf1,Sod1,Denr,Tm9sf3,Agpat9,Naa10,Slc25a4,Rsf1,Gatad2b,Gna11,Nacad,Lamp2,Cdc42,Setd3,Nav2,Erlec1,Pdia4,Ewsr1,Lyz2,Epb4.1,Tcf20,Dmd,Ankfy1,Faf2,Wars,Larp1
Monarch MPO	MP:0001697	Abnormal embryo size	36	1136	0.42	9.44e-05	10090.ENSMUSP00000005066,10090.ENSMUSP00000009138,10090.ENSMUSP00000013737,10090.ENSMUSP00000016138,10090.ENSMUSP00000019323,10090.ENSMUSP00000019939,10090.ENSMUSP00000020608,10090.ENSMUSP00000021443,10090.ENSMUSP00000021950,10090.ENSMUSP00000022960,10090.ENSMUSP00000027973,10090.ENSMUSP00000029446,10090.ENSMUSP00000031695,10090.ENSMUSP00000035244,10090.ENSMUSP00000037409,10090.ENSMUSP00000043583…	Map2k1,Stk38,Ndufs2,Fnta,Mdh2,Snx3,Ppp2ca,Mthfd1,Dbn1,Eif3e,Sephs1,Csde1,Wasl,Dhx29,Rsf1,Bclaf1,Ptma,Cdc42,Pgm2,Fam49b,Nup98,Sept11,Ndufs8,Cox6b1,Erc1,Ewsr1,Elavl1,Fus,Snx27,Srsf5,Hnrnpc,Tacc3,Ankfy1,Mtch2,Usp7,Metap2
Monarch MPO	MP:0001764	Abnormal homeostasis	85	4250	0.22	0.00037	10090.ENSMUSP00000001304,10090.ENSMUSP00000001544,10090.ENSMUSP00000001950,10090.ENSMUSP00000005406,10090.ENSMUSP00000006435,10090.ENSMUSP00000007602,10090.ENSMUSP00000007799,10090.ENSMUSP00000007977,10090.ENSMUSP00000009138,10090.ENSMUSP00000016138,10090.ENSMUSP00000019939,10090.ENSMUSP00000020024,10090.ENSMUSP00000020163,10090.ENSMUSP00000020334,10090.ENSMUSP00000021443,10090.ENSMUSP00000021950…	Ckb,Vwa5a,Tollip,App,Atp6v1b2,M6pr,Cav1,Aldh16a1,Stk38,Fnta,Snx3,Fabp7,Nedd1,Usp15,Mthfd1,Dbn1,Ap3b1,Fam213a,Twf1,Gsk3b,Sod1,Denr,Tm9sf3,Maoa,Echs1,Sephs1,Crat,Sec23b,Hadh,Abcd3,Agpat9,Wasl,Hibadh,Gpc4,Acsl4,Naa10,Slc25a4,Psmb10,Myo1e,Lgals3bp,Lnpep,Rsf1,Stub1,Gatad2b,Agps,Gna11,Abhd4,Mrps35,Nek9,Nacad,Hectd3,Lamp2,Cdc42,Fam49b,Setd3,Pld4,Nav2,Npm3,Erlec1,Lima1,Ndufs8,Pdia4,Ewsr1,Crip2,Nptn,Atp11…
Monarch MPO	MP:0001570	Abnormal circulating enzyme level	30	950	0.42	0.001	10090.ENSMUSP00000001544,10090.ENSMUSP00000006435,10090.ENSMUSP00000007799,10090.ENSMUSP00000016138,10090.ENSMUSP00000021950,10090.ENSMUSP00000023087,10090.ENSMUSP00000023869,10090.ENSMUSP00000025989,10090.ENSMUSP00000031255,10090.ENSMUSP00000033763,10090.ENSMUSP00000034049,10090.ENSMUSP00000037409,10090.ENSMUSP00000041370,10090.ENSMUSP00000043190,10090.ENSMUSP00000049490,10090.ENSMUSP00000052283…	Vwa5a,Atp6v1b2,Cav1,Fnta,Dbn1,Twf1,Denr,Tm9sf3,Agpat9,Naa10,Slc25a4,Rsf1,Gatad2b,Gna11,Nacad,Lamp2,Cdc42,Setd3,Nav2,Erlec1,Pdia4,Ewsr1,Lyz2,Epb4.1,Tcf20,Dmd,Ankfy1,Faf2,Wars,Larp1
Monarch MPO	MP:0009642	Abnormal blood homeostasis	66	3081	0.25	0.001	10090.ENSMUSP00000001304,10090.ENSMUSP00000001544,10090.ENSMUSP00000001950,10090.ENSMUSP00000005406,10090.ENSMUSP00000006435,10090.ENSMUSP00000007799,10090.ENSMUSP00000007977,10090.ENSMUSP00000009138,10090.ENSMUSP00000016138,10090.ENSMUSP00000020163,10090.ENSMUSP00000020334,10090.ENSMUSP00000021950,10090.ENSMUSP00000022196,10090.ENSMUSP00000023087,10090.ENSMUSP00000023507,10090.ENSMUSP00000023707…	Ckb,Vwa5a,Tollip,App,Atp6v1b2,Cav1,Aldh16a1,Stk38,Fnta,Nedd1,Usp15,Dbn1,Ap3b1,Twf1,Gsk3b,Sod1,Denr,Tm9sf3,Crat,Sec23b,Hadh,Abcd3,Agpat9,Wasl,Hibadh,Gpc4,Naa10,Slc25a4,Psmb10,Lgals3bp,Lnpep,Rsf1,Gatad2b,Gna11,Mrps35,Nek9,Nacad,Hectd3,Lamp2,Cdc42,Fam49b,Setd3,Pld4,Nav2,Npm3,Erlec1,Pdia4,Ewsr1,Crip2,Nptn,Atp11a,Lyz2,Elavl1,Stk39,Acot11,Epb4.1,Tcf20,Ncor2,Mlec,Dmd,Hnrnpa2b1,Sri,Ankfy1,Faf2,Wars,Larp1
Monarch MPO	MP:0001672	Abnormal embryo development	32	1114	0.38	0.0029	10090.ENSMUSP00000019323,10090.ENSMUSP00000020608,10090.ENSMUSP00000021443,10090.ENSMUSP00000021950,10090.ENSMUSP00000022960,10090.ENSMUSP00000027602,10090.ENSMUSP00000027973,10090.ENSMUSP00000029446,10090.ENSMUSP00000031695,10090.ENSMUSP00000033720,10090.ENSMUSP00000035244,10090.ENSMUSP00000038722,10090.ENSMUSP00000041644,10090.ENSMUSP00000068530,10090.ENSMUSP00000071589,10090.ENSMUSP00000073880…	Mdh2,Ppp2ca,Mthfd1,Dbn1,Eif3e,Dars,Sephs1,Csde1,Wasl,Rbbp7,Dhx29,Pomt1,Brk1,Nup98,Psmd4,Rps7,Sept11,Ndufs8,Erc1,Rpl29,Elavl1,Sox2,Sars,Rnh1,Hnrnpc,Rif1,Tacc3,Fkbp8,Faf2,Mtch2,Usp7,Metap2
Monarch MPO	MP:0009850	Embryonic lethality between implantation and placentation	18	458	0.51	0.0069	10090.ENSMUSP00000001479,10090.ENSMUSP00000004375,10090.ENSMUSP00000005234,10090.ENSMUSP00000015011,10090.ENSMUSP00000020608,10090.ENSMUSP00000027752,10090.ENSMUSP00000027810,10090.ENSMUSP00000035244,10090.ENSMUSP00000054634,10090.ENSMUSP00000061092,10090.ENSMUSP00000071589,10090.ENSMUSP00000085316,10090.ENSMUSP00000096755,10090.ENSMUSP00000107237,10090.ENSMUSP00000121851,10090.ENSMUSP00000124093…	Kpnb1,Phb2,Wdr1,Surf4,Ppp2ca,Lamc1,Fh1,Dhx29,Cdc42,Mtap,Psmd4,Adnp,Sox2,Hnrnpc,Mtch2,Usp7,Tpi1,Metap2
Monarch MPO	MP:0013658	Abnormal myeloid cell morphology	43	1838	0.29	0.01	10090.ENSMUSP00000001304,10090.ENSMUSP00000005234,10090.ENSMUSP00000005406,10090.ENSMUSP00000006435,10090.ENSMUSP00000007799,10090.ENSMUSP00000018963,10090.ENSMUSP00000020334,10090.ENSMUSP00000020608,10090.ENSMUSP00000021950,10090.ENSMUSP00000022196,10090.ENSMUSP00000022980,10090.ENSMUSP00000023707,10090.ENSMUSP00000028392,10090.ENSMUSP00000033763,10090.ENSMUSP00000034369,10090.ENSMUSP00000034745…	Ckb,Wdr1,App,Atp6v1b2,Cav1,Lsp1,Usp15,Ppp2ca,Dbn1,Ap3b1,Ndufb9,Sod1,Dnajc10,Naa10,Psmb10,Myo1e,Pomt1,Gna11,Fmnl1,Nacad,Mcm3,Trnt1,Prkaa1,Fam49b,Pld4,Itgb5,Tmod3,Rps7,Pdia4,Hnrnph1,Nptn,Lyz2,Ccnd1,Elavl1,Stk39,Epb4.1,Rnh1,Rps19,Ncor2,Copg1,Add1,Wars,Tpi1
Monarch MPO	MP:0010771	Integument phenotype	37	1503	0.31	0.0133	10090.ENSMUSP00000001304,10090.ENSMUSP00000001544,10090.ENSMUSP00000004375,10090.ENSMUSP00000004673,10090.ENSMUSP00000005234,10090.ENSMUSP00000007799,10090.ENSMUSP00000009138,10090.ENSMUSP00000020522,10090.ENSMUSP00000021950,10090.ENSMUSP00000022196,10090.ENSMUSP00000023087,10090.ENSMUSP00000023707,10090.ENSMUSP00000025239,10090.ENSMUSP00000026274,10090.ENSMUSP00000027810,10090.ENSMUSP00000031695…	Ckb,Vwa5a,Phb2,Ndrg2,Wdr1,Cav1,Stk38,Pfkl,Dbn1,Ap3b1,Twf1,Sod1,Bin1,Lztfl1,Fh1,Wasl,Hibadh,Arl6ip5,Gna11,Fmnl1,Nek9,Cdc42,Pgm2,Itgb5,Rps7,Adam9,Col5a2,Atp11a,Lyz2,Ccnd1,Sox2,B3glct,Snx27,Anpep,Rps19,Itsn1,Larp1
Monarch MPO	MP:0005384	Cellular phenotype	77	4126	0.19	0.0141	10090.ENSMUSP00000004375,10090.ENSMUSP00000004673,10090.ENSMUSP00000005066,10090.ENSMUSP00000005406,10090.ENSMUSP00000007602,10090.ENSMUSP00000007799,10090.ENSMUSP00000009138,10090.ENSMUSP00000010753,10090.ENSMUSP00000018963,10090.ENSMUSP00000021443,10090.ENSMUSP00000021605,10090.ENSMUSP00000022196,10090.ENSMUSP00000022317,10090.ENSMUSP00000022638,10090.ENSMUSP00000022960,10090.ENSMUSP00000023507…	Phb2,Ndrg2,Map2k1,App,M6pr,Cav1,Stk38,Psen2,Lsp1,Mthfd1,Trip11,Ap3b1,Fam213a,Nefm,Eif3e,Gsk3b,Sod1,Bin1,Lamc1,Crat,Gorasp2,Pcna,Sec23b,Csde1,Hadh,Abcd3,Wasl,Slc25a4,Psmb10,Rsf1,Stub1,Arl6ip5,Brk1,Bclaf1,Ptma,Golgb1,Fmnl1,Orc3,Lamp2,Cdc42,Mcm3,Prkaa1,Fam49b,Setd3,Nup98,Bre,Itgb5,Psmd4,Rps7,Enah,Rpl29,Adam9,Klc1,Gng5,Atp11a,Sept9,Ccnd1,Elavl1,Sox2,Sars,Acot11,Rnh1,Fus,Rps19,Ncor2,Rif1,Dmd,Itsn1,Tac…
Monarch MPO	MP:0001588	Abnormal hemoglobin	21	638	0.43	0.0151	10090.ENSMUSP00000001304,10090.ENSMUSP00000005406,10090.ENSMUSP00000006435,10090.ENSMUSP00000007799,10090.ENSMUSP00000021950,10090.ENSMUSP00000023707,10090.ENSMUSP00000028392,10090.ENSMUSP00000033763,10090.ENSMUSP00000034745,10090.ENSMUSP00000043190,10090.ENSMUSP00000049490,10090.ENSMUSP00000059192,10090.ENSMUSP00000060900,10090.ENSMUSP00000063166,10090.ENSMUSP00000076989,10090.ENSMUSP00000082793…	Ckb,App,Atp6v1b2,Cav1,Dbn1,Sod1,Dnajc10,Naa10,Myo1e,Gna11,Nacad,Mcm3,Trnt1,Prkaa1,Hnrnph1,Nptn,Epb4.1,Copg1,Add1,Wars,Tpi1
Monarch MPO	MP:0002447	Abnormal erythrocyte morphology	30	1124	0.34	0.017	10090.ENSMUSP00000001304,10090.ENSMUSP00000005234,10090.ENSMUSP00000005406,10090.ENSMUSP00000006435,10090.ENSMUSP00000007799,10090.ENSMUSP00000020608,10090.ENSMUSP00000021950,10090.ENSMUSP00000022980,10090.ENSMUSP00000023707,10090.ENSMUSP00000028392,10090.ENSMUSP00000033763,10090.ENSMUSP00000034745,10090.ENSMUSP00000043190,10090.ENSMUSP00000049490,10090.ENSMUSP00000059192,10090.ENSMUSP00000060900…	Ckb,Wdr1,App,Atp6v1b2,Cav1,Ppp2ca,Dbn1,Ndufb9,Sod1,Dnajc10,Naa10,Myo1e,Gna11,Nacad,Mcm3,Trnt1,Prkaa1,Itgb5,Tmod3,Rps7,Hnrnph1,Nptn,Stk39,Epb4.1,Rnh1,Rps19,Copg1,Add1,Wars,Tpi1
Monarch MPO	MP:0000783	Abnormal forebrain morphology	28	1026	0.35	0.0199	10090.ENSMUSP00000001304,10090.ENSMUSP00000005406,10090.ENSMUSP00000006435,10090.ENSMUSP00000007799,10090.ENSMUSP00000019323,10090.ENSMUSP00000020024,10090.ENSMUSP00000021605,10090.ENSMUSP00000021950,10090.ENSMUSP00000022196,10090.ENSMUSP00000026013,10090.ENSMUSP00000026274,10090.ENSMUSP00000027752,10090.ENSMUSP00000031695,10090.ENSMUSP00000044188,10090.ENSMUSP00000052863,10090.ENSMUSP00000054634…	Ckb,App,Atp6v1b2,Cav1,Mdh2,Fabp7,Trip11,Dbn1,Ap3b1,Maoa,Lztfl1,Lamc1,Wasl,Ptma,Nfib,Cdc42,Rps7,Erc1,Atp11a,Elavl1,Sox2,Fus,Ncor2,Dmd,Itsn1,Fkbp8,Faf2,Usp7
Monarch MPO	MP:0002066	Abnormal motor capabilities/coordination/movement	60	3010	0.22	0.0199	10090.ENSMUSP00000001304,10090.ENSMUSP00000001544,10090.ENSMUSP00000005406,10090.ENSMUSP00000007799,10090.ENSMUSP00000020024,10090.ENSMUSP00000021605,10090.ENSMUSP00000021950,10090.ENSMUSP00000023707,10090.ENSMUSP00000026013,10090.ENSMUSP00000026635,10090.ENSMUSP00000027752,10090.ENSMUSP00000027973,10090.ENSMUSP00000029770,10090.ENSMUSP00000031513,10090.ENSMUSP00000031788,10090.ENSMUSP00000032216…	Ckb,Vwa5a,App,Cav1,Fabp7,Trip11,Dbn1,Sod1,Maoa,Farp1,Lamc1,Sephs1,Abcd3,Srsf9,Hibadh,Ptms,Naa10,Dhx29,Lnpep,Rsf1,Pomt1,Stub1,Arl6ip5,Gna11,Bclaf1,Ptma,Golgb1,Hectd3,Lamp2,Fam120a,Cdc42,Trim32,Nav2,Tbcel,Itgb5,Erlec1,Enah,Ewsr1,Nptn,Col5a2,Lyz2,Ccnd1,Sox2,Sars,Rps6ka1,Fus,Srsf5,Ncor2,Hnrnpc,Dmd,Itsn1,Tacc3,Gls,Fkbp8,Ankfy1,Usp7,Wars,Tpi1,Larp1,Erbb2ip
Monarch MPO	MP:0002953	Thick ventricular wall	7	78	0.87	0.0199	10090.ENSMUSP00000005066,10090.ENSMUSP00000007799,10090.ENSMUSP00000021605,10090.ENSMUSP00000025239,10090.ENSMUSP00000031866,10090.ENSMUSP00000052283,10090.ENSMUSP00000109633	Map2k1,Cav1,Trip11,Bin1,Mtpn,Lamp2,Dmd
Monarch MPO	MP:0002089	Abnormal postnatal growth/weight/body size	52	2493	0.24	0.0203	10090.ENSMUSP00000001304,10090.ENSMUSP00000004375,10090.ENSMUSP00000005234,10090.ENSMUSP00000006435,10090.ENSMUSP00000007799,10090.ENSMUSP00000016138,10090.ENSMUSP00000020334,10090.ENSMUSP00000021226,10090.ENSMUSP00000021950,10090.ENSMUSP00000027752,10090.ENSMUSP00000028207,10090.ENSMUSP00000028392,10090.ENSMUSP00000028817,10090.ENSMUSP00000029610,10090.ENSMUSP00000029770,10090.ENSMUSP00000031255…	Ckb,Phb2,Wdr1,Atp6v1b2,Cav1,Fnta,Usp15,Luc7l3,Dbn1,Lamc1,Crat,Dnajc10,Pcna,Hadh,Abcd3,Agpat9,Wasl,Acsl4,Naa10,Psmb10,Dhx29,Lnpep,Bclaf1,Ptma,Mrps35,Nacad,Acy3,Hectd3,Lamp2,Fam120a,Cdc42,Setd3,Pld4,Rps7,Enah,Klc1,Nptn,Col5a2,Ccnd1,Sox2,B3glct,Acot11,Fus,Snx27,Tcf20,Ncor2,Mlec,Dmd,Itsn1,Add1,Tacc3,Fkbp8
Monarch MPO	MP:0005386	Behavior/neurological phenotype	81	4525	0.17	0.0269	10090.ENSMUSP00000001304,10090.ENSMUSP00000001544,10090.ENSMUSP00000004375,10090.ENSMUSP00000005406,10090.ENSMUSP00000006435,10090.ENSMUSP00000007602,10090.ENSMUSP00000007799,10090.ENSMUSP00000019939,10090.ENSMUSP00000020024,10090.ENSMUSP00000021605,10090.ENSMUSP00000021950,10090.ENSMUSP00000022196,10090.ENSMUSP00000022638,10090.ENSMUSP00000023507,10090.ENSMUSP00000023707,10090.ENSMUSP00000025239…	Ckb,Vwa5a,Phb2,App,Atp6v1b2,M6pr,Cav1,Snx3,Fabp7,Trip11,Dbn1,Ap3b1,Nefm,Gsk3b,Sod1,Bin1,Maoa,Farp1,Lamc1,Sephs1,Sec23b,Abcd3,Agpat9,Srsf9,Hibadh,Ptms,Naa10,Dhx29,Lnpep,Rsf1,Pomt1,Stub1,Arl6ip5,Gna11,Bclaf1,Abhd4,Ptma,Golgb1,Hectd3,Lamp2,Fam120a,Cdc42,Pgm2,Trim32,Fam49b,Nav2,Tbcel,Itgb5,Npm3,Trim2,Erlec1,Rps7,Enah,Ewsr1,Crip2,Nptn,Col5a2,Lyz2,Ccnd1,Sox2,Sars,Acot11,Rps6ka1,Epb4.1,Fus,Srsf5,Ncor2,H…
Monarch MPO	MP:0004924	Abnormal behavior	78	4315	0.17	0.0271	10090.ENSMUSP00000001304,10090.ENSMUSP00000001544,10090.ENSMUSP00000004375,10090.ENSMUSP00000005406,10090.ENSMUSP00000006435,10090.ENSMUSP00000007602,10090.ENSMUSP00000007799,10090.ENSMUSP00000019939,10090.ENSMUSP00000020024,10090.ENSMUSP00000021605,10090.ENSMUSP00000021950,10090.ENSMUSP00000022196,10090.ENSMUSP00000023507,10090.ENSMUSP00000023707,10090.ENSMUSP00000025239,10090.ENSMUSP00000026013…	Ckb,Vwa5a,Phb2,App,Atp6v1b2,M6pr,Cav1,Snx3,Fabp7,Trip11,Dbn1,Ap3b1,Gsk3b,Sod1,Bin1,Maoa,Farp1,Lamc1,Sephs1,Sec23b,Abcd3,Srsf9,Hibadh,Ptms,Naa10,Dhx29,Lnpep,Rsf1,Pomt1,Stub1,Arl6ip5,Gna11,Bclaf1,Ptma,Golgb1,Hectd3,Lamp2,Fam120a,Cdc42,Pgm2,Trim32,Fam49b,Nav2,Tbcel,Itgb5,Npm3,Trim2,Erlec1,Rps7,Enah,Ewsr1,Crip2,Nptn,Col5a2,Lyz2,Ccnd1,Sox2,Sars,Acot11,Rps6ka1,Epb4.1,Fus,Srsf5,Ncor2,Hnrnpc,Anxa4,Dmd,It…
Monarch MPO	MP:0008540	Abnormal cerebral hemisphere morphology	19	579	0.43	0.0273	10090.ENSMUSP00000001304,10090.ENSMUSP00000005406,10090.ENSMUSP00000006435,10090.ENSMUSP00000007799,10090.ENSMUSP00000020024,10090.ENSMUSP00000021605,10090.ENSMUSP00000022196,10090.ENSMUSP00000026013,10090.ENSMUSP00000027752,10090.ENSMUSP00000031695,10090.ENSMUSP00000044188,10090.ENSMUSP00000052863,10090.ENSMUSP00000054634,10090.ENSMUSP00000073880,10090.ENSMUSP00000096755,10090.ENSMUSP00000101858…	Ckb,App,Atp6v1b2,Cav1,Fabp7,Trip11,Ap3b1,Maoa,Lamc1,Wasl,Ptma,Nfib,Cdc42,Rps7,Sox2,Fus,Ncor2,Itsn1,Fkbp8
Monarch MPO	MP:0013657	Abnormal blood cell morphology	43	1957	0.26	0.0273	10090.ENSMUSP00000001304,10090.ENSMUSP00000005234,10090.ENSMUSP00000005406,10090.ENSMUSP00000006435,10090.ENSMUSP00000007799,10090.ENSMUSP00000018963,10090.ENSMUSP00000020334,10090.ENSMUSP00000020608,10090.ENSMUSP00000021950,10090.ENSMUSP00000022196,10090.ENSMUSP00000022980,10090.ENSMUSP00000023707,10090.ENSMUSP00000028392,10090.ENSMUSP00000028817,10090.ENSMUSP00000033763,10090.ENSMUSP00000034369…	Ckb,Wdr1,App,Atp6v1b2,Cav1,Lsp1,Usp15,Ppp2ca,Dbn1,Ap3b1,Ndufb9,Sod1,Dnajc10,Pcna,Naa10,Psmb10,Myo1e,Pomt1,Gna11,Nacad,Mcm3,Trnt1,Prkaa1,Fam49b,Itgb5,Tmod3,Rps7,Pdia4,Hnrnph1,Nptn,Sept9,Ccnd1,Elavl1,Stk39,Epb4.1,Rnh1,Rps19,Rif1,Copg1,Add1,Tacc3,Wars,Tpi1
Monarch MPO	MP:0005292	Improved glucose tolerance	15	392	0.5	0.028	10090.ENSMUSP00000019939,10090.ENSMUSP00000021950,10090.ENSMUSP00000029770,10090.ENSMUSP00000031255,10090.ENSMUSP00000033763,10090.ENSMUSP00000034049,10090.ENSMUSP00000036998,10090.ENSMUSP00000037409,10090.ENSMUSP00000052283,10090.ENSMUSP00000073371,10090.ENSMUSP00000074600,10090.ENSMUSP00000095602,10090.ENSMUSP00000099823,10090.ENSMUSP00000107237,10090.ENSMUSP00000118221	Snx3,Dbn1,Abcd3,Agpat9,Naa10,Slc25a4,Lnpep,Rsf1,Lamp2,Lima1,Ndufs8,Focad,Acot11,Hnrnpc,Sri
Monarch MPO	MP:0008595	Abnormal circulating interleukin-6 level	9	152	0.69	0.0304	10090.ENSMUSP00000001950,10090.ENSMUSP00000007799,10090.ENSMUSP00000009138,10090.ENSMUSP00000023707,10090.ENSMUSP00000031695,10090.ENSMUSP00000034369,10090.ENSMUSP00000051922,10090.ENSMUSP00000066359,10090.ENSMUSP00000096549	Tollip,Cav1,Stk38,Sod1,Wasl,Psmb10,Hectd3,Fam49b,Elavl1
Monarch MPO	MP:0003956	Abnormal body size	41	1862	0.26	0.0343	10090.ENSMUSP00000004375,10090.ENSMUSP00000005234,10090.ENSMUSP00000006435,10090.ENSMUSP00000007799,10090.ENSMUSP00000016138,10090.ENSMUSP00000027752,10090.ENSMUSP00000028207,10090.ENSMUSP00000028392,10090.ENSMUSP00000028817,10090.ENSMUSP00000029610,10090.ENSMUSP00000031255,10090.ENSMUSP00000031695,10090.ENSMUSP00000033634,10090.ENSMUSP00000034369,10090.ENSMUSP00000036998,10090.ENSMUSP00000043583…	Phb2,Wdr1,Atp6v1b2,Cav1,Fnta,Lamc1,Crat,Dnajc10,Pcna,Hadh,Agpat9,Wasl,Acsl4,Psmb10,Lnpep,Bclaf1,Ptma,Nacad,Acy3,Hectd3,Lamp2,Cdc42,Setd3,Pld4,Rps7,Enah,Klc1,Col5a2,Ccnd1,Sox2,B3glct,Acot11,Fus,Snx27,Tcf20,Ncor2,Dmd,Itsn1,Add1,Tacc3,Fkbp8
Monarch MPO	MP:0008553	Increased circulating tumor necrosis factor level	7	90	0.81	0.0343	10090.ENSMUSP00000007799,10090.ENSMUSP00000009138,10090.ENSMUSP00000023707,10090.ENSMUSP00000031695,10090.ENSMUSP00000034369,10090.ENSMUSP00000066359,10090.ENSMUSP00000096549	Cav1,Stk38,Sod1,Wasl,Psmb10,Fam49b,Elavl1
TISSUES	BTO:0000284	Organism form	99	1948	0.62	1.96e-32	10090.ENSMUSP00000001950,10090.ENSMUSP00000004673,10090.ENSMUSP00000005234,10090.ENSMUSP00000007212,10090.ENSMUSP00000007602,10090.ENSMUSP00000007799,10090.ENSMUSP00000018506,10090.ENSMUSP00000019323,10090.ENSMUSP00000019723,10090.ENSMUSP00000019939,10090.ENSMUSP00000020153,10090.ENSMUSP00000020522,10090.ENSMUSP00000021226,10090.ENSMUSP00000021950,10090.ENSMUSP00000022638,10090.ENSMUSP00000022960…	Tollip,Ndrg2,Wdr1,Psmd2,M6pr,Cav1,Kpna2,Mdh2,D17Wsu104e,Snx3,Hbs1l,Pfkl,Luc7l3,Dbn1,Nefm,Eif3e,Twf1,Gsk3b,Sod1,Bin1,Tm9sf3,Lztfl1,Dctn2,Echs1,Farp1,Sept2,Fh1,Sec23b,Hadh,Txndc12,Mmab,Wasl,Mtpn,Ptms,Copb1,Acsl4,Rbbp7,Naa10,Slc25a4,Eif3l,Serbp1,Stub1,Gatad2b,Agps,Supt16,Bclaf1,Ptma,Orc3,Nfib,Fam120a,Raly,Rpl18a,Mcm3,Mtap,Setd3,Psmd4,Rpl26,Lima1,Rps7,Hspe1,Pdia4,Hnrnph1,Enah,Erc1,Ewsr1,Rpl29,Pgd,Rpl…
TISSUES	BTO:0000174	Embryonic structure	95	1823	0.63	6.26e-32	10090.ENSMUSP00000001950,10090.ENSMUSP00000004673,10090.ENSMUSP00000005234,10090.ENSMUSP00000007212,10090.ENSMUSP00000007602,10090.ENSMUSP00000007799,10090.ENSMUSP00000018506,10090.ENSMUSP00000019323,10090.ENSMUSP00000019939,10090.ENSMUSP00000020153,10090.ENSMUSP00000020522,10090.ENSMUSP00000021226,10090.ENSMUSP00000021950,10090.ENSMUSP00000022638,10090.ENSMUSP00000022960,10090.ENSMUSP00000023087…	Tollip,Ndrg2,Wdr1,Psmd2,M6pr,Cav1,Kpna2,Mdh2,Snx3,Hbs1l,Pfkl,Luc7l3,Dbn1,Nefm,Eif3e,Twf1,Gsk3b,Sod1,Bin1,Tm9sf3,Lztfl1,Dctn2,Echs1,Farp1,Sept2,Fh1,Sec23b,Hadh,Txndc12,Mmab,Wasl,Mtpn,Copb1,Acsl4,Rbbp7,Naa10,Slc25a4,Eif3l,Serbp1,Stub1,Gatad2b,Agps,Supt16,Bclaf1,Ptma,Orc3,Nfib,Fam120a,Raly,Rpl18a,Mcm3,Mtap,Setd3,Psmd4,Rpl26,Lima1,Rps7,Hspe1,Pdia4,Hnrnph1,Enah,Erc1,Ewsr1,Rpl29,Pgd,Rplp2,Crip2,Lsm14a,…
TISSUES	BTO:0000379	Embryo	85	1528	0.66	5.7e-30	10090.ENSMUSP00000001950,10090.ENSMUSP00000005234,10090.ENSMUSP00000007212,10090.ENSMUSP00000007602,10090.ENSMUSP00000007799,10090.ENSMUSP00000018506,10090.ENSMUSP00000019323,10090.ENSMUSP00000019939,10090.ENSMUSP00000020153,10090.ENSMUSP00000020522,10090.ENSMUSP00000021950,10090.ENSMUSP00000022638,10090.ENSMUSP00000022960,10090.ENSMUSP00000023087,10090.ENSMUSP00000023507,10090.ENSMUSP00000023707…	Tollip,Wdr1,Psmd2,M6pr,Cav1,Kpna2,Mdh2,Snx3,Hbs1l,Pfkl,Dbn1,Nefm,Eif3e,Twf1,Gsk3b,Sod1,Bin1,Tm9sf3,Lztfl1,Dctn2,Echs1,Farp1,Sept2,Fh1,Sec23b,Hadh,Txndc12,Wasl,Mtpn,Copb1,Acsl4,Rbbp7,Naa10,Slc25a4,Eif3l,Serbp1,Stub1,Gatad2b,Agps,Supt16,Bclaf1,Ptma,Nfib,Fam120a,Rpl18a,Mcm3,Mtap,Setd3,Psmd4,Rpl26,Lima1,Rps7,Hspe1,Hnrnph1,Enah,Erc1,Ewsr1,Pgd,Rplp2,Lsm14a,Nptn,Adnp,Sept9,Tufm,Elavl1,Sox2,Fus,Anpep,Clt…
TISSUES	BTO:0001489	Whole body	193	9158	0.24	3.4e-21	10090.ENSMUSP00000001304,10090.ENSMUSP00000001479,10090.ENSMUSP00000001544,10090.ENSMUSP00000001950,10090.ENSMUSP00000004375,10090.ENSMUSP00000004673,10090.ENSMUSP00000005066,10090.ENSMUSP00000005234,10090.ENSMUSP00000005406,10090.ENSMUSP00000006435,10090.ENSMUSP00000006692,10090.ENSMUSP00000007212,10090.ENSMUSP00000007602,10090.ENSMUSP00000007799,10090.ENSMUSP00000007977,10090.ENSMUSP00000010753…	Ckb,Kpnb1,Vwa5a,Tollip,Phb2,Ndrg2,Map2k1,Wdr1,App,Atp6v1b2,Mvd,Psmd2,M6pr,Cav1,Aldh16a1,Psen2,Ndufs2,Kpna2,Lsp1,Ywhah,Mdh2,D17Wsu104e,Snx3,Fabp7,Hbs1l,Nedd1,Usp15,Osbpl5,Pfkl,Luc7l3,Glrx5,Dbn1,Ap3b1,Kpna3,Nefm,Eif3e,Twf1,Gsk3b,Sod1,Ring1,Bin1,Txnl1,Tm9sf3,Lztfl1,Dctn2,Echs1,Farp1,Sept2,Fh1,Crat,Mrrf,Dnajc10,Gorasp2,Pcna,Sec23b,Hadh,Abcd3,Stoml2,Txndc12,Snx17,Agpat9,Srsf9,Mmab,Plbd2,Wasl,Hibadh,Mt…
TISSUES	BTO:0000000	Tissues, cell types and enzyme sources	194	9281	0.24	4.02e-21	10090.ENSMUSP00000001304,10090.ENSMUSP00000001479,10090.ENSMUSP00000001544,10090.ENSMUSP00000001950,10090.ENSMUSP00000004375,10090.ENSMUSP00000004673,10090.ENSMUSP00000005066,10090.ENSMUSP00000005234,10090.ENSMUSP00000005406,10090.ENSMUSP00000006435,10090.ENSMUSP00000006692,10090.ENSMUSP00000007212,10090.ENSMUSP00000007602,10090.ENSMUSP00000007799,10090.ENSMUSP00000007977,10090.ENSMUSP00000010753…	Ckb,Kpnb1,Vwa5a,Tollip,Phb2,Ndrg2,Map2k1,Wdr1,App,Atp6v1b2,Mvd,Psmd2,M6pr,Cav1,Aldh16a1,Psen2,Ndufs2,Kpna2,Lsp1,Ywhah,Mdh2,D17Wsu104e,Snx3,Fabp7,Hbs1l,Nedd1,Usp15,Osbpl5,Pfkl,Luc7l3,Glrx5,Dbn1,Ap3b1,Kpna3,Nefm,Eif3e,Twf1,Gsk3b,Sod1,Ring1,Bin1,Txnl1,Tm9sf3,Lztfl1,Dctn2,Echs1,Farp1,Sept2,Fh1,Crat,Mrrf,Dnajc10,Gorasp2,Pcna,Sec23b,Hadh,Abcd3,Stoml2,Txndc12,Snx17,Agpat9,Srsf9,Mmab,Plbd2,Wasl,Hibadh,Mt…
TISSUES	BTO:0001491	Viscus	117	3991	0.38	2.35e-19	10090.ENSMUSP00000001304,10090.ENSMUSP00000004375,10090.ENSMUSP00000004673,10090.ENSMUSP00000005406,10090.ENSMUSP00000006692,10090.ENSMUSP00000007212,10090.ENSMUSP00000007602,10090.ENSMUSP00000007977,10090.ENSMUSP00000010753,10090.ENSMUSP00000013737,10090.ENSMUSP00000018506,10090.ENSMUSP00000018963,10090.ENSMUSP00000019323,10090.ENSMUSP00000019723,10090.ENSMUSP00000020024,10090.ENSMUSP00000020153…	Ckb,Phb2,Ndrg2,App,Mvd,Psmd2,M6pr,Aldh16a1,Psen2,Ndufs2,Kpna2,Lsp1,Mdh2,D17Wsu104e,Fabp7,Hbs1l,Osbpl5,Pfkl,Luc7l3,Glrx5,Ap3b1,Gsk3b,Sod1,Ring1,Bin1,Tm9sf3,Lztfl1,Echs1,Sept2,Fh1,Crat,Mrrf,Dnajc10,Gorasp2,Pcna,Hadh,Abcd3,Stoml2,Snx17,Agpat9,Plbd2,Wasl,Hibadh,Mtpn,Psma1,Gpc4,Rbbp7,Mpp1,Slc25a4,Cox7a2,Xrn1,Lgals3bp,Eif3l,Serbp1,Snx2,Arl6ip5,Agps,Supt16,Ndufv1,Bclaf1,Sf3b6,Fmnl1,Ddx19a,Nek9,Acy3,Nfib…
TISSUES	BTO:0000421	Connective tissue	76	1868	0.53	1.54e-18	10090.ENSMUSP00000001544,10090.ENSMUSP00000005234,10090.ENSMUSP00000007212,10090.ENSMUSP00000007799,10090.ENSMUSP00000019323,10090.ENSMUSP00000019939,10090.ENSMUSP00000020153,10090.ENSMUSP00000020522,10090.ENSMUSP00000021950,10090.ENSMUSP00000022960,10090.ENSMUSP00000023087,10090.ENSMUSP00000023707,10090.ENSMUSP00000025239,10090.ENSMUSP00000026538,10090.ENSMUSP00000027495,10090.ENSMUSP00000027810…	Vwa5a,Wdr1,Psmd2,Cav1,Mdh2,Snx3,Hbs1l,Pfkl,Dbn1,Eif3e,Twf1,Sod1,Bin1,Echs1,Sept2,Fh1,Mrrf,Sec23b,Hadh,Agpat9,Wasl,Mtpn,Ptms,Copb1,Rbbp7,Mpp1,Slc25a4,Eif3l,Serbp1,Stub1,Supt16,Bclaf1,Ptma,Fmnl1,Nfib,Fam120a,Raly,Mcm3,Mtap,Pgm2,Trim2,Elmo2,Rpl26,Lima1,Hspe1,Erc1,Ewsr1,Rpl29,mt-Nd4,Pgd,Rplp2,Crip2,Klc1,Lsm14a,Gng5,Lyz2,Sept9,Ccnd1,Tufm,Sox2,Acot11,Epb4.1,Anpep,Clta,Rps19,Srsf5,Ncor2,Hnrnpc,Gls,Rpl35…
TISSUES	BTO:0000522	Gland	130	5187	0.32	1.84e-16	10090.ENSMUSP00000001304,10090.ENSMUSP00000001544,10090.ENSMUSP00000004375,10090.ENSMUSP00000004673,10090.ENSMUSP00000005406,10090.ENSMUSP00000006692,10090.ENSMUSP00000007212,10090.ENSMUSP00000007602,10090.ENSMUSP00000007977,10090.ENSMUSP00000010753,10090.ENSMUSP00000013737,10090.ENSMUSP00000018506,10090.ENSMUSP00000018963,10090.ENSMUSP00000019323,10090.ENSMUSP00000019723,10090.ENSMUSP00000020024…	Ckb,Vwa5a,Phb2,Ndrg2,App,Mvd,Psmd2,M6pr,Aldh16a1,Psen2,Ndufs2,Kpna2,Lsp1,Mdh2,D17Wsu104e,Fabp7,Hbs1l,Usp15,Osbpl5,Pfkl,Luc7l3,Glrx5,Ap3b1,Gsk3b,Sod1,Ring1,Bin1,Tm9sf3,Lztfl1,Echs1,Sept2,Fh1,Crat,Mrrf,Dnajc10,Gorasp2,Pcna,Hadh,Abcd3,Stoml2,Txndc12,Snx17,Agpat9,Srsf9,Plbd2,Wasl,Hibadh,Mtpn,Gpc4,Rbbp7,Mpp1,Slc25a4,Cox7a2,Xrn1,Lgals3bp,Pomt1,Eif3l,Serbp1,Snx2,Arl6ip5,Agps,Supt16,Ndufv1,Bclaf1,Sf3b6,A…
TISSUES	BTO:0000345	Digestive gland	74	2031	0.48	1.91e-15	10090.ENSMUSP00000004375,10090.ENSMUSP00000004673,10090.ENSMUSP00000005406,10090.ENSMUSP00000006692,10090.ENSMUSP00000007212,10090.ENSMUSP00000007602,10090.ENSMUSP00000010753,10090.ENSMUSP00000013737,10090.ENSMUSP00000018506,10090.ENSMUSP00000019323,10090.ENSMUSP00000020153,10090.ENSMUSP00000020522,10090.ENSMUSP00000021226,10090.ENSMUSP00000021522,10090.ENSMUSP00000022196,10090.ENSMUSP00000023507…	Phb2,Ndrg2,App,Mvd,Psmd2,M6pr,Psen2,Ndufs2,Kpna2,Mdh2,Hbs1l,Pfkl,Luc7l3,Glrx5,Ap3b1,Gsk3b,Sod1,Ring1,Tm9sf3,Echs1,Sept2,Fh1,Crat,Dnajc10,Gorasp2,Hadh,Abcd3,Stoml2,Snx17,Agpat9,Wasl,Hibadh,Rbbp7,Slc25a4,Cox7a2,Xrn1,Lgals3bp,Eif3l,Serbp1,Ndufv1,Bclaf1,Sf3b6,Nfib,Cdc42,Raly,Mcm3,Prkaa1,Itgb5,Psmd4,Rpl26,Hspe1,Cox6b1,Snrpa,Cox5b,mt-Nd4,Rplp2,Lyz2,Sept9,Tufm,Atp5d,Rps6ka1,Epb4.1,Fus,Srsf5,Ncor2,Hnrnpc…
TISSUES	BTO:0001488	Endocrine gland	116	4420	0.34	1.91e-15	10090.ENSMUSP00000001544,10090.ENSMUSP00000004375,10090.ENSMUSP00000004673,10090.ENSMUSP00000005406,10090.ENSMUSP00000006692,10090.ENSMUSP00000007212,10090.ENSMUSP00000007602,10090.ENSMUSP00000007977,10090.ENSMUSP00000010753,10090.ENSMUSP00000013737,10090.ENSMUSP00000018506,10090.ENSMUSP00000018963,10090.ENSMUSP00000019323,10090.ENSMUSP00000019723,10090.ENSMUSP00000020024,10090.ENSMUSP00000020153…	Vwa5a,Phb2,Ndrg2,App,Mvd,Psmd2,M6pr,Aldh16a1,Psen2,Ndufs2,Kpna2,Lsp1,Mdh2,D17Wsu104e,Fabp7,Hbs1l,Usp15,Pfkl,Luc7l3,Glrx5,Ap3b1,Gsk3b,Sod1,Ring1,Bin1,Tm9sf3,Lztfl1,Echs1,Sept2,Fh1,Crat,Dnajc10,Gorasp2,Pcna,Hadh,Abcd3,Stoml2,Txndc12,Snx17,Agpat9,Srsf9,Plbd2,Wasl,Hibadh,Gpc4,Rbbp7,Slc25a4,Cox7a2,Xrn1,Lgals3bp,Pomt1,Eif3l,Serbp1,Snx2,Arl6ip5,Ndufv1,Bclaf1,Sf3b6,Abhd4,Orc3,Nek9,Nfib,Cdc42,Raly,Mcm3,Tr…
TISSUES	BTO:0000227	Central nervous system	86	2749	0.41	1.33e-14	10090.ENSMUSP00000001304,10090.ENSMUSP00000001479,10090.ENSMUSP00000001544,10090.ENSMUSP00000005066,10090.ENSMUSP00000005234,10090.ENSMUSP00000005406,10090.ENSMUSP00000010753,10090.ENSMUSP00000019109,10090.ENSMUSP00000019723,10090.ENSMUSP00000019939,10090.ENSMUSP00000020024,10090.ENSMUSP00000020522,10090.ENSMUSP00000021226,10090.ENSMUSP00000021950,10090.ENSMUSP00000022638,10090.ENSMUSP00000023087…	Ckb,Kpnb1,Vwa5a,Map2k1,Wdr1,App,Psen2,Ywhah,D17Wsu104e,Snx3,Fabp7,Pfkl,Luc7l3,Dbn1,Nefm,Twf1,Gsk3b,Sod1,Bin1,Txnl1,Dctn2,Sept2,Mrrf,Snx17,Plbd2,Wasl,Mtpn,Psma1,Rbbp7,Naa10,Slc25a4,Arhgap39,Copg2,Tbca,Serbp1,Stub1,Gatad2b,Arl6ip5,Brk1,Ndufv1,Bclaf1,Abhd4,Orc3,Hectd3,Lamp2,Nfib,Fam120a,Cdc42,Trim32,Pld4,Itgb5,Trim2,Psmd4,Elmo2,Rpl26,Ndufs8,Hnrnph1,Enah,Erc1,Ewsr1,Snrpa,Rpl29,Rplp2,Klc1,Nptn,Adnp,Ly…
TISSUES	BTO:0001484	Nervous system	87	2889	0.4	7.23e-14	10090.ENSMUSP00000001304,10090.ENSMUSP00000001479,10090.ENSMUSP00000001544,10090.ENSMUSP00000005066,10090.ENSMUSP00000005234,10090.ENSMUSP00000005406,10090.ENSMUSP00000010753,10090.ENSMUSP00000019109,10090.ENSMUSP00000019723,10090.ENSMUSP00000019939,10090.ENSMUSP00000020024,10090.ENSMUSP00000020522,10090.ENSMUSP00000021226,10090.ENSMUSP00000021950,10090.ENSMUSP00000022638,10090.ENSMUSP00000023087…	Ckb,Kpnb1,Vwa5a,Map2k1,Wdr1,App,Psen2,Ywhah,D17Wsu104e,Snx3,Fabp7,Pfkl,Luc7l3,Dbn1,Nefm,Twf1,Gsk3b,Sod1,Bin1,Txnl1,Dctn2,Sept2,Mrrf,Snx17,Plbd2,Wasl,Mtpn,Psma1,Rbbp7,Naa10,Slc25a4,Xrn1,Arhgap39,Copg2,Tbca,Serbp1,Stub1,Gatad2b,Arl6ip5,Brk1,Ndufv1,Bclaf1,Abhd4,Orc3,Hectd3,Lamp2,Nfib,Fam120a,Cdc42,Trim32,Pld4,Itgb5,Trim2,Psmd4,Elmo2,Rpl26,Ndufs8,Hnrnph1,Enah,Erc1,Ewsr1,Snrpa,Rpl29,Rplp2,Klc1,Nptn,Ad…
TISSUES	BTO:0000142	Brain	83	2671	0.41	7.44e-14	10090.ENSMUSP00000001304,10090.ENSMUSP00000001479,10090.ENSMUSP00000001544,10090.ENSMUSP00000005066,10090.ENSMUSP00000005234,10090.ENSMUSP00000005406,10090.ENSMUSP00000010753,10090.ENSMUSP00000019109,10090.ENSMUSP00000019723,10090.ENSMUSP00000019939,10090.ENSMUSP00000020024,10090.ENSMUSP00000020522,10090.ENSMUSP00000021226,10090.ENSMUSP00000021950,10090.ENSMUSP00000022638,10090.ENSMUSP00000023087…	Ckb,Kpnb1,Vwa5a,Map2k1,Wdr1,App,Psen2,Ywhah,D17Wsu104e,Snx3,Fabp7,Pfkl,Luc7l3,Dbn1,Nefm,Twf1,Gsk3b,Sod1,Bin1,Txnl1,Dctn2,Sept2,Mrrf,Snx17,Plbd2,Wasl,Psma1,Rbbp7,Naa10,Slc25a4,Arhgap39,Tbca,Serbp1,Stub1,Gatad2b,Arl6ip5,Brk1,Ndufv1,Bclaf1,Abhd4,Orc3,Hectd3,Lamp2,Nfib,Fam120a,Cdc42,Trim32,Pld4,Itgb5,Trim2,Psmd4,Elmo2,Rpl26,Ndufs8,Hnrnph1,Enah,Erc1,Ewsr1,Snrpa,Rpl29,Rplp2,Klc1,Nptn,Adnp,Lyz2,Elavl1,S…
TISSUES	BTO:0000759	Liver	60	1546	0.51	2.6e-13	10090.ENSMUSP00000004375,10090.ENSMUSP00000004673,10090.ENSMUSP00000006692,10090.ENSMUSP00000007212,10090.ENSMUSP00000007602,10090.ENSMUSP00000010753,10090.ENSMUSP00000013737,10090.ENSMUSP00000018506,10090.ENSMUSP00000019323,10090.ENSMUSP00000020522,10090.ENSMUSP00000021522,10090.ENSMUSP00000022196,10090.ENSMUSP00000023507,10090.ENSMUSP00000023707,10090.ENSMUSP00000026538,10090.ENSMUSP00000027495…	Phb2,Ndrg2,Mvd,Psmd2,M6pr,Psen2,Ndufs2,Kpna2,Mdh2,Pfkl,Glrx5,Ap3b1,Gsk3b,Sod1,Echs1,Sept2,Fh1,Crat,Gorasp2,Hadh,Abcd3,Stoml2,Agpat9,Wasl,Hibadh,Rbbp7,Slc25a4,Cox7a2,Lgals3bp,Eif3l,Serbp1,Ndufv1,Bclaf1,Nfib,Cdc42,Raly,Prkaa1,Itgb5,Psmd4,Rpl26,Hspe1,Cox6b1,Cox5b,mt-Nd4,Rplp2,Lyz2,Sept9,Tufm,Atp5d,Rps6ka1,Epb4.1,Srsf5,Ncor2,Hnrnpc,Dmd,Hnrnpa2b1,Eif5,Tpi1,Erbb2ip,Agfg1
TISSUES	BTO:0000452	Fibroblast	32	494	0.73	8.06e-12	10090.ENSMUSP00000007212,10090.ENSMUSP00000007799,10090.ENSMUSP00000019323,10090.ENSMUSP00000020522,10090.ENSMUSP00000021950,10090.ENSMUSP00000022960,10090.ENSMUSP00000023087,10090.ENSMUSP00000023707,10090.ENSMUSP00000025239,10090.ENSMUSP00000027495,10090.ENSMUSP00000027810,10090.ENSMUSP00000031695,10090.ENSMUSP00000033720,10090.ENSMUSP00000034049,10090.ENSMUSP00000040431,10090.ENSMUSP00000043583…	Psmd2,Cav1,Mdh2,Pfkl,Dbn1,Eif3e,Twf1,Sod1,Bin1,Sept2,Fh1,Wasl,Rbbp7,Slc25a4,Stub1,Bclaf1,Nfib,Mcm3,Mtap,Hspe1,Erc1,Ewsr1,Sept9,Tufm,Sox2,Rps19,Ncor2,Hnrnpc,Gls,Tpi1,Larp1,Erbb2ip
TISSUES	BTO:0000282	Head	91	3453	0.34	2.49e-11	10090.ENSMUSP00000001304,10090.ENSMUSP00000001479,10090.ENSMUSP00000001544,10090.ENSMUSP00000005066,10090.ENSMUSP00000005234,10090.ENSMUSP00000005406,10090.ENSMUSP00000006435,10090.ENSMUSP00000010753,10090.ENSMUSP00000019109,10090.ENSMUSP00000019723,10090.ENSMUSP00000019939,10090.ENSMUSP00000020024,10090.ENSMUSP00000020522,10090.ENSMUSP00000021226,10090.ENSMUSP00000021950,10090.ENSMUSP00000022638…	Ckb,Kpnb1,Vwa5a,Map2k1,Wdr1,App,Atp6v1b2,Psen2,Ywhah,D17Wsu104e,Snx3,Fabp7,Pfkl,Luc7l3,Dbn1,Nefm,Twf1,Gsk3b,Sod1,Bin1,Txnl1,Dctn2,Sept2,Mrrf,Snx17,Plbd2,Wasl,Psma1,Rbbp7,Naa10,Slc25a4,Xrn1,Arhgap39,Tbca,Serbp1,Stub1,Gatad2b,Arl6ip5,Brk1,Ndufv1,Bclaf1,Abhd4,Ddx19a,Orc3,Acy3,Hectd3,Lamp2,Nfib,Fam120a,Cdc42,Trim32,Pld4,Itgb5,Trim2,Psmd4,Elmo2,Rpl26,Ndufs8,Pdia4,Hnrnph1,Enah,Erc1,Ewsr1,Snrpa,Rpl29,Rp…
TISSUES	BTO:0004725	Embryonic fibroblast	20	325	0.71	1.13e-06	10090.ENSMUSP00000007212,10090.ENSMUSP00000007799,10090.ENSMUSP00000020522,10090.ENSMUSP00000023707,10090.ENSMUSP00000027495,10090.ENSMUSP00000031695,10090.ENSMUSP00000033720,10090.ENSMUSP00000034049,10090.ENSMUSP00000040431,10090.ENSMUSP00000052863,10090.ENSMUSP00000059192,10090.ENSMUSP00000078534,10090.ENSMUSP00000078867,10090.ENSMUSP00000091435,10090.ENSMUSP00000095656,10090.ENSMUSP00000104067…	Psmd2,Cav1,Pfkl,Sod1,Sept2,Wasl,Rbbp7,Slc25a4,Stub1,Nfib,Mcm3,Erc1,Ewsr1,Sept9,Tufm,Rps19,Ncor2,Hnrnpc,Gls,Larp1
TISSUES	BTO:0000431	Excretory gland	50	1940	0.33	5.37e-05	10090.ENSMUSP00000001304,10090.ENSMUSP00000005406,10090.ENSMUSP00000006692,10090.ENSMUSP00000007977,10090.ENSMUSP00000010753,10090.ENSMUSP00000018506,10090.ENSMUSP00000020024,10090.ENSMUSP00000020411,10090.ENSMUSP00000021226,10090.ENSMUSP00000025989,10090.ENSMUSP00000026274,10090.ENSMUSP00000028250,10090.ENSMUSP00000028392,10090.ENSMUSP00000028509,10090.ENSMUSP00000029610,10090.ENSMUSP00000030296…	Ckb,App,Mvd,Aldh16a1,Psen2,Kpna2,Fabp7,Osbpl5,Luc7l3,Tm9sf3,Lztfl1,Mrrf,Dnajc10,Gorasp2,Hadh,Txndc12,Snx17,Plbd2,Wasl,Mtpn,Gpc4,Rbbp7,Mpp1,Lgals3bp,Eif3l,Supt16,Fmnl1,Acy3,Raly,Mcm3,Itgb5,Trim2,Tmod3,Rpl26,Enah,Rpl29,mt-Nd4,Adam9,Klc1,Nptn,Adnp,Gng5,Atp11a,Lyz2,Ccnd1,Tufm,Stk39,Fus,Ptgr2,Sh3glb1
TISSUES	BTO:0000671	Kidney	40	1453	0.36	0.00019	10090.ENSMUSP00000001304,10090.ENSMUSP00000005406,10090.ENSMUSP00000006692,10090.ENSMUSP00000010753,10090.ENSMUSP00000018506,10090.ENSMUSP00000020024,10090.ENSMUSP00000020411,10090.ENSMUSP00000021226,10090.ENSMUSP00000025989,10090.ENSMUSP00000028250,10090.ENSMUSP00000028509,10090.ENSMUSP00000029610,10090.ENSMUSP00000031029,10090.ENSMUSP00000031597,10090.ENSMUSP00000031695,10090.ENSMUSP00000031866…	Ckb,App,Mvd,Psen2,Kpna2,Fabp7,Osbpl5,Luc7l3,Tm9sf3,Mrrf,Gorasp2,Hadh,Snx17,Plbd2,Wasl,Mtpn,Gpc4,Rbbp7,Mpp1,Lgals3bp,Eif3l,Supt16,Fmnl1,Acy3,Itgb5,Trim2,Rpl26,Enah,Rpl29,mt-Nd4,Adam9,Klc1,Nptn,Adnp,Gng5,Atp11a,Lyz2,Tufm,Stk39,Fus
TISSUES	BTO:0003091	Urogenital system	77	3755	0.23	0.00019	10090.ENSMUSP00000001304,10090.ENSMUSP00000001544,10090.ENSMUSP00000005406,10090.ENSMUSP00000006692,10090.ENSMUSP00000007799,10090.ENSMUSP00000007977,10090.ENSMUSP00000010753,10090.ENSMUSP00000018506,10090.ENSMUSP00000020024,10090.ENSMUSP00000020163,10090.ENSMUSP00000020411,10090.ENSMUSP00000021226,10090.ENSMUSP00000023507,10090.ENSMUSP00000025183,10090.ENSMUSP00000025989,10090.ENSMUSP00000026274…	Ckb,Vwa5a,App,Mvd,Cav1,Aldh16a1,Psen2,Kpna2,Fabp7,Nedd1,Osbpl5,Luc7l3,Gsk3b,Ring1,Tm9sf3,Lztfl1,Mrrf,Dnajc10,Gorasp2,Pcna,Hadh,Txndc12,Snx17,Agpat9,Srsf9,Mmab,Plbd2,Wasl,Mtpn,Gpc4,Rbbp7,Mpp1,Lgals3bp,Pomt1,Eif3l,Supt16,Sf3b6,Abhd4,Fmnl1,Ddx19a,Acy3,Lamp2,Cdc42,Raly,Mcm3,Trim32,Itgb5,Npm3,Trim2,Tmod3,Rpl26,Pdia4,Enah,Ewsr1,Snrpa,Rpl29,mt-Nd4,Adam9,Klc1,Nptn,Adnp,Gng5,Atp11a,Lyz2,Ccnd1,Tufm,Stk39,F…
TISSUES	BTO:0005810	Immune system	52	2165	0.3	0.00021	10090.ENSMUSP00000001544,10090.ENSMUSP00000004673,10090.ENSMUSP00000005066,10090.ENSMUSP00000005406,10090.ENSMUSP00000006692,10090.ENSMUSP00000007977,10090.ENSMUSP00000010753,10090.ENSMUSP00000018506,10090.ENSMUSP00000018963,10090.ENSMUSP00000019723,10090.ENSMUSP00000020024,10090.ENSMUSP00000021226,10090.ENSMUSP00000023707,10090.ENSMUSP00000025989,10090.ENSMUSP00000028392,10090.ENSMUSP00000028817…	Vwa5a,Ndrg2,Map2k1,App,Mvd,Aldh16a1,Psen2,Kpna2,Lsp1,D17Wsu104e,Fabp7,Luc7l3,Sod1,Tm9sf3,Dnajc10,Pcna,Snx17,Plbd2,Wasl,Psma1,Rbbp7,Naa10,Mpp1,Tmed1,Xrn1,Lgals3bp,Arl6ip5,Supt16,Sf3b6,Fmnl1,Lamp2,Cdc42,Mcm3,Setd3,Pld4,Tmod3,Rpl26,Snrpa,Klc1,Nptn,Adnp,Gng5,Lyz2,Elavl1,Fus,Srsf5,Ncor2,Tacc3,Rpl35a,Fkbp8,Sf3a2,Sh3glb1
TISSUES	BTO:0003092	Urinary system	41	1544	0.34	0.00029	10090.ENSMUSP00000001304,10090.ENSMUSP00000005406,10090.ENSMUSP00000006692,10090.ENSMUSP00000010753,10090.ENSMUSP00000018506,10090.ENSMUSP00000020024,10090.ENSMUSP00000020411,10090.ENSMUSP00000021226,10090.ENSMUSP00000025989,10090.ENSMUSP00000028250,10090.ENSMUSP00000028392,10090.ENSMUSP00000028509,10090.ENSMUSP00000029610,10090.ENSMUSP00000031029,10090.ENSMUSP00000031597,10090.ENSMUSP00000031695…	Ckb,App,Mvd,Psen2,Kpna2,Fabp7,Osbpl5,Luc7l3,Tm9sf3,Mrrf,Dnajc10,Gorasp2,Hadh,Snx17,Plbd2,Wasl,Mtpn,Gpc4,Rbbp7,Mpp1,Lgals3bp,Eif3l,Supt16,Fmnl1,Acy3,Itgb5,Trim2,Rpl26,Enah,Rpl29,mt-Nd4,Adam9,Klc1,Nptn,Adnp,Gng5,Atp11a,Lyz2,Tufm,Stk39,Fus
TISSUES	BTO:0001244	Urinary tract	41	1554	0.34	0.00032	10090.ENSMUSP00000001304,10090.ENSMUSP00000005406,10090.ENSMUSP00000006692,10090.ENSMUSP00000010753,10090.ENSMUSP00000018506,10090.ENSMUSP00000020024,10090.ENSMUSP00000020411,10090.ENSMUSP00000021226,10090.ENSMUSP00000025989,10090.ENSMUSP00000028250,10090.ENSMUSP00000028392,10090.ENSMUSP00000028509,10090.ENSMUSP00000029610,10090.ENSMUSP00000031029,10090.ENSMUSP00000031597,10090.ENSMUSP00000031695…	Ckb,App,Mvd,Psen2,Kpna2,Fabp7,Osbpl5,Luc7l3,Tm9sf3,Mrrf,Dnajc10,Gorasp2,Hadh,Snx17,Plbd2,Wasl,Mtpn,Gpc4,Rbbp7,Mpp1,Lgals3bp,Eif3l,Supt16,Fmnl1,Acy3,Itgb5,Trim2,Rpl26,Enah,Rpl29,mt-Nd4,Adam9,Klc1,Nptn,Adnp,Gng5,Atp11a,Lyz2,Tufm,Stk39,Fus
TISSUES	BTO:0000478	Forebrain	22	596	0.48	0.00064	10090.ENSMUSP00000005066,10090.ENSMUSP00000005234,10090.ENSMUSP00000005406,10090.ENSMUSP00000019723,10090.ENSMUSP00000020024,10090.ENSMUSP00000022638,10090.ENSMUSP00000023507,10090.ENSMUSP00000023707,10090.ENSMUSP00000025239,10090.ENSMUSP00000027495,10090.ENSMUSP00000031597,10090.ENSMUSP00000033008,10090.ENSMUSP00000036697,10090.ENSMUSP00000038781,10090.ENSMUSP00000041503,10090.ENSMUSP00000054634…	Map2k1,Wdr1,App,D17Wsu104e,Fabp7,Nefm,Gsk3b,Sod1,Bin1,Sept2,Plbd2,Psma1,Arhgap39,Tbca,Arl6ip5,Cdc42,Pld4,Fus,Anxa4,Dmd,Erp29,Mtch2
TISSUES	BTO:0000570	Hematopoietic system	50	2151	0.28	0.00072	10090.ENSMUSP00000001544,10090.ENSMUSP00000004673,10090.ENSMUSP00000005066,10090.ENSMUSP00000005406,10090.ENSMUSP00000007977,10090.ENSMUSP00000010753,10090.ENSMUSP00000018506,10090.ENSMUSP00000018963,10090.ENSMUSP00000019723,10090.ENSMUSP00000021226,10090.ENSMUSP00000023507,10090.ENSMUSP00000025989,10090.ENSMUSP00000028392,10090.ENSMUSP00000028817,10090.ENSMUSP00000031029,10090.ENSMUSP00000031597…	Vwa5a,Ndrg2,Map2k1,App,Aldh16a1,Psen2,Kpna2,Lsp1,D17Wsu104e,Luc7l3,Gsk3b,Tm9sf3,Dnajc10,Pcna,Snx17,Plbd2,Wasl,Psma1,Rbbp7,Naa10,Mpp1,Tmed1,Xrn1,Lgals3bp,Arl6ip5,Supt16,Sf3b6,Fmnl1,Cdc42,Mcm3,Pld4,Tmod3,Rpl26,Snrpa,Klc1,Nptn,Adnp,Gng5,Lyz2,Ccnd1,Elavl1,Epb4.1,Fus,Srsf5,Ncor2,Tacc3,Rpl35a,Fkbp8,Sf3a2,Sh3glb1
TISSUES	BTO:0000239	Telencephalon	20	513	0.51	0.00074	10090.ENSMUSP00000005066,10090.ENSMUSP00000005234,10090.ENSMUSP00000005406,10090.ENSMUSP00000020024,10090.ENSMUSP00000022638,10090.ENSMUSP00000023507,10090.ENSMUSP00000023707,10090.ENSMUSP00000025239,10090.ENSMUSP00000027495,10090.ENSMUSP00000031597,10090.ENSMUSP00000033008,10090.ENSMUSP00000036697,10090.ENSMUSP00000038781,10090.ENSMUSP00000041503,10090.ENSMUSP00000054634,10090.ENSMUSP00000101858…	Map2k1,Wdr1,App,Fabp7,Nefm,Gsk3b,Sod1,Bin1,Sept2,Plbd2,Psma1,Arhgap39,Tbca,Arl6ip5,Cdc42,Fus,Anxa4,Dmd,Erp29,Mtch2
TISSUES	BTO:0000083	Female reproductive system	54	2414	0.27	0.00079	10090.ENSMUSP00000001544,10090.ENSMUSP00000005406,10090.ENSMUSP00000006692,10090.ENSMUSP00000007799,10090.ENSMUSP00000007977,10090.ENSMUSP00000018506,10090.ENSMUSP00000021226,10090.ENSMUSP00000023507,10090.ENSMUSP00000025183,10090.ENSMUSP00000025989,10090.ENSMUSP00000026274,10090.ENSMUSP00000028392,10090.ENSMUSP00000028817,10090.ENSMUSP00000029610,10090.ENSMUSP00000030296,10090.ENSMUSP00000031029…	Vwa5a,App,Mvd,Cav1,Aldh16a1,Kpna2,Luc7l3,Gsk3b,Ring1,Tm9sf3,Lztfl1,Dnajc10,Pcna,Hadh,Txndc12,Snx17,Agpat9,Srsf9,Mmab,Plbd2,Wasl,Gpc4,Rbbp7,Lgals3bp,Pomt1,Sf3b6,Abhd4,Lamp2,Cdc42,Raly,Mcm3,Trim32,Itgb5,Npm3,Tmod3,Rpl26,Pdia4,Enah,Ewsr1,Snrpa,Rpl29,Adam9,Nptn,Adnp,Atp11a,Ccnd1,Fus,Srsf5,Tacc3,Fkbp8,Ptgr2,Sf3a2,Mtch2,Sh3glb1
TISSUES	BTO:0000233	Cerebral cortex	19	483	0.51	0.001	10090.ENSMUSP00000005066,10090.ENSMUSP00000005234,10090.ENSMUSP00000005406,10090.ENSMUSP00000020024,10090.ENSMUSP00000022638,10090.ENSMUSP00000023507,10090.ENSMUSP00000023707,10090.ENSMUSP00000025239,10090.ENSMUSP00000027495,10090.ENSMUSP00000031597,10090.ENSMUSP00000033008,10090.ENSMUSP00000036697,10090.ENSMUSP00000041503,10090.ENSMUSP00000054634,10090.ENSMUSP00000101858,10090.ENSMUSP00000109305…	Map2k1,Wdr1,App,Fabp7,Nefm,Gsk3b,Sod1,Bin1,Sept2,Plbd2,Psma1,Arhgap39,Arl6ip5,Cdc42,Fus,Anxa4,Dmd,Erp29,Mtch2
TISSUES	BTO:0000081	Reproductive system	57	2724	0.24	0.0026	10090.ENSMUSP00000001544,10090.ENSMUSP00000005406,10090.ENSMUSP00000006692,10090.ENSMUSP00000007799,10090.ENSMUSP00000007977,10090.ENSMUSP00000018506,10090.ENSMUSP00000021226,10090.ENSMUSP00000023507,10090.ENSMUSP00000025183,10090.ENSMUSP00000025989,10090.ENSMUSP00000026274,10090.ENSMUSP00000028392,10090.ENSMUSP00000028817,10090.ENSMUSP00000029610,10090.ENSMUSP00000030296,10090.ENSMUSP00000031029…	Vwa5a,App,Mvd,Cav1,Aldh16a1,Kpna2,Luc7l3,Gsk3b,Ring1,Tm9sf3,Lztfl1,Dnajc10,Pcna,Hadh,Txndc12,Snx17,Agpat9,Srsf9,Mmab,Plbd2,Wasl,Gpc4,Rbbp7,Lgals3bp,Pomt1,Sf3b6,Abhd4,Ddx19a,Lamp2,Cdc42,Raly,Mcm3,Trim32,Itgb5,Npm3,Tmod3,Rpl26,Pdia4,Enah,Ewsr1,Snrpa,Rpl29,Adam9,Nptn,Adnp,Atp11a,Ccnd1,Fus,Srsf5,Rif1,Tacc3,Fkbp8,Ptgr2,Sf3a2,Hypk,Mtch2,Sh3glb1
TISSUES	BTO:0000928	Limbic system	15	342	0.56	0.0026	10090.ENSMUSP00000005066,10090.ENSMUSP00000005234,10090.ENSMUSP00000005406,10090.ENSMUSP00000019723,10090.ENSMUSP00000020024,10090.ENSMUSP00000022638,10090.ENSMUSP00000023507,10090.ENSMUSP00000027495,10090.ENSMUSP00000033008,10090.ENSMUSP00000041503,10090.ENSMUSP00000054634,10090.ENSMUSP00000067002,10090.ENSMUSP00000109633,10090.ENSMUSP00000117347,10090.ENSMUSP00000121851	Map2k1,Wdr1,App,D17Wsu104e,Fabp7,Nefm,Gsk3b,Sept2,Psma1,Arl6ip5,Cdc42,Pld4,Dmd,Erp29,Mtch2
TISSUES	BTO:0004726	Embryonic brain	8	95	0.84	0.0028	10090.ENSMUSP00000021950,10090.ENSMUSP00000022638,10090.ENSMUSP00000023507,10090.ENSMUSP00000025239,10090.ENSMUSP00000041370,10090.ENSMUSP00000052863,10090.ENSMUSP00000077781,10090.ENSMUSP00000081474	Dbn1,Nefm,Gsk3b,Bin1,Gatad2b,Nfib,Enah,Rplp2
TISSUES	BTO:0000753	Lymphoid tissue	42	1858	0.27	0.0063	10090.ENSMUSP00000001544,10090.ENSMUSP00000004673,10090.ENSMUSP00000005066,10090.ENSMUSP00000007977,10090.ENSMUSP00000010753,10090.ENSMUSP00000018506,10090.ENSMUSP00000018963,10090.ENSMUSP00000019723,10090.ENSMUSP00000021226,10090.ENSMUSP00000025989,10090.ENSMUSP00000028392,10090.ENSMUSP00000028817,10090.ENSMUSP00000031029,10090.ENSMUSP00000031597,10090.ENSMUSP00000031695,10090.ENSMUSP00000033008…	Vwa5a,Ndrg2,Map2k1,Aldh16a1,Psen2,Kpna2,Lsp1,D17Wsu104e,Luc7l3,Tm9sf3,Dnajc10,Pcna,Snx17,Plbd2,Wasl,Psma1,Rbbp7,Naa10,Tmed1,Xrn1,Lgals3bp,Arl6ip5,Supt16,Sf3b6,Fmnl1,Mcm3,Pld4,Rpl26,Snrpa,Klc1,Nptn,Adnp,Gng5,Lyz2,Elavl1,Fus,Srsf5,Ncor2,Tacc3,Rpl35a,Fkbp8,Sh3glb1
TISSUES	BTO:0000254	Female reproductive gland	45	2075	0.25	0.0085	10090.ENSMUSP00000001544,10090.ENSMUSP00000005406,10090.ENSMUSP00000006692,10090.ENSMUSP00000007977,10090.ENSMUSP00000018506,10090.ENSMUSP00000021226,10090.ENSMUSP00000023507,10090.ENSMUSP00000025183,10090.ENSMUSP00000026274,10090.ENSMUSP00000028817,10090.ENSMUSP00000030296,10090.ENSMUSP00000031029,10090.ENSMUSP00000031255,10090.ENSMUSP00000031513,10090.ENSMUSP00000031597,10090.ENSMUSP00000031695…	Vwa5a,App,Mvd,Aldh16a1,Kpna2,Luc7l3,Gsk3b,Ring1,Lztfl1,Pcna,Txndc12,Snx17,Agpat9,Srsf9,Plbd2,Wasl,Gpc4,Rbbp7,Lgals3bp,Pomt1,Sf3b6,Abhd4,Raly,Mcm3,Itgb5,Npm3,Tmod3,Rpl26,Pdia4,Enah,Ewsr1,Snrpa,Rpl29,Adam9,Nptn,Adnp,Atp11a,Ccnd1,Fus,Srsf5,Tacc3,Ptgr2,Sf3a2,Mtch2,Sh3glb1
TISSUES	BTO:0000445	Cerebral lobe	13	303	0.55	0.0092	10090.ENSMUSP00000005066,10090.ENSMUSP00000005234,10090.ENSMUSP00000005406,10090.ENSMUSP00000020024,10090.ENSMUSP00000022638,10090.ENSMUSP00000023507,10090.ENSMUSP00000027495,10090.ENSMUSP00000033008,10090.ENSMUSP00000041503,10090.ENSMUSP00000054634,10090.ENSMUSP00000109633,10090.ENSMUSP00000117347,10090.ENSMUSP00000121851	Map2k1,Wdr1,App,Fabp7,Nefm,Gsk3b,Sept2,Psma1,Arl6ip5,Cdc42,Dmd,Erp29,Mtch2
TISSUES	BTO:0001355	Temporal lobe	11	237	0.58	0.0156	10090.ENSMUSP00000005066,10090.ENSMUSP00000005234,10090.ENSMUSP00000005406,10090.ENSMUSP00000022638,10090.ENSMUSP00000023507,10090.ENSMUSP00000027495,10090.ENSMUSP00000033008,10090.ENSMUSP00000041503,10090.ENSMUSP00000054634,10090.ENSMUSP00000117347,10090.ENSMUSP00000121851	Map2k1,Wdr1,App,Nefm,Gsk3b,Sept2,Psma1,Arl6ip5,Cdc42,Erp29,Mtch2
TISSUES	BTO:0000601	Hippocampus	10	201	0.61	0.0174	10090.ENSMUSP00000005066,10090.ENSMUSP00000005234,10090.ENSMUSP00000005406,10090.ENSMUSP00000022638,10090.ENSMUSP00000023507,10090.ENSMUSP00000027495,10090.ENSMUSP00000033008,10090.ENSMUSP00000054634,10090.ENSMUSP00000117347,10090.ENSMUSP00000121851	Map2k1,Wdr1,App,Nefm,Gsk3b,Sept2,Psma1,Cdc42,Erp29,Mtch2
TISSUES	BTO:0001279	Spinal cord	10	203	0.61	0.0182	10090.ENSMUSP00000005406,10090.ENSMUSP00000020024,10090.ENSMUSP00000023507,10090.ENSMUSP00000023707,10090.ENSMUSP00000031866,10090.ENSMUSP00000051922,10090.ENSMUSP00000052283,10090.ENSMUSP00000054634,10090.ENSMUSP00000069922,10090.ENSMUSP00000089801	App,Fabp7,Gsk3b,Sod1,Mtpn,Hectd3,Lamp2,Cdc42,Trim2,Lyz2
TISSUES	BTO:0000936	Neurofibrillary tangle	3	9	1.44	0.0236	10090.ENSMUSP00000005406,10090.ENSMUSP00000010753,10090.ENSMUSP00000023507	App,Psen2,Gsk3b
TISSUES	BTO:0001049	Pharynx	4	25	1.12	0.0251	10090.ENSMUSP00000005406,10090.ENSMUSP00000010753,10090.ENSMUSP00000021226,10090.ENSMUSP00000047898	App,Psen2,Luc7l3,Ddx19a
TISSUES	BTO:0001368	Thorax	18	615	0.38	0.0431	10090.ENSMUSP00000001544,10090.ENSMUSP00000004673,10090.ENSMUSP00000007977,10090.ENSMUSP00000019723,10090.ENSMUSP00000026274,10090.ENSMUSP00000030296,10090.ENSMUSP00000031597,10090.ENSMUSP00000033450,10090.ENSMUSP00000035579,10090.ENSMUSP00000041503,10090.ENSMUSP00000058105,10090.ENSMUSP00000067002,10090.ENSMUSP00000080203,10090.ENSMUSP00000091495,10090.ENSMUSP00000109633,10090.ENSMUSP00000114069…	Vwa5a,Ndrg2,Aldh16a1,D17Wsu104e,Lztfl1,Txndc12,Plbd2,Gpc4,Lgals3bp,Arl6ip5,Raly,Pld4,Rpl29,Ccnd1,Dmd,Fkbp8,Ptgr2,Sh3glb1
COMPARTMENTS	GOCC:0005622	Intracellular	224	9943	0.27	1.48e-35	10090.ENSMUSP00000001304,10090.ENSMUSP00000001479,10090.ENSMUSP00000002837,10090.ENSMUSP00000003575,10090.ENSMUSP00000004375,10090.ENSMUSP00000004673,10090.ENSMUSP00000005066,10090.ENSMUSP00000005234,10090.ENSMUSP00000005406,10090.ENSMUSP00000006435,10090.ENSMUSP00000006692,10090.ENSMUSP00000007212,10090.ENSMUSP00000007255,10090.ENSMUSP00000007602,10090.ENSMUSP00000007799,10090.ENSMUSP00000009138…	Ckb,Kpnb1,Tmed5,Tpm4,Phb2,Ndrg2,Map2k1,Wdr1,App,Atp6v1b2,Mvd,Psmd2,Ddah2,M6pr,Cav1,Stk38,Psen2,Ndufs2,Surf4,Fnta,Psmd3,Kpna2,Ywhah,Mdh2,Snx3,Fabp7,Echdc1,Nedd1,Usp15,Osbpl5,Pfkl,Ppp2ca,Luc7l3,Mthfd1,Glrx5,Dbn1,Ap3b1,Nefm,Eif3e,Emc2,Ndufb9,Twf1,Cyc1,Gsk3b,Sod1,Ring1,Bin1,Txnl1,Maoa,Lztfl1,Dctn2,Echs1,Farp1,Sept2,Dars,Fh1,Sephs1,Crat,Mrrf,Dnajc10,Gorasp2,Nop10,Pcna,Sec23b,Nfs1,Csde1,Hadh,Abcd3,Stom…
COMPARTMENTS	GOCC:0005737	Cytoplasm	177	6579	0.35	3.86e-31	10090.ENSMUSP00000001304,10090.ENSMUSP00000001479,10090.ENSMUSP00000002837,10090.ENSMUSP00000003575,10090.ENSMUSP00000004375,10090.ENSMUSP00000004673,10090.ENSMUSP00000005066,10090.ENSMUSP00000005406,10090.ENSMUSP00000006435,10090.ENSMUSP00000006692,10090.ENSMUSP00000007212,10090.ENSMUSP00000007255,10090.ENSMUSP00000007602,10090.ENSMUSP00000007799,10090.ENSMUSP00000009138,10090.ENSMUSP00000010753…	Ckb,Kpnb1,Tmed5,Tpm4,Phb2,Ndrg2,Map2k1,App,Atp6v1b2,Mvd,Psmd2,Ddah2,M6pr,Cav1,Stk38,Psen2,Ndufs2,Surf4,Fnta,Kpna2,Ywhah,Mdh2,Snx3,Fabp7,Echdc1,Nedd1,Usp15,Pfkl,Ppp2ca,Mthfd1,Glrx5,Dbn1,Ap3b1,Nefm,Eif3e,Emc2,Ndufb9,Twf1,Cyc1,Gsk3b,Sod1,Ring1,Bin1,Txnl1,Maoa,Lztfl1,Echs1,Farp1,Sept2,Dars,Fh1,Crat,Mrrf,Dnajc10,Gorasp2,Sec23b,Nfs1,Csde1,Hadh,Abcd3,Stoml2,Txndc12,Snx17,Agpat9,Mmab,Plbd2,Wasl,Hibadh,Mt…
COMPARTMENTS	GOCC:0110165	Cellular anatomical entity	229	12108	0.19	5.71e-24	10090.ENSMUSP00000001304,10090.ENSMUSP00000001479,10090.ENSMUSP00000002837,10090.ENSMUSP00000003575,10090.ENSMUSP00000004375,10090.ENSMUSP00000004673,10090.ENSMUSP00000005066,10090.ENSMUSP00000005234,10090.ENSMUSP00000005406,10090.ENSMUSP00000006435,10090.ENSMUSP00000006692,10090.ENSMUSP00000007212,10090.ENSMUSP00000007255,10090.ENSMUSP00000007602,10090.ENSMUSP00000007799,10090.ENSMUSP00000009138…	Ckb,Kpnb1,Tmed5,Tpm4,Phb2,Ndrg2,Map2k1,Wdr1,App,Atp6v1b2,Mvd,Psmd2,Ddah2,M6pr,Cav1,Stk38,Psen2,Ndufs2,Surf4,Fnta,Kpna2,Lsp1,Ywhah,Mdh2,D17Wsu104e,Snx3,Fabp7,Echdc1,Nedd1,Usp15,Osbpl5,Pfkl,Ppp2ca,Luc7l3,Mthfd1,Glrx5,Dbn1,Ap3b1,Nefm,Eif3e,Emc2,Ndufb9,Twf1,Cyc1,Gsk3b,Sod1,Ring1,Bin1,Txnl1,Tmx3,Maoa,Lztfl1,Dctn2,Echs1,Farp1,Sept2,Dars,Lamc1,Fh1,Crat,Mrrf,Dnajc10,Gorasp2,Nop10,Pcna,Sec23b,Nfs1,Csde1,H…
COMPARTMENTS	GOCC:0043229	Intracellular organelle	180	8073	0.27	2e-21	10090.ENSMUSP00000001479,10090.ENSMUSP00000002837,10090.ENSMUSP00000003575,10090.ENSMUSP00000004375,10090.ENSMUSP00000004673,10090.ENSMUSP00000005066,10090.ENSMUSP00000005234,10090.ENSMUSP00000005406,10090.ENSMUSP00000006435,10090.ENSMUSP00000006692,10090.ENSMUSP00000007602,10090.ENSMUSP00000007799,10090.ENSMUSP00000010753,10090.ENSMUSP00000013737,10090.ENSMUSP00000015011,10090.ENSMUSP00000016138…	Kpnb1,Tmed5,Tpm4,Phb2,Ndrg2,Map2k1,Wdr1,App,Atp6v1b2,Mvd,M6pr,Cav1,Psen2,Ndufs2,Surf4,Fnta,Kpna2,Mdh2,Snx3,Nedd1,Ppp2ca,Luc7l3,Mthfd1,Glrx5,Dbn1,Ap3b1,Nefm,Emc2,Ndufb9,Twf1,Cyc1,Gsk3b,Sod1,Ring1,Bin1,Maoa,Dctn2,Echs1,Sept2,Dars,Fh1,Crat,Mrrf,Dnajc10,Gorasp2,Nop10,Pcna,Sec23b,Nfs1,Hadh,Abcd3,Stoml2,Txndc12,Snx17,Agpat9,Srsf9,Mmab,Plbd2,Wasl,Hibadh,Mtpn,Copb1,Gpc4,Acsl4,Rbbp7,Mpp1,Slc25a4,Tmed1,Myo…
COMPARTMENTS	GOCC:0005829	Cytosol	77	1784	0.55	3.09e-20	10090.ENSMUSP00000001304,10090.ENSMUSP00000001479,10090.ENSMUSP00000005066,10090.ENSMUSP00000006435,10090.ENSMUSP00000006692,10090.ENSMUSP00000007212,10090.ENSMUSP00000007799,10090.ENSMUSP00000009138,10090.ENSMUSP00000010753,10090.ENSMUSP00000019109,10090.ENSMUSP00000019939,10090.ENSMUSP00000020024,10090.ENSMUSP00000020034,10090.ENSMUSP00000020334,10090.ENSMUSP00000020522,10090.ENSMUSP00000020608…	Ckb,Kpnb1,Map2k1,Atp6v1b2,Mvd,Psmd2,Cav1,Stk38,Psen2,Ywhah,Snx3,Fabp7,Echdc1,Usp15,Pfkl,Ppp2ca,Mthfd1,Dbn1,Ap3b1,Eif3e,Twf1,Gsk3b,Sod1,Ring1,Bin1,Txnl1,Lztfl1,Farp1,Dars,Fh1,Nfs1,Snx17,Wasl,Mtpn,Psma1,Naa10,Psmb10,Dhx29,Stub1,Gna11,Fmnl1,Cdc42,Rpl18a,Mtap,Prkaa1,Psmd4,Elmo2,Rpl26,Rps7,Hnrnph1,Erc1,Rpl17,Rpl29,Rplp2,Klc1,Lsm14a,Ccnd1,Vps4b,Sox2,Stk39,Acot11,Rps6ka1,Epb4.1,Rnh1,Snx27,Rps19,Itsn1,Ta…
COMPARTMENTS	GOCC:0043226	Organelle	182	8565	0.24	2.16e-19	10090.ENSMUSP00000001479,10090.ENSMUSP00000002837,10090.ENSMUSP00000003575,10090.ENSMUSP00000004375,10090.ENSMUSP00000004673,10090.ENSMUSP00000005066,10090.ENSMUSP00000005234,10090.ENSMUSP00000005406,10090.ENSMUSP00000006435,10090.ENSMUSP00000006692,10090.ENSMUSP00000007602,10090.ENSMUSP00000007799,10090.ENSMUSP00000010753,10090.ENSMUSP00000013737,10090.ENSMUSP00000015011,10090.ENSMUSP00000016138…	Kpnb1,Tmed5,Tpm4,Phb2,Ndrg2,Map2k1,Wdr1,App,Atp6v1b2,Mvd,M6pr,Cav1,Psen2,Ndufs2,Surf4,Fnta,Kpna2,Mdh2,Snx3,Nedd1,Osbpl5,Ppp2ca,Luc7l3,Mthfd1,Glrx5,Dbn1,Ap3b1,Nefm,Emc2,Ndufb9,Twf1,Cyc1,Gsk3b,Sod1,Ring1,Bin1,Maoa,Dctn2,Echs1,Sept2,Dars,Fh1,Crat,Mrrf,Dnajc10,Gorasp2,Nop10,Pcna,Sec23b,Nfs1,Hadh,Abcd3,Stoml2,Txndc12,Snx17,Agpat9,Srsf9,Mmab,Plbd2,Wasl,Hibadh,Mtpn,Copb1,Gpc4,Acsl4,Rbbp7,Mpp1,Slc25a4,Tm…
COMPARTMENTS	GOCC:0032991	Protein-containing complex	123	4654	0.34	5.02e-17	10090.ENSMUSP00000001479,10090.ENSMUSP00000001950,10090.ENSMUSP00000004375,10090.ENSMUSP00000005406,10090.ENSMUSP00000007212,10090.ENSMUSP00000007799,10090.ENSMUSP00000010753,10090.ENSMUSP00000013737,10090.ENSMUSP00000016138,10090.ENSMUSP00000017365,10090.ENSMUSP00000019939,10090.ENSMUSP00000020153,10090.ENSMUSP00000020163,10090.ENSMUSP00000020522,10090.ENSMUSP00000020608,10090.ENSMUSP00000021226…	Kpnb1,Tollip,Phb2,App,Psmd2,Cav1,Psen2,Ndufs2,Fnta,Psmd3,Snx3,Hbs1l,Nedd1,Pfkl,Ppp2ca,Luc7l3,Mthfd1,Ap3b1,Eif3e,Emc2,Ndufb9,Cyc1,Gsk3b,Sod1,Ring1,Bin1,Dctn2,Sept2,Dars,Lamc1,Fh1,Dnajc10,Gorasp2,Nop10,Pcna,Sec23b,Nfs1,Csde1,Mtpn,Psma1,Copb1,Rbbp7,Naa10,Slc25a4,Cbr4,Psmb10,Myo1e,Xrn1,Dhx29,Rsf1,Copg2,Pomt1,Eif3l,Snx2,Stub1,Gatad2b,Brk1,Supt16,Ndufv1,Gna11,Sf3b6,Dnph1,Ppp2r4,Rbmxl1,Orc3,Mrps35,Lamp2…
COMPARTMENTS	GOCC:0043232	Intracellular non-membrane-bounded organelle	83	2950	0.37	2.57e-11	10090.ENSMUSP00000001479,10090.ENSMUSP00000003575,10090.ENSMUSP00000005234,10090.ENSMUSP00000005406,10090.ENSMUSP00000007799,10090.ENSMUSP00000010753,10090.ENSMUSP00000016138,10090.ENSMUSP00000018506,10090.ENSMUSP00000020163,10090.ENSMUSP00000020608,10090.ENSMUSP00000021950,10090.ENSMUSP00000022638,10090.ENSMUSP00000023087,10090.ENSMUSP00000023507,10090.ENSMUSP00000025183,10090.ENSMUSP00000026479…	Kpnb1,Tpm4,Wdr1,App,Cav1,Psen2,Fnta,Kpna2,Nedd1,Ppp2ca,Dbn1,Nefm,Twf1,Gsk3b,Ring1,Dctn2,Sept2,Dars,Fh1,Nop10,Pcna,Srsf9,Wasl,Mtpn,Acsl4,Rbbp7,Mpp1,Myo1e,Xrn1,Dhx29,Nexn,Rsf1,Tbca,Eif3l,Stub1,Gatad2b,Supt16,Rbmxl1,Orc3,Mrps35,Nfib,Cdc42,Rpl18a,Mcm3,Pgm2,Trim32,Setd3,Tbcel,Npm3,Tmod3,Rpl26,Lima1,Rps7,Sept11,Enah,Erc1,Rpl17,Rpl29,mt-Nd4,Rplp2,Plekha7,Klc1,Lsm14a,Sept9,Tufm,Elavl1,Rps6ka1,Epb4.1,Rps1…
COMPARTMENTS	GOCC:0043227	Membrane-bounded organelle	144	7176	0.22	1.53e-10	10090.ENSMUSP00000001479,10090.ENSMUSP00000002837,10090.ENSMUSP00000004375,10090.ENSMUSP00000004673,10090.ENSMUSP00000005066,10090.ENSMUSP00000005406,10090.ENSMUSP00000006435,10090.ENSMUSP00000006692,10090.ENSMUSP00000007602,10090.ENSMUSP00000007799,10090.ENSMUSP00000010753,10090.ENSMUSP00000013737,10090.ENSMUSP00000015011,10090.ENSMUSP00000018506,10090.ENSMUSP00000019323,10090.ENSMUSP00000019939…	Kpnb1,Tmed5,Phb2,Ndrg2,Map2k1,App,Atp6v1b2,Mvd,M6pr,Cav1,Psen2,Ndufs2,Surf4,Kpna2,Mdh2,Snx3,Luc7l3,Mthfd1,Glrx5,Ap3b1,Emc2,Ndufb9,Cyc1,Gsk3b,Sod1,Ring1,Bin1,Maoa,Echs1,Sept2,Fh1,Crat,Mrrf,Dnajc10,Gorasp2,Nop10,Pcna,Sec23b,Nfs1,Hadh,Abcd3,Stoml2,Txndc12,Snx17,Agpat9,Srsf9,Mmab,Plbd2,Wasl,Hibadh,Copb1,Gpc4,Acsl4,Rbbp7,Slc25a4,Tmed1,Cox7a2,Xrn1,Dhx29,Lnpep,Rsf1,Copg2,Pomt1,Eif3l,Serbp1,Snx2,Stub1,Ga…
COMPARTMENTS	GOCC:0043231	Intracellular membrane-bounded organelle	131	6320	0.23	4.71e-10	10090.ENSMUSP00000001479,10090.ENSMUSP00000002837,10090.ENSMUSP00000004375,10090.ENSMUSP00000004673,10090.ENSMUSP00000005066,10090.ENSMUSP00000005406,10090.ENSMUSP00000006435,10090.ENSMUSP00000006692,10090.ENSMUSP00000007602,10090.ENSMUSP00000007799,10090.ENSMUSP00000010753,10090.ENSMUSP00000013737,10090.ENSMUSP00000015011,10090.ENSMUSP00000018506,10090.ENSMUSP00000019323,10090.ENSMUSP00000021226…	Kpnb1,Tmed5,Phb2,Ndrg2,Map2k1,App,Atp6v1b2,Mvd,M6pr,Cav1,Psen2,Ndufs2,Surf4,Kpna2,Mdh2,Luc7l3,Mthfd1,Glrx5,Ap3b1,Emc2,Ndufb9,Cyc1,Gsk3b,Sod1,Ring1,Bin1,Maoa,Echs1,Fh1,Crat,Mrrf,Dnajc10,Gorasp2,Nop10,Pcna,Sec23b,Nfs1,Hadh,Abcd3,Stoml2,Txndc12,Snx17,Agpat9,Srsf9,Mmab,Plbd2,Wasl,Hibadh,Copb1,Gpc4,Acsl4,Rbbp7,Slc25a4,Tmed1,Cox7a2,Dhx29,Rsf1,Copg2,Pomt1,Eif3l,Serbp1,Snx2,Stub1,Gatad2b,Agps,Supt16,Nduf…
COMPARTMENTS	GOCC:0005739	Mitochondrion	43	1178	0.48	3.35e-08	10090.ENSMUSP00000004375,10090.ENSMUSP00000005066,10090.ENSMUSP00000005406,10090.ENSMUSP00000007799,10090.ENSMUSP00000013737,10090.ENSMUSP00000019323,10090.ENSMUSP00000021443,10090.ENSMUSP00000021522,10090.ENSMUSP00000022980,10090.ENSMUSP00000023210,10090.ENSMUSP00000023507,10090.ENSMUSP00000023707,10090.ENSMUSP00000026013,10090.ENSMUSP00000026538,10090.ENSMUSP00000027810,10090.ENSMUSP00000028207…	Phb2,Map2k1,App,Cav1,Ndufs2,Mdh2,Mthfd1,Glrx5,Ndufb9,Cyc1,Gsk3b,Sod1,Maoa,Echs1,Fh1,Crat,Mrrf,Nfs1,Hadh,Abcd3,Stoml2,Mmab,Hibadh,Acsl4,Slc25a4,Cox7a2,Ndufv1,Mrps35,Trnt1,Ndufs8,Hspe1,Cox6b1,Cox5b,mt-Nd4,Acp6,Tufm,Acot11,Atp5d,Gls,Fkbp8,Mtch2,Sh3glb1,Ndufaf2
COMPARTMENTS	GOCC:0031090	Organelle membrane	53	1749	0.4	1.25e-07	10090.ENSMUSP00000001479,10090.ENSMUSP00000004375,10090.ENSMUSP00000007602,10090.ENSMUSP00000007799,10090.ENSMUSP00000010753,10090.ENSMUSP00000013737,10090.ENSMUSP00000019323,10090.ENSMUSP00000019939,10090.ENSMUSP00000022196,10090.ENSMUSP00000022962,10090.ENSMUSP00000022980,10090.ENSMUSP00000023210,10090.ENSMUSP00000025239,10090.ENSMUSP00000026013,10090.ENSMUSP00000027495,10090.ENSMUSP00000028509…	Kpnb1,Phb2,M6pr,Cav1,Psen2,Ndufs2,Mdh2,Snx3,Ap3b1,Emc2,Ndufb9,Cyc1,Bin1,Maoa,Sept2,Gorasp2,Sec23b,Hadh,Abcd3,Stoml2,Snx17,Agpat9,Wasl,Copb1,Acsl4,Slc25a4,Cox7a2,Lnpep,Copg2,Pomt1,Snx2,Agps,Ndufv1,Lamp2,Cdc42,Pld4,Nup98,Ndufs8,Cox6b1,Cox5b,mt-Nd4,Vps4b,Tufm,Atp5d,Clta,Copg1,Anxa4,Fkbp8,Sri,Ankfy1,Faf2,Mtch2,Sh3glb1
COMPARTMENTS	GOCC:1990904	Ribonucleoprotein complex	26	534	0.6	6.63e-07	10090.ENSMUSP00000021226,10090.ENSMUSP00000022960,10090.ENSMUSP00000023507,10090.ENSMUSP00000028553,10090.ENSMUSP00000035244,10090.ENSMUSP00000043662,10090.ENSMUSP00000048153,10090.ENSMUSP00000048348,10090.ENSMUSP00000058105,10090.ENSMUSP00000058368,10090.ENSMUSP00000068530,10090.ENSMUSP00000073175,10090.ENSMUSP00000073880,10090.ENSMUSP00000076989,10090.ENSMUSP00000078654,10090.ENSMUSP00000079228…	Luc7l3,Eif3e,Gsk3b,Nop10,Dhx29,Sf3b6,Rbmxl1,Mrps35,Raly,Rpl18a,Nup98,Rpl26,Rps7,Hnrnph1,Rpl17,Snrpa,Rpl29,Rplp2,Lsm14a,Elavl1,Fus,Rps19,Hnrnpc,Hnrnpa2b1,Rpl35a,Sf3a2
COMPARTMENTS	GOCC:0005740	Mitochondrial envelope	23	489	0.59	9.21e-06	10090.ENSMUSP00000004375,10090.ENSMUSP00000013737,10090.ENSMUSP00000019323,10090.ENSMUSP00000022980,10090.ENSMUSP00000023210,10090.ENSMUSP00000023707,10090.ENSMUSP00000026013,10090.ENSMUSP00000029610,10090.ENSMUSP00000029770,10090.ENSMUSP00000030169,10090.ENSMUSP00000033634,10090.ENSMUSP00000034049,10090.ENSMUSP00000034881,10090.ENSMUSP00000042967,10090.ENSMUSP00000074600,10090.ENSMUSP00000075150…	Phb2,Ndufs2,Mdh2,Ndufb9,Cyc1,Sod1,Maoa,Hadh,Abcd3,Stoml2,Acsl4,Slc25a4,Cox7a2,Ndufv1,Ndufs8,Cox6b1,Cox5b,mt-Nd4,Tufm,Atp5d,Fkbp8,Mtch2,Sh3glb1
COMPARTMENTS	GOCC:0005743	Mitochondrial inner membrane	18	309	0.68	1.24e-05	10090.ENSMUSP00000004375,10090.ENSMUSP00000013737,10090.ENSMUSP00000019323,10090.ENSMUSP00000022980,10090.ENSMUSP00000023210,10090.ENSMUSP00000029610,10090.ENSMUSP00000029770,10090.ENSMUSP00000030169,10090.ENSMUSP00000034049,10090.ENSMUSP00000034881,10090.ENSMUSP00000042967,10090.ENSMUSP00000074600,10090.ENSMUSP00000075150,10090.ENSMUSP00000079944,10090.ENSMUSP00000081000,10090.ENSMUSP00000095656…	Phb2,Ndufs2,Mdh2,Ndufb9,Cyc1,Hadh,Abcd3,Stoml2,Slc25a4,Cox7a2,Ndufv1,Ndufs8,Cox6b1,Cox5b,mt-Nd4,Tufm,Atp5d,Mtch2
COMPARTMENTS	GOCC:0031967	Organelle envelope	29	760	0.5	1.24e-05	10090.ENSMUSP00000001479,10090.ENSMUSP00000004375,10090.ENSMUSP00000005406,10090.ENSMUSP00000010753,10090.ENSMUSP00000013737,10090.ENSMUSP00000019323,10090.ENSMUSP00000022980,10090.ENSMUSP00000023210,10090.ENSMUSP00000023707,10090.ENSMUSP00000025239,10090.ENSMUSP00000026013,10090.ENSMUSP00000029610,10090.ENSMUSP00000029770,10090.ENSMUSP00000030169,10090.ENSMUSP00000033634,10090.ENSMUSP00000034049…	Kpnb1,Phb2,App,Psen2,Ndufs2,Mdh2,Ndufb9,Cyc1,Sod1,Bin1,Maoa,Hadh,Abcd3,Stoml2,Acsl4,Slc25a4,Cox7a2,Ndufv1,Nup98,Ndufs8,Cox6b1,Cox5b,mt-Nd4,Tufm,Atp5d,Anxa4,Fkbp8,Mtch2,Sh3glb1
COMPARTMENTS	GOCC:1902494	Catalytic complex	42	1413	0.39	1.24e-05	10090.ENSMUSP00000007212,10090.ENSMUSP00000013737,10090.ENSMUSP00000016138,10090.ENSMUSP00000017365,10090.ENSMUSP00000020522,10090.ENSMUSP00000020608,10090.ENSMUSP00000022980,10090.ENSMUSP00000023210,10090.ENSMUSP00000025183,10090.ENSMUSP00000026479,10090.ENSMUSP00000028553,10090.ENSMUSP00000028817,10090.ENSMUSP00000029147,10090.ENSMUSP00000033008,10090.ENSMUSP00000033720,10090.ENSMUSP00000033763…	Psmd2,Ndufs2,Fnta,Psmd3,Pfkl,Ppp2ca,Ndufb9,Cyc1,Ring1,Dctn2,Nop10,Pcna,Nfs1,Psma1,Rbbp7,Naa10,Cbr4,Psmb10,Rsf1,Pomt1,Stub1,Gatad2b,Ndufv1,Gna11,Dnph1,Rbmxl1,Raly,Prkaa1,Bre,Psmd4,Ndufs8,Hnrnph1,Gid8,Erc1,mt-Nd4,Ccnd1,Vps4b,Ncor2,Hnrnpc,Dmd,Hnrnpa2b1,Gls
COMPARTMENTS	GOCC:0015629	Actin cytoskeleton	19	351	0.65	1.31e-05	10090.ENSMUSP00000003575,10090.ENSMUSP00000005234,10090.ENSMUSP00000021950,10090.ENSMUSP00000023087,10090.ENSMUSP00000026479,10090.ENSMUSP00000027495,10090.ENSMUSP00000031695,10090.ENSMUSP00000031866,10090.ENSMUSP00000034745,10090.ENSMUSP00000037120,10090.ENSMUSP00000072087,10090.ENSMUSP00000073371,10090.ENSMUSP00000074293,10090.ENSMUSP00000077781,10090.ENSMUSP00000091435,10090.ENSMUSP00000101595…	Tpm4,Wdr1,Dbn1,Twf1,Dctn2,Sept2,Wasl,Mtpn,Myo1e,Nexn,Tmod3,Lima1,Sept11,Enah,Sept9,Epb4.1,Itsn1,Add1,Myl6
COMPARTMENTS	GOCC:0019866	Organelle inner membrane	19	353	0.65	1.36e-05	10090.ENSMUSP00000004375,10090.ENSMUSP00000010753,10090.ENSMUSP00000013737,10090.ENSMUSP00000019323,10090.ENSMUSP00000022980,10090.ENSMUSP00000023210,10090.ENSMUSP00000029610,10090.ENSMUSP00000029770,10090.ENSMUSP00000030169,10090.ENSMUSP00000034049,10090.ENSMUSP00000034881,10090.ENSMUSP00000042967,10090.ENSMUSP00000074600,10090.ENSMUSP00000075150,10090.ENSMUSP00000079944,10090.ENSMUSP00000081000…	Phb2,Psen2,Ndufs2,Mdh2,Ndufb9,Cyc1,Hadh,Abcd3,Stoml2,Slc25a4,Cox7a2,Ndufv1,Ndufs8,Cox6b1,Cox5b,mt-Nd4,Tufm,Atp5d,Mtch2
COMPARTMENTS	GOCC:0030054	Cell junction	42	1453	0.38	2.03e-05	10090.ENSMUSP00000004375,10090.ENSMUSP00000005066,10090.ENSMUSP00000005234,10090.ENSMUSP00000005406,10090.ENSMUSP00000007799,10090.ENSMUSP00000010753,10090.ENSMUSP00000018506,10090.ENSMUSP00000020024,10090.ENSMUSP00000020608,10090.ENSMUSP00000021950,10090.ENSMUSP00000022638,10090.ENSMUSP00000023507,10090.ENSMUSP00000025239,10090.ENSMUSP00000026635,10090.ENSMUSP00000027495,10090.ENSMUSP00000027602…	Phb2,Map2k1,Wdr1,App,Cav1,Psen2,Kpna2,Fabp7,Ppp2ca,Dbn1,Nefm,Gsk3b,Bin1,Farp1,Sept2,Dars,Lamc1,Wasl,Gpc4,Myo1e,Nexn,Cdc42,Itgb5,Rpl26,Lima1,Sept11,Enah,Erc1,Plekha7,Ccnd1,Focad,Epb4.1,Fus,Snx27,Clta,Dmd,Itsn1,Add1,Hnrnpa2b1,Sri,Sh3glb1,Erbb2ip
COMPARTMENTS	GOCC:0070013	Intracellular organelle lumen	51	1992	0.33	3.18e-05	10090.ENSMUSP00000004375,10090.ENSMUSP00000005406,10090.ENSMUSP00000006692,10090.ENSMUSP00000018506,10090.ENSMUSP00000019323,10090.ENSMUSP00000021226,10090.ENSMUSP00000021443,10090.ENSMUSP00000021522,10090.ENSMUSP00000023507,10090.ENSMUSP00000023707,10090.ENSMUSP00000025183,10090.ENSMUSP00000028392,10090.ENSMUSP00000028553,10090.ENSMUSP00000028817,10090.ENSMUSP00000029147,10090.ENSMUSP00000029770…	Phb2,App,Mvd,Kpna2,Mdh2,Luc7l3,Mthfd1,Glrx5,Gsk3b,Sod1,Ring1,Dnajc10,Nop10,Pcna,Nfs1,Abcd3,Stoml2,Txndc12,Srsf9,Plbd2,Gpc4,Rbbp7,Rsf1,Eif3l,Stub1,Gatad2b,Agps,Supt16,Bclaf1,Orc3,Mrps35,Lamp2,Nfib,Mcm3,Nup98,Npm3,Erlec1,Rpl26,Rps7,Hspe1,mt-Nd4,Lyz2,Ccnd1,Tufm,Elavl1,Sox2,Srsf5,Ncor2,Hnrnpc,Hnrnpa2b1,Usp7
COMPARTMENTS	GOCC:0031966	Mitochondrial membrane	20	439	0.58	6.38e-05	10090.ENSMUSP00000004375,10090.ENSMUSP00000013737,10090.ENSMUSP00000019323,10090.ENSMUSP00000022980,10090.ENSMUSP00000023210,10090.ENSMUSP00000026013,10090.ENSMUSP00000029610,10090.ENSMUSP00000029770,10090.ENSMUSP00000030169,10090.ENSMUSP00000033634,10090.ENSMUSP00000034049,10090.ENSMUSP00000034881,10090.ENSMUSP00000042967,10090.ENSMUSP00000074600,10090.ENSMUSP00000075150,10090.ENSMUSP00000079944…	Phb2,Ndufs2,Mdh2,Ndufb9,Cyc1,Maoa,Hadh,Abcd3,Stoml2,Acsl4,Slc25a4,Cox7a2,Ndufv1,Ndufs8,Cox6b1,Cox5b,mt-Nd4,Tufm,Atp5d,Mtch2
COMPARTMENTS	GOCC:0022626	Cytosolic ribosome	9	87	0.93	0.00018	10090.ENSMUSP00000035244,10090.ENSMUSP00000058368,10090.ENSMUSP00000073175,10090.ENSMUSP00000073880,10090.ENSMUSP00000078654,10090.ENSMUSP00000080203,10090.ENSMUSP00000081474,10090.ENSMUSP00000104067,10090.ENSMUSP00000110731	Dhx29,Rpl18a,Rpl26,Rps7,Rpl17,Rpl29,Rplp2,Rps19,Rpl35a
COMPARTMENTS	GOCC:0005938	Cell cortex	14	245	0.67	0.00025	10090.ENSMUSP00000003575,10090.ENSMUSP00000005066,10090.ENSMUSP00000007799,10090.ENSMUSP00000023087,10090.ENSMUSP00000027495,10090.ENSMUSP00000031695,10090.ENSMUSP00000033775,10090.ENSMUSP00000034745,10090.ENSMUSP00000074293,10090.ENSMUSP00000078534,10090.ENSMUSP00000081943,10090.ENSMUSP00000091435,10090.ENSMUSP00000101595,10090.ENSMUSP00000103481	Tpm4,Map2k1,Cav1,Twf1,Sept2,Wasl,Mpp1,Myo1e,Sept11,Erc1,Crip2,Sept9,Epb4.1,Clta
COMPARTMENTS	GOCC:0005856	Cytoskeleton	38	1397	0.35	0.00026	10090.ENSMUSP00000003575,10090.ENSMUSP00000005234,10090.ENSMUSP00000005406,10090.ENSMUSP00000010753,10090.ENSMUSP00000016138,10090.ENSMUSP00000020163,10090.ENSMUSP00000021950,10090.ENSMUSP00000022638,10090.ENSMUSP00000023087,10090.ENSMUSP00000023507,10090.ENSMUSP00000026479,10090.ENSMUSP00000027495,10090.ENSMUSP00000031695,10090.ENSMUSP00000031866,10090.ENSMUSP00000033775,10090.ENSMUSP00000034745…	Tpm4,Wdr1,App,Psen2,Fnta,Nedd1,Dbn1,Nefm,Twf1,Gsk3b,Dctn2,Sept2,Wasl,Mtpn,Mpp1,Myo1e,Nexn,Tbca,Cdc42,Mcm3,Tbcel,Tmod3,Lima1,Sept11,Enah,Erc1,Plekha7,Klc1,Lsm14a,Sept9,Rps6ka1,Epb4.1,Rif1,Itsn1,Add1,Tacc3,Myl6,Prc1
COMPARTMENTS	GOCC:0031982	Vesicle	37	1396	0.34	0.0006	10090.ENSMUSP00000005066,10090.ENSMUSP00000005406,10090.ENSMUSP00000007602,10090.ENSMUSP00000007799,10090.ENSMUSP00000010753,10090.ENSMUSP00000019939,10090.ENSMUSP00000022196,10090.ENSMUSP00000023707,10090.ENSMUSP00000025239,10090.ENSMUSP00000028916,10090.ENSMUSP00000031029,10090.ENSMUSP00000033012,10090.ENSMUSP00000034981,10090.ENSMUSP00000036998,10090.ENSMUSP00000038368,10090.ENSMUSP00000038722…	Map2k1,App,M6pr,Cav1,Psen2,Snx3,Ap3b1,Sod1,Bin1,Sec23b,Snx17,Copb1,Xrn1,Lnpep,Copg2,Pomt1,Snx2,Fmnl1,Rbmxl1,Lamp2,Cdc42,Pld4,Erc1,Klc1,Atp11a,Lyz2,Vps4b,Snx27,Anpep,Clta,Copg1,Itsn1,Hnrnpa2b1,Sri,Ankfy1,Sh3glb1,Agfg1
COMPARTMENTS	GOCC:0005783	Endoplasmic reticulum	25	767	0.43	0.00076	10090.ENSMUSP00000001479,10090.ENSMUSP00000002837,10090.ENSMUSP00000005066,10090.ENSMUSP00000005406,10090.ENSMUSP00000007799,10090.ENSMUSP00000010753,10090.ENSMUSP00000022962,10090.ENSMUSP00000028392,10090.ENSMUSP00000028916,10090.ENSMUSP00000030296,10090.ENSMUSP00000031255,10090.ENSMUSP00000033634,10090.ENSMUSP00000034698,10090.ENSMUSP00000038722,10090.ENSMUSP00000040431,10090.ENSMUSP00000067002…	Kpnb1,Tmed5,Map2k1,App,Cav1,Psen2,Emc2,Dnajc10,Sec23b,Txndc12,Agpat9,Acsl4,Tmed1,Pomt1,Stub1,Pld4,Erlec1,Pdia4,Lyz2,Elavl1,Mlec,Fkbp8,Erp29,Sri,Faf2
COMPARTMENTS	GOCC:0045202	Synapse	30	1032	0.38	0.00082	10090.ENSMUSP00000004375,10090.ENSMUSP00000005406,10090.ENSMUSP00000010753,10090.ENSMUSP00000018506,10090.ENSMUSP00000020608,10090.ENSMUSP00000021950,10090.ENSMUSP00000022638,10090.ENSMUSP00000023507,10090.ENSMUSP00000025239,10090.ENSMUSP00000026635,10090.ENSMUSP00000027495,10090.ENSMUSP00000027602,10090.ENSMUSP00000027752,10090.ENSMUSP00000031695,10090.ENSMUSP00000033450,10090.ENSMUSP00000054634…	Phb2,App,Psen2,Kpna2,Ppp2ca,Dbn1,Nefm,Gsk3b,Bin1,Farp1,Sept2,Dars,Lamc1,Wasl,Gpc4,Cdc42,Rpl26,Sept11,Erc1,Epb4.1,Fus,Snx27,Clta,Dmd,Itsn1,Add1,Hnrnpa2b1,Sri,Sh3glb1,Erbb2ip
COMPARTMENTS	GOCC:0098796	Membrane protein complex	33	1221	0.35	0.0012	10090.ENSMUSP00000004375,10090.ENSMUSP00000005406,10090.ENSMUSP00000007799,10090.ENSMUSP00000010753,10090.ENSMUSP00000013737,10090.ENSMUSP00000019939,10090.ENSMUSP00000022196,10090.ENSMUSP00000022962,10090.ENSMUSP00000022980,10090.ENSMUSP00000023210,10090.ENSMUSP00000028509,10090.ENSMUSP00000028916,10090.ENSMUSP00000033012,10090.ENSMUSP00000034049,10090.ENSMUSP00000038368,10090.ENSMUSP00000038722…	Phb2,App,Cav1,Psen2,Ndufs2,Snx3,Ap3b1,Emc2,Ndufb9,Cyc1,Gorasp2,Sec23b,Copb1,Slc25a4,Copg2,Pomt1,Snx2,Ndufv1,Gna11,Ppp2r4,Lamp2,Itgb5,Ndufs8,Cox6b1,mt-Nd4,Plekha7,Vps4b,Atp5d,Snx27,Clta,Copg1,Dmd,Faf2
COMPARTMENTS	GOCC:0016020	Membrane	86	4741	0.18	0.0023	10090.ENSMUSP00000001479,10090.ENSMUSP00000004375,10090.ENSMUSP00000005066,10090.ENSMUSP00000005406,10090.ENSMUSP00000006435,10090.ENSMUSP00000007602,10090.ENSMUSP00000007799,10090.ENSMUSP00000010753,10090.ENSMUSP00000013737,10090.ENSMUSP00000018506,10090.ENSMUSP00000018963,10090.ENSMUSP00000019323,10090.ENSMUSP00000019939,10090.ENSMUSP00000020608,10090.ENSMUSP00000021950,10090.ENSMUSP00000022196…	Kpnb1,Phb2,Map2k1,App,Atp6v1b2,M6pr,Cav1,Psen2,Ndufs2,Kpna2,Lsp1,Mdh2,Snx3,Ppp2ca,Dbn1,Ap3b1,Emc2,Ndufb9,Cyc1,Gsk3b,Bin1,Maoa,Farp1,Sept2,Gorasp2,Sec23b,Hadh,Abcd3,Stoml2,Snx17,Agpat9,Wasl,Copb1,Gpc4,Acsl4,Mpp1,Slc25a4,Cox7a2,Lnpep,Slc12a9,Copg2,Pomt1,Snx2,Arl6ip5,Agps,Ndufv1,Gna11,Fmnl1,Ppp2r4,Acy3,Clptm1,Lamp2,Cdc42,Pld4,Nup98,Itgb5,Lima1,Ndufs8,Cox6b1,Cox5b,Rpl29,mt-Nd4,Adam9,Plekha7,Nptn,Atp1…
COMPARTMENTS	GOCC:0030863	Cortical cytoskeleton	8	96	0.84	0.0023	10090.ENSMUSP00000003575,10090.ENSMUSP00000023087,10090.ENSMUSP00000027495,10090.ENSMUSP00000031695,10090.ENSMUSP00000033775,10090.ENSMUSP00000034745,10090.ENSMUSP00000078534,10090.ENSMUSP00000101595	Tpm4,Twf1,Sept2,Wasl,Mpp1,Myo1e,Erc1,Epb4.1
COMPARTMENTS	GOCC:0030055	Cell-substrate junction	9	130	0.76	0.0027	10090.ENSMUSP00000005066,10090.ENSMUSP00000007799,10090.ENSMUSP00000037120,10090.ENSMUSP00000069416,10090.ENSMUSP00000073371,10090.ENSMUSP00000077781,10090.ENSMUSP00000095602,10090.ENSMUSP00000109633,10090.ENSMUSP00000140536	Map2k1,Cav1,Nexn,Itgb5,Lima1,Enah,Focad,Dmd,Erbb2ip
COMPARTMENTS	GOCC:0098803	Respiratory chain complex	7	72	0.9	0.0027	10090.ENSMUSP00000013737,10090.ENSMUSP00000022980,10090.ENSMUSP00000023210,10090.ENSMUSP00000042967,10090.ENSMUSP00000074600,10090.ENSMUSP00000075150,10090.ENSMUSP00000081000	Ndufs2,Ndufb9,Cyc1,Ndufv1,Ndufs8,Cox6b1,mt-Nd4
COMPARTMENTS	GOCC:0022625	Cytosolic large ribosomal subunit	6	51	0.99	0.0034	10090.ENSMUSP00000058368,10090.ENSMUSP00000073175,10090.ENSMUSP00000078654,10090.ENSMUSP00000080203,10090.ENSMUSP00000081474,10090.ENSMUSP00000110731	Rpl18a,Rpl26,Rpl17,Rpl29,Rplp2,Rpl35a
COMPARTMENTS	GOCC:0044391	Ribosomal subunit	10	168	0.69	0.0034	10090.ENSMUSP00000035244,10090.ENSMUSP00000048348,10090.ENSMUSP00000058368,10090.ENSMUSP00000073175,10090.ENSMUSP00000073880,10090.ENSMUSP00000078654,10090.ENSMUSP00000080203,10090.ENSMUSP00000081474,10090.ENSMUSP00000104067,10090.ENSMUSP00000110731	Dhx29,Mrps35,Rpl18a,Rpl26,Rps7,Rpl17,Rpl29,Rplp2,Rps19,Rpl35a
COMPARTMENTS	GOCC:0098588	Bounding membrane of organelle	28	1019	0.36	0.0034	10090.ENSMUSP00000004375,10090.ENSMUSP00000007602,10090.ENSMUSP00000007799,10090.ENSMUSP00000019939,10090.ENSMUSP00000022196,10090.ENSMUSP00000025239,10090.ENSMUSP00000026013,10090.ENSMUSP00000027495,10090.ENSMUSP00000028509,10090.ENSMUSP00000028916,10090.ENSMUSP00000029770,10090.ENSMUSP00000031029,10090.ENSMUSP00000031695,10090.ENSMUSP00000033012,10090.ENSMUSP00000034049,10090.ENSMUSP00000038368…	Phb2,M6pr,Cav1,Snx3,Ap3b1,Bin1,Maoa,Sept2,Gorasp2,Sec23b,Abcd3,Snx17,Wasl,Copb1,Slc25a4,Copg2,Snx2,Agps,Lamp2,Cdc42,Pld4,Vps4b,Clta,Copg1,Sri,Ankfy1,Mtch2,Sh3glb1
COMPARTMENTS	GOCC:0042995	Cell projection	41	1794	0.28	0.0039	10090.ENSMUSP00000005066,10090.ENSMUSP00000005406,10090.ENSMUSP00000006435,10090.ENSMUSP00000007799,10090.ENSMUSP00000010753,10090.ENSMUSP00000020024,10090.ENSMUSP00000020163,10090.ENSMUSP00000020608,10090.ENSMUSP00000021950,10090.ENSMUSP00000022638,10090.ENSMUSP00000023087,10090.ENSMUSP00000023507,10090.ENSMUSP00000023707,10090.ENSMUSP00000025239,10090.ENSMUSP00000026479,10090.ENSMUSP00000026635…	Map2k1,App,Atp6v1b2,Cav1,Psen2,Fabp7,Nedd1,Ppp2ca,Dbn1,Nefm,Twf1,Gsk3b,Sod1,Bin1,Dctn2,Farp1,Sept2,Wasl,Copg2,Snx2,Brk1,Nfib,Cdc42,Fam49b,Tmod3,Rpl26,Lima1,Enah,Klc1,Nptn,Adnp,Lyz2,Sept9,Fus,Anpep,Dmd,Itsn1,Add1,Hnrnpa2b1,Sri,Agfg1
COMPARTMENTS	GOCC:0099080	Supramolecular complex	24	831	0.38	0.0052	10090.ENSMUSP00000001479,10090.ENSMUSP00000010753,10090.ENSMUSP00000018506,10090.ENSMUSP00000022638,10090.ENSMUSP00000023087,10090.ENSMUSP00000023507,10090.ENSMUSP00000026479,10090.ENSMUSP00000027495,10090.ENSMUSP00000031695,10090.ENSMUSP00000034981,10090.ENSMUSP00000037120,10090.ENSMUSP00000040431,10090.ENSMUSP00000061227,10090.ENSMUSP00000062277,10090.ENSMUSP00000072087,10090.ENSMUSP00000078654…	Kpnb1,Psen2,Kpna2,Nefm,Twf1,Gsk3b,Dctn2,Sept2,Wasl,Xrn1,Nexn,Stub1,Pgm2,Trim32,Tmod3,Rpl17,Lsm14a,Col5a2,Sept9,Elavl1,Dmd,Hnrnpa2b1,Sri,Larp1
COMPARTMENTS	GOCC:0012505	Endomembrane system	50	2420	0.23	0.0065	10090.ENSMUSP00000001479,10090.ENSMUSP00000002837,10090.ENSMUSP00000005066,10090.ENSMUSP00000005406,10090.ENSMUSP00000007602,10090.ENSMUSP00000007799,10090.ENSMUSP00000010753,10090.ENSMUSP00000019939,10090.ENSMUSP00000022196,10090.ENSMUSP00000022962,10090.ENSMUSP00000023707,10090.ENSMUSP00000025239,10090.ENSMUSP00000028392,10090.ENSMUSP00000028509,10090.ENSMUSP00000028916,10090.ENSMUSP00000030296…	Kpnb1,Tmed5,Map2k1,App,M6pr,Cav1,Psen2,Snx3,Ap3b1,Emc2,Sod1,Bin1,Dnajc10,Gorasp2,Sec23b,Txndc12,Snx17,Agpat9,Wasl,Copb1,Gpc4,Acsl4,Tmed1,Copg2,Pomt1,Snx2,Stub1,Lamp2,Cdc42,Pld4,Nup98,Erlec1,Pdia4,Erc1,Atp11a,Lyz2,Vps4b,Elavl1,Snx27,Clta,Mlec,Copg1,Anxa4,Itsn1,Fkbp8,Erp29,Sri,Ankfy1,Faf2,Sh3glb1
COMPARTMENTS	GOCC:0031410	Cytoplasmic vesicle	32	1298	0.31	0.0065	10090.ENSMUSP00000005066,10090.ENSMUSP00000005406,10090.ENSMUSP00000007602,10090.ENSMUSP00000007799,10090.ENSMUSP00000010753,10090.ENSMUSP00000019939,10090.ENSMUSP00000022196,10090.ENSMUSP00000023707,10090.ENSMUSP00000025239,10090.ENSMUSP00000028916,10090.ENSMUSP00000031029,10090.ENSMUSP00000033012,10090.ENSMUSP00000036998,10090.ENSMUSP00000038368,10090.ENSMUSP00000038722,10090.ENSMUSP00000039243…	Map2k1,App,M6pr,Cav1,Psen2,Snx3,Ap3b1,Sod1,Bin1,Sec23b,Snx17,Copb1,Lnpep,Copg2,Pomt1,Snx2,Fmnl1,Lamp2,Cdc42,Pld4,Erc1,Klc1,Atp11a,Lyz2,Vps4b,Snx27,Clta,Copg1,Itsn1,Ankfy1,Sh3glb1,Agfg1
COMPARTMENTS	GOCC:0098800	Inner mitochondrial membrane protein complex	8	122	0.73	0.0079	10090.ENSMUSP00000004375,10090.ENSMUSP00000013737,10090.ENSMUSP00000022980,10090.ENSMUSP00000023210,10090.ENSMUSP00000042967,10090.ENSMUSP00000074600,10090.ENSMUSP00000081000,10090.ENSMUSP00000101006	Phb2,Ndufs2,Ndufb9,Cyc1,Ndufv1,Ndufs8,mt-Nd4,Atp5d
COMPARTMENTS	GOCC:0005746	Mitochondrial respirasome	6	64	0.89	0.0085	10090.ENSMUSP00000013737,10090.ENSMUSP00000022980,10090.ENSMUSP00000023210,10090.ENSMUSP00000042967,10090.ENSMUSP00000074600,10090.ENSMUSP00000081000	Ndufs2,Ndufb9,Cyc1,Ndufv1,Ndufs8,mt-Nd4
COMPARTMENTS	GOCC:0030027	Lamellipodium	9	160	0.67	0.009	10090.ENSMUSP00000005406,10090.ENSMUSP00000021950,10090.ENSMUSP00000031695,10090.ENSMUSP00000039243,10090.ENSMUSP00000041644,10090.ENSMUSP00000054634,10090.ENSMUSP00000072087,10090.ENSMUSP00000077781,10090.ENSMUSP00000109635	App,Dbn1,Wasl,Snx2,Brk1,Cdc42,Tmod3,Enah,Itsn1
COMPARTMENTS	GOCC:0030016	Myofibril	10	200	0.62	0.0098	10090.ENSMUSP00000010753,10090.ENSMUSP00000023087,10090.ENSMUSP00000037120,10090.ENSMUSP00000040431,10090.ENSMUSP00000061227,10090.ENSMUSP00000062277,10090.ENSMUSP00000072087,10090.ENSMUSP00000078654,10090.ENSMUSP00000109633,10090.ENSMUSP00000118221	Psen2,Twf1,Nexn,Stub1,Pgm2,Trim32,Tmod3,Rpl17,Dmd,Sri
COMPARTMENTS	GOCC:0070161	Anchoring junction	17	512	0.44	0.0098	10090.ENSMUSP00000005066,10090.ENSMUSP00000005234,10090.ENSMUSP00000005406,10090.ENSMUSP00000007799,10090.ENSMUSP00000020024,10090.ENSMUSP00000021950,10090.ENSMUSP00000034745,10090.ENSMUSP00000037120,10090.ENSMUSP00000054634,10090.ENSMUSP00000069416,10090.ENSMUSP00000073371,10090.ENSMUSP00000077781,10090.ENSMUSP00000081714,10090.ENSMUSP00000091495,10090.ENSMUSP00000095602,10090.ENSMUSP00000109633…	Map2k1,Wdr1,App,Cav1,Fabp7,Dbn1,Myo1e,Nexn,Cdc42,Itgb5,Lima1,Enah,Plekha7,Ccnd1,Focad,Dmd,Erbb2ip
COMPARTMENTS	GOCC:0030135	Coated vesicle	9	164	0.66	0.0101	10090.ENSMUSP00000005406,10090.ENSMUSP00000019939,10090.ENSMUSP00000022196,10090.ENSMUSP00000028916,10090.ENSMUSP00000033012,10090.ENSMUSP00000038368,10090.ENSMUSP00000089801,10090.ENSMUSP00000103481,10090.ENSMUSP00000109237	App,Snx3,Ap3b1,Sec23b,Copb1,Copg2,Lyz2,Clta,Copg1
COMPARTMENTS	GOCC:0120025	Plasma membrane bounded cell projection	39	1774	0.26	0.0101	10090.ENSMUSP00000005066,10090.ENSMUSP00000005406,10090.ENSMUSP00000006435,10090.ENSMUSP00000007799,10090.ENSMUSP00000010753,10090.ENSMUSP00000020163,10090.ENSMUSP00000020608,10090.ENSMUSP00000021950,10090.ENSMUSP00000022638,10090.ENSMUSP00000023087,10090.ENSMUSP00000023507,10090.ENSMUSP00000023707,10090.ENSMUSP00000025239,10090.ENSMUSP00000026479,10090.ENSMUSP00000026635,10090.ENSMUSP00000027495…	Map2k1,App,Atp6v1b2,Cav1,Psen2,Nedd1,Ppp2ca,Dbn1,Nefm,Twf1,Gsk3b,Sod1,Bin1,Dctn2,Farp1,Sept2,Wasl,Copg2,Snx2,Brk1,Nfib,Cdc42,Fam49b,Tmod3,Rpl26,Lima1,Enah,Klc1,Nptn,Adnp,Lyz2,Sept9,Fus,Anpep,Dmd,Itsn1,Add1,Hnrnpa2b1,Sri
COMPARTMENTS	GOCC:0005747	Mitochondrial respiratory chain complex i	5	43	0.98	0.0105	10090.ENSMUSP00000013737,10090.ENSMUSP00000022980,10090.ENSMUSP00000042967,10090.ENSMUSP00000074600,10090.ENSMUSP00000081000	Ndufs2,Ndufb9,Ndufv1,Ndufs8,mt-Nd4
COMPARTMENTS	GOCC:0022624	Proteasome accessory complex	4	24	1.14	0.0121	10090.ENSMUSP00000007212,10090.ENSMUSP00000017365,10090.ENSMUSP00000034369,10090.ENSMUSP00000071589	Psmd2,Psmd3,Psmb10,Psmd4
COMPARTMENTS	GOCC:0005681	Spliceosomal complex	8	136	0.69	0.0127	10090.ENSMUSP00000021226,10090.ENSMUSP00000043662,10090.ENSMUSP00000048153,10090.ENSMUSP00000058105,10090.ENSMUSP00000076989,10090.ENSMUSP00000107237,10090.ENSMUSP00000110103,10090.ENSMUSP00000117160	Luc7l3,Sf3b6,Rbmxl1,Raly,Hnrnph1,Hnrnpc,Hnrnpa2b1,Sf3a2
COMPARTMENTS	GOCC:0030017	Sarcomere	9	176	0.63	0.0142	10090.ENSMUSP00000010753,10090.ENSMUSP00000037120,10090.ENSMUSP00000040431,10090.ENSMUSP00000061227,10090.ENSMUSP00000062277,10090.ENSMUSP00000072087,10090.ENSMUSP00000078654,10090.ENSMUSP00000109633,10090.ENSMUSP00000118221	Psen2,Nexn,Stub1,Pgm2,Trim32,Tmod3,Rpl17,Dmd,Sri
COMPARTMENTS	GOCC:0098805	Whole membrane	26	1027	0.32	0.0142	10090.ENSMUSP00000004375,10090.ENSMUSP00000005406,10090.ENSMUSP00000007602,10090.ENSMUSP00000007799,10090.ENSMUSP00000019939,10090.ENSMUSP00000022196,10090.ENSMUSP00000023507,10090.ENSMUSP00000025239,10090.ENSMUSP00000026013,10090.ENSMUSP00000028916,10090.ENSMUSP00000029770,10090.ENSMUSP00000030169,10090.ENSMUSP00000031029,10090.ENSMUSP00000033012,10090.ENSMUSP00000034049,10090.ENSMUSP00000038368…	Phb2,App,M6pr,Cav1,Snx3,Ap3b1,Gsk3b,Bin1,Maoa,Sec23b,Abcd3,Stoml2,Snx17,Copb1,Slc25a4,Copg2,Snx2,Agps,Lamp2,Vps4b,Clta,Copg1,Dmd,Ankfy1,Mtch2,Sh3glb1
COMPARTMENTS	GOCC:0030117	Membrane coat	6	79	0.8	0.0189	10090.ENSMUSP00000022196,10090.ENSMUSP00000028916,10090.ENSMUSP00000033012,10090.ENSMUSP00000038368,10090.ENSMUSP00000103481,10090.ENSMUSP00000109237	Ap3b1,Sec23b,Copb1,Copg2,Clta,Copg1
COMPARTMENTS	GOCC:1990204	Oxidoreductase complex	8	146	0.66	0.0189	10090.ENSMUSP00000013737,10090.ENSMUSP00000022980,10090.ENSMUSP00000023210,10090.ENSMUSP00000034058,10090.ENSMUSP00000042967,10090.ENSMUSP00000074600,10090.ENSMUSP00000081000,10090.ENSMUSP00000110158	Ndufs2,Ndufb9,Cyc1,Cbr4,Ndufv1,Ndufs8,mt-Nd4,Gls
COMPARTMENTS	GOCC:0070062	Extracellular exosome	6	80	0.79	0.0192	10090.ENSMUSP00000034981,10090.ENSMUSP00000048153,10090.ENSMUSP00000052283,10090.ENSMUSP00000103015,10090.ENSMUSP00000110103,10090.ENSMUSP00000118221	Xrn1,Rbmxl1,Lamp2,Anpep,Hnrnpa2b1,Sri
COMPARTMENTS	GOCC:0098798	Mitochondrial protein complex	11	270	0.53	0.0196	10090.ENSMUSP00000004375,10090.ENSMUSP00000013737,10090.ENSMUSP00000021443,10090.ENSMUSP00000022980,10090.ENSMUSP00000023210,10090.ENSMUSP00000034049,10090.ENSMUSP00000042967,10090.ENSMUSP00000048348,10090.ENSMUSP00000074600,10090.ENSMUSP00000081000,10090.ENSMUSP00000101006	Phb2,Ndufs2,Mthfd1,Ndufb9,Cyc1,Slc25a4,Ndufv1,Mrps35,Ndufs8,mt-Nd4,Atp5d
COMPARTMENTS	GOCC:0098794	Postsynapse	17	563	0.4	0.0212	10090.ENSMUSP00000018506,10090.ENSMUSP00000021950,10090.ENSMUSP00000022638,10090.ENSMUSP00000023507,10090.ENSMUSP00000026635,10090.ENSMUSP00000031695,10090.ENSMUSP00000074293,10090.ENSMUSP00000078534,10090.ENSMUSP00000101595,10090.ENSMUSP00000101858,10090.ENSMUSP00000102904,10090.ENSMUSP00000103481,10090.ENSMUSP00000109635,10090.ENSMUSP00000109979,10090.ENSMUSP00000110103,10090.ENSMUSP00000118221…	Kpna2,Dbn1,Nefm,Gsk3b,Farp1,Wasl,Sept11,Erc1,Epb4.1,Fus,Snx27,Clta,Itsn1,Add1,Hnrnpa2b1,Sri,Erbb2ip
COMPARTMENTS	GOCC:0030126	COPI vesicle coat	3	12	1.31	0.0217	10090.ENSMUSP00000033012,10090.ENSMUSP00000038368,10090.ENSMUSP00000109237	Copb1,Copg2,Copg1
COMPARTMENTS	GOCC:0005925	Focal adhesion	7	118	0.69	0.0241	10090.ENSMUSP00000005066,10090.ENSMUSP00000007799,10090.ENSMUSP00000037120,10090.ENSMUSP00000069416,10090.ENSMUSP00000073371,10090.ENSMUSP00000077781,10090.ENSMUSP00000095602	Map2k1,Cav1,Nexn,Itgb5,Lima1,Enah,Focad
COMPARTMENTS	GOCC:0005940	Septin ring	3	13	1.28	0.0258	10090.ENSMUSP00000027495,10090.ENSMUSP00000074293,10090.ENSMUSP00000091435	Sept2,Sept11,Sept9
COMPARTMENTS	GOCC:0030904	Retromer complex	3	13	1.28	0.0258	10090.ENSMUSP00000019939,10090.ENSMUSP00000039243,10090.ENSMUSP00000102904	Snx3,Snx2,Snx27
COMPARTMENTS	GOCC:0031105	Septin complex	3	13	1.28	0.0258	10090.ENSMUSP00000027495,10090.ENSMUSP00000074293,10090.ENSMUSP00000091435	Sept2,Sept11,Sept9
COMPARTMENTS	GOCC:0000502	Proteasome complex	5	58	0.85	0.0276	10090.ENSMUSP00000007212,10090.ENSMUSP00000017365,10090.ENSMUSP00000033008,10090.ENSMUSP00000034369,10090.ENSMUSP00000071589	Psmd2,Psmd3,Psma1,Psmb10,Psmd4
COMPARTMENTS	GOCC:0030864	Cortical actin cytoskeleton	5	58	0.85	0.0276	10090.ENSMUSP00000023087,10090.ENSMUSP00000027495,10090.ENSMUSP00000031695,10090.ENSMUSP00000034745,10090.ENSMUSP00000101595	Twf1,Sept2,Wasl,Myo1e,Epb4.1
COMPARTMENTS	GOCC:0031252	Cell leading edge	12	338	0.47	0.0316	10090.ENSMUSP00000005406,10090.ENSMUSP00000006435,10090.ENSMUSP00000021950,10090.ENSMUSP00000031695,10090.ENSMUSP00000039243,10090.ENSMUSP00000041644,10090.ENSMUSP00000054634,10090.ENSMUSP00000069416,10090.ENSMUSP00000072087,10090.ENSMUSP00000073371,10090.ENSMUSP00000077781,10090.ENSMUSP00000109635	App,Atp6v1b2,Dbn1,Wasl,Snx2,Brk1,Cdc42,Itgb5,Tmod3,Lima1,Enah,Itsn1
COMPARTMENTS	GOCC:0001725	Stress fiber	5	61	0.83	0.0327	10090.ENSMUSP00000003575,10090.ENSMUSP00000073371,10090.ENSMUSP00000074293,10090.ENSMUSP00000077781,10090.ENSMUSP00000091435	Tpm4,Lima1,Sept11,Enah,Sept9
COMPARTMENTS	GOCC:0051233	Spindle midzone	4	35	0.97	0.0327	10090.ENSMUSP00000005406,10090.ENSMUSP00000054634,10090.ENSMUSP00000108313,10090.ENSMUSP00000129675	App,Cdc42,Rif1,Prc1
COMPARTMENTS	GOCC:0005953	CAAX-protein geranylgeranyltransferase complex	2	3	1.74	0.0372	10090.ENSMUSP00000016138,10090.ENSMUSP00000045283	Fnta,Dnph1
COMPARTMENTS	GOCC:0005777	Peroxisome	7	132	0.64	0.0376	10090.ENSMUSP00000006692,10090.ENSMUSP00000007799,10090.ENSMUSP00000023707,10090.ENSMUSP00000028207,10090.ENSMUSP00000029770,10090.ENSMUSP00000033634,10090.ENSMUSP00000041967	Mvd,Cav1,Sod1,Crat,Abcd3,Acsl4,Agps
COMPARTMENTS	GOCC:0010494	Cytoplasmic stress granule	5	64	0.81	0.0376	10090.ENSMUSP00000001479,10090.ENSMUSP00000018506,10090.ENSMUSP00000082723,10090.ENSMUSP00000096549,10090.ENSMUSP00000136673	Kpnb1,Kpna2,Lsm14a,Elavl1,Larp1
COMPARTMENTS	GOCC:0005838	Proteasome regulatory particle	3	17	1.16	0.0418	10090.ENSMUSP00000007212,10090.ENSMUSP00000017365,10090.ENSMUSP00000071589	Psmd2,Psmd3,Psmd4
COMPARTMENTS	GOCC:0099571	Postsynaptic cytoskeleton	3	17	1.16	0.0418	10090.ENSMUSP00000021950,10090.ENSMUSP00000022638,10090.ENSMUSP00000109635	Dbn1,Nefm,Itsn1
COMPARTMENTS	GOCC:0005819	Spindle	10	263	0.5	0.043	10090.ENSMUSP00000005406,10090.ENSMUSP00000020163,10090.ENSMUSP00000027495,10090.ENSMUSP00000054634,10090.ENSMUSP00000082723,10090.ENSMUSP00000101514,10090.ENSMUSP00000101595,10090.ENSMUSP00000108313,10090.ENSMUSP00000110069,10090.ENSMUSP00000129675	App,Nedd1,Sept2,Cdc42,Lsm14a,Rps6ka1,Epb4.1,Rif1,Tacc3,Prc1
COMPARTMENTS	GOCC:0099512	Supramolecular fiber	16	564	0.37	0.0431	10090.ENSMUSP00000010753,10090.ENSMUSP00000022638,10090.ENSMUSP00000023087,10090.ENSMUSP00000023507,10090.ENSMUSP00000027495,10090.ENSMUSP00000031695,10090.ENSMUSP00000037120,10090.ENSMUSP00000040431,10090.ENSMUSP00000061227,10090.ENSMUSP00000062277,10090.ENSMUSP00000072087,10090.ENSMUSP00000078654,10090.ENSMUSP00000083620,10090.ENSMUSP00000091435,10090.ENSMUSP00000109633,10090.ENSMUSP00000118221	Psen2,Nefm,Twf1,Gsk3b,Sept2,Wasl,Nexn,Stub1,Pgm2,Trim32,Tmod3,Rpl17,Col5a2,Sept9,Dmd,Sri
COMPARTMENTS	GOCC:0005769	Early endosome	9	220	0.53	0.0439	10090.ENSMUSP00000005066,10090.ENSMUSP00000005406,10090.ENSMUSP00000010753,10090.ENSMUSP00000019939,10090.ENSMUSP00000031029,10090.ENSMUSP00000067002,10090.ENSMUSP00000102904,10090.ENSMUSP00000118751,10090.ENSMUSP00000129800	Map2k1,App,Psen2,Snx3,Snx17,Pld4,Snx27,Ankfy1,Sh3glb1
COMPARTMENTS	GOCC:0030662	Coated vesicle membrane	5	70	0.77	0.0475	10090.ENSMUSP00000022196,10090.ENSMUSP00000028916,10090.ENSMUSP00000033012,10090.ENSMUSP00000038368,10090.ENSMUSP00000109237	Ap3b1,Sec23b,Copb1,Copg2,Copg1
COMPARTMENTS	GOCC:0071013	Catalytic step 2 spliceosome	5	71	0.76	0.0493	10090.ENSMUSP00000048153,10090.ENSMUSP00000058105,10090.ENSMUSP00000076989,10090.ENSMUSP00000107237,10090.ENSMUSP00000110103	Rbmxl1,Raly,Hnrnph1,Hnrnpc,Hnrnpa2b1
UniProt Keywords	KW-0007	Acetylation	138	3070	0.57	1.17e-44	10090.ENSMUSP00000001479,10090.ENSMUSP00000001950,10090.ENSMUSP00000003575,10090.ENSMUSP00000004375,10090.ENSMUSP00000004673,10090.ENSMUSP00000005234,10090.ENSMUSP00000006692,10090.ENSMUSP00000007212,10090.ENSMUSP00000007799,10090.ENSMUSP00000009138,10090.ENSMUSP00000013737,10090.ENSMUSP00000016138,10090.ENSMUSP00000018506,10090.ENSMUSP00000018963,10090.ENSMUSP00000019109,10090.ENSMUSP00000019323…	Kpnb1,Tollip,Tpm4,Phb2,Ndrg2,Wdr1,Mvd,Psmd2,Cav1,Stk38,Ndufs2,Fnta,Kpna2,Lsp1,Ywhah,Mdh2,Snx3,Fabp7,Echdc1,Hbs1l,Usp15,Pfkl,Luc7l3,Mthfd1,Dbn1,Kpna3,Nefm,Eif3e,Emc2,Ndufb9,Twf1,Sod1,Denr,Bin1,Maoa,Dctn2,Echs1,Sept2,Dars,Fh1,Sephs1,Crat,Pcna,Sec23b,Csde1,Hadh,Abcd3,Stoml2,Mmab,Wasl,Hibadh,Mtpn,Ptms,Psma1,Copb1,Rbbp7,Naa10,Mpp1,Slc25a4,Cbr4,Psmb10,Cox7a2,Arhgap39,Lnpep,Tbca,Eif3l,Serbp1,Snx2,Arl6ip…
UniProt Keywords	KW-0597	Phosphoprotein	182	7551	0.3	1e-26	10090.ENSMUSP00000001304,10090.ENSMUSP00000001479,10090.ENSMUSP00000001544,10090.ENSMUSP00000001950,10090.ENSMUSP00000003575,10090.ENSMUSP00000004375,10090.ENSMUSP00000004673,10090.ENSMUSP00000005066,10090.ENSMUSP00000005234,10090.ENSMUSP00000007212,10090.ENSMUSP00000007602,10090.ENSMUSP00000007799,10090.ENSMUSP00000009138,10090.ENSMUSP00000010753,10090.ENSMUSP00000016138,10090.ENSMUSP00000017365…	Ckb,Kpnb1,Vwa5a,Tollip,Tpm4,Phb2,Ndrg2,Map2k1,Wdr1,Psmd2,M6pr,Cav1,Stk38,Psen2,Fnta,Psmd3,Kpna2,Lsp1,Ywhah,Mdh2,Snx3,Hbs1l,Nedd1,Usp15,Osbpl5,Pfkl,Ppp2ca,Luc7l3,Mthfd1,Glrx5,Dbn1,Ap3b1,Kpna3,Nefm,Eif3e,Ndufb9,Twf1,Gsk3b,Sod1,Denr,Ring1,Bin1,Txnl1,Maoa,Dctn2,Echs1,Farp1,Sept2,Dars,Lamc1,Fh1,Gorasp2,Pcna,Csde1,Abcd3,Stoml2,Snx17,Agpat9,Srsf9,Mmab,Wasl,Mtpn,Ptms,Psma1,Gpc4,Acsl4,Rbbp7,Naa10,Mpp1,Slc…
UniProt Keywords	KW-0963	Cytoplasm	123	4763	0.33	2.01e-16	10090.ENSMUSP00000001304,10090.ENSMUSP00000001479,10090.ENSMUSP00000001950,10090.ENSMUSP00000003575,10090.ENSMUSP00000004375,10090.ENSMUSP00000004673,10090.ENSMUSP00000005066,10090.ENSMUSP00000005234,10090.ENSMUSP00000007255,10090.ENSMUSP00000009138,10090.ENSMUSP00000018506,10090.ENSMUSP00000019109,10090.ENSMUSP00000020024,10090.ENSMUSP00000020034,10090.ENSMUSP00000020163,10090.ENSMUSP00000020334…	Ckb,Kpnb1,Tollip,Tpm4,Phb2,Ndrg2,Map2k1,Wdr1,Ddah2,Stk38,Kpna2,Ywhah,Fabp7,Echdc1,Nedd1,Usp15,Pfkl,Ppp2ca,Mthfd1,Dbn1,Fam213a,Kpna3,Eif3e,Emc2,Twf1,Gsk3b,Sod1,Bin1,Txnl1,Carnmt1,Lztfl1,Dctn2,Farp1,Sept2,Dars,Fh1,Sec23b,Nfs1,Csde1,Stoml2,Snx17,Wasl,Mtpn,Psma1,Copb1,Naa10,Psmb10,Myo1e,Xrn1,Dhx29,Nexn,Copg2,Tbca,Eif3l,Serbp1,Stub1,Phlda3,Arl6ip5,Brk1,Gna11,Bclaf1,Dnph1,Fmnl1,Ppp2r4,Ddx19a,Nek9,Nacad…
UniProt Keywords	KW-0496	Mitochondrion	38	1126	0.45	2.55e-06	10090.ENSMUSP00000004375,10090.ENSMUSP00000007255,10090.ENSMUSP00000013737,10090.ENSMUSP00000019323,10090.ENSMUSP00000020334,10090.ENSMUSP00000021522,10090.ENSMUSP00000022980,10090.ENSMUSP00000023210,10090.ENSMUSP00000026013,10090.ENSMUSP00000026538,10090.ENSMUSP00000027810,10090.ENSMUSP00000028207,10090.ENSMUSP00000028250,10090.ENSMUSP00000029147,10090.ENSMUSP00000029610,10090.ENSMUSP00000030169…	Phb2,Ddah2,Ndufs2,Mdh2,Usp15,Glrx5,Ndufb9,Cyc1,Maoa,Echs1,Fh1,Crat,Mrrf,Nfs1,Hadh,Stoml2,Mmab,Hibadh,Acsl4,Slc25a4,Cbr4,Cox7a2,Ndufv1,Mrps35,Trnt1,Ndufs8,Hspe1,Cox6b1,mt-Nd4,Acp6,Tufm,Acot11,Atp5d,Gls,Fkbp8,Mtch2,Sh3glb1,Ndufaf2
UniProt Keywords	KW-0809	Transit peptide	24	527	0.58	6.32e-06	10090.ENSMUSP00000013737,10090.ENSMUSP00000019323,10090.ENSMUSP00000021522,10090.ENSMUSP00000023210,10090.ENSMUSP00000026538,10090.ENSMUSP00000027810,10090.ENSMUSP00000028250,10090.ENSMUSP00000029147,10090.ENSMUSP00000029610,10090.ENSMUSP00000030169,10090.ENSMUSP00000031560,10090.ENSMUSP00000031788,10090.ENSMUSP00000034881,10090.ENSMUSP00000041967,10090.ENSMUSP00000042967,10090.ENSMUSP00000048348…	Ndufs2,Mdh2,Glrx5,Cyc1,Echs1,Fh1,Mrrf,Nfs1,Hadh,Stoml2,Mmab,Hibadh,Cox7a2,Agps,Ndufv1,Mrps35,Trnt1,Ndufs8,Acp6,Tufm,Acot11,Atp5d,Gls,Ndufaf2
UniProt Keywords	KW-0687	Ribonucleoprotein	17	272	0.71	7.52e-06	10090.ENSMUSP00000028553,10090.ENSMUSP00000048153,10090.ENSMUSP00000048348,10090.ENSMUSP00000058105,10090.ENSMUSP00000058368,10090.ENSMUSP00000073175,10090.ENSMUSP00000073880,10090.ENSMUSP00000076989,10090.ENSMUSP00000078654,10090.ENSMUSP00000079228,10090.ENSMUSP00000080203,10090.ENSMUSP00000081474,10090.ENSMUSP00000082723,10090.ENSMUSP00000104067,10090.ENSMUSP00000107237,10090.ENSMUSP00000110103…	Nop10,Rbmxl1,Mrps35,Raly,Rpl18a,Rpl26,Rps7,Hnrnph1,Rpl17,Snrpa,Rpl29,Rplp2,Lsm14a,Rps19,Hnrnpc,Hnrnpa2b1,Rpl35a
UniProt Keywords	KW-0488	Methylation	30	926	0.43	0.00012	10090.ENSMUSP00000013737,10090.ENSMUSP00000019939,10090.ENSMUSP00000020608,10090.ENSMUSP00000022638,10090.ENSMUSP00000028509,10090.ENSMUSP00000028817,10090.ENSMUSP00000031695,10090.ENSMUSP00000034049,10090.ENSMUSP00000039110,10090.ENSMUSP00000042967,10090.ENSMUSP00000043583,10090.ENSMUSP00000052863,10090.ENSMUSP00000053877,10090.ENSMUSP00000054634,10090.ENSMUSP00000069578,10090.ENSMUSP00000076989…	Ndufs2,Snx3,Ppp2ca,Nefm,Gorasp2,Pcna,Wasl,Slc25a4,Serbp1,Ndufv1,Bclaf1,Nfib,Fam120a,Cdc42,Npm3,Hnrnph1,Ewsr1,Snrpa,Rpl29,Lsm14a,Adnp,Gng5,Elavl1,Fus,Rps19,Tcf20,Ncor2,Hnrnpa2b1,Tpi1,Larp1
UniProt Keywords	KW-0648	Protein biosynthesis	11	138	0.82	0.00013	10090.ENSMUSP00000020153,10090.ENSMUSP00000022960,10090.ENSMUSP00000023869,10090.ENSMUSP00000027602,10090.ENSMUSP00000028250,10090.ENSMUSP00000035244,10090.ENSMUSP00000038839,10090.ENSMUSP00000095656,10090.ENSMUSP00000099685,10090.ENSMUSP00000124625,10090.ENSMUSP00000126825	Hbs1l,Eif3e,Denr,Dars,Mrrf,Dhx29,Eif3l,Tufm,Sars,Wars,Eif5
UniProt Keywords	KW-0676	Redox-active center	7	50	1.06	0.00031	10090.ENSMUSP00000021522,10090.ENSMUSP00000022317,10090.ENSMUSP00000025476,10090.ENSMUSP00000025515,10090.ENSMUSP00000028392,10090.ENSMUSP00000030296,10090.ENSMUSP00000076521	Glrx5,Fam213a,Txnl1,Tmx3,Dnajc10,Txndc12,Pdia4
UniProt Keywords	KW-0009	Actin-binding	14	261	0.65	0.00034	10090.ENSMUSP00000003575,10090.ENSMUSP00000005234,10090.ENSMUSP00000021950,10090.ENSMUSP00000023087,10090.ENSMUSP00000031695,10090.ENSMUSP00000034745,10090.ENSMUSP00000037120,10090.ENSMUSP00000066413,10090.ENSMUSP00000072087,10090.ENSMUSP00000073371,10090.ENSMUSP00000077781,10090.ENSMUSP00000101595,10090.ENSMUSP00000109633,10090.ENSMUSP00000109979	Tpm4,Wdr1,Dbn1,Twf1,Wasl,Myo1e,Nexn,Setd3,Tmod3,Lima1,Enah,Epb4.1,Dmd,Add1
UniProt Keywords	KW-1017	Isopeptide bond	38	1442	0.34	0.00035	10090.ENSMUSP00000007799,10090.ENSMUSP00000017365,10090.ENSMUSP00000019939,10090.ENSMUSP00000021226,10090.ENSMUSP00000028817,10090.ENSMUSP00000029446,10090.ENSMUSP00000031513,10090.ENSMUSP00000033008,10090.ENSMUSP00000033720,10090.ENSMUSP00000039110,10090.ENSMUSP00000040431,10090.ENSMUSP00000041370,10090.ENSMUSP00000042283,10090.ENSMUSP00000043583,10090.ENSMUSP00000043662,10090.ENSMUSP00000044188…	Cav1,Psmd3,Snx3,Luc7l3,Pcna,Csde1,Srsf9,Psma1,Rbbp7,Serbp1,Stub1,Gatad2b,Supt16,Bclaf1,Sf3b6,Ptma,Ddx19a,Rbmxl1,Raly,Rpl18a,Nup98,Psmd4,Rpl26,Rps7,Hnrnph1,Adnp,Ccnd1,Elavl1,Sox2,Fus,Tcf20,Hnrnpc,Hnrnpa2b1,Fkbp8,Usp7,Eif5,Tpi1,Larp1
UniProt Keywords	KW-0206	Cytoskeleton	33	1180	0.36	0.00043	10090.ENSMUSP00000003575,10090.ENSMUSP00000005066,10090.ENSMUSP00000005234,10090.ENSMUSP00000020163,10090.ENSMUSP00000020608,10090.ENSMUSP00000023087,10090.ENSMUSP00000026479,10090.ENSMUSP00000027495,10090.ENSMUSP00000030169,10090.ENSMUSP00000031695,10090.ENSMUSP00000034745,10090.ENSMUSP00000037120,10090.ENSMUSP00000038781,10090.ENSMUSP00000041503,10090.ENSMUSP00000041644,10090.ENSMUSP00000054634…	Tpm4,Map2k1,Wdr1,Nedd1,Ppp2ca,Twf1,Dctn2,Sept2,Stoml2,Wasl,Myo1e,Nexn,Tbca,Arl6ip5,Brk1,Cdc42,Tbcel,Tmod3,Lima1,Rps7,Sept11,Enah,Erc1,Plekha7,Klc1,Sept9,Epb4.1,Clta,Rif1,Dmd,Add1,Tacc3,Prc1
UniProt Keywords	KW-0832	Ubl conjugation	47	2100	0.27	0.0015	10090.ENSMUSP00000007799,10090.ENSMUSP00000009138,10090.ENSMUSP00000017365,10090.ENSMUSP00000019939,10090.ENSMUSP00000020334,10090.ENSMUSP00000020608,10090.ENSMUSP00000021226,10090.ENSMUSP00000028817,10090.ENSMUSP00000029446,10090.ENSMUSP00000031513,10090.ENSMUSP00000033008,10090.ENSMUSP00000033720,10090.ENSMUSP00000039110,10090.ENSMUSP00000040431,10090.ENSMUSP00000041370,10090.ENSMUSP00000042283…	Cav1,Stk38,Psmd3,Snx3,Usp15,Ppp2ca,Luc7l3,Pcna,Csde1,Srsf9,Psma1,Rbbp7,Serbp1,Stub1,Gatad2b,Supt16,Bclaf1,Sf3b6,Ptma,Ddx19a,Rbmxl1,Orc3,Raly,Rpl18a,Trim32,Prkaa1,Setd3,Nup98,Trim2,Psmd4,Rpl26,Rps7,Hnrnph1,Gid8,Adnp,Ccnd1,Elavl1,Sox2,Fus,Tcf20,Hnrnpc,Hnrnpa2b1,Fkbp8,Usp7,Eif5,Tpi1,Larp1
UniProt Keywords	KW-0653	Protein transport	20	586	0.45	0.0018	10090.ENSMUSP00000001479,10090.ENSMUSP00000002837,10090.ENSMUSP00000018506,10090.ENSMUSP00000019939,10090.ENSMUSP00000022196,10090.ENSMUSP00000022496,10090.ENSMUSP00000028916,10090.ENSMUSP00000031029,10090.ENSMUSP00000033012,10090.ENSMUSP00000034698,10090.ENSMUSP00000038368,10090.ENSMUSP00000039243,10090.ENSMUSP00000047898,10090.ENSMUSP00000049490,10090.ENSMUSP00000068530,10090.ENSMUSP00000078534…	Kpnb1,Tmed5,Kpna2,Snx3,Ap3b1,Kpna3,Sec23b,Snx17,Copb1,Tmed1,Copg2,Snx2,Ddx19a,Nacad,Nup98,Erc1,Vps4b,Snx27,Copg1,Itsn1
UniProt Keywords	KW-0647	Proteasome	6	51	0.99	0.0022	10090.ENSMUSP00000007212,10090.ENSMUSP00000017365,10090.ENSMUSP00000025476,10090.ENSMUSP00000033008,10090.ENSMUSP00000034369,10090.ENSMUSP00000071589	Psmd2,Psmd3,Txnl1,Psma1,Psmb10,Psmd4
UniProt Keywords	KW-0830	Ubiquinone	4	16	1.31	0.0028	10090.ENSMUSP00000013737,10090.ENSMUSP00000042967,10090.ENSMUSP00000074600,10090.ENSMUSP00000081000	Ndufs2,Ndufv1,Ndufs8,mt-Nd4
UniProt Keywords	KW-0679	Respiratory chain	6	61	0.91	0.0048	10090.ENSMUSP00000013737,10090.ENSMUSP00000022980,10090.ENSMUSP00000023210,10090.ENSMUSP00000042967,10090.ENSMUSP00000074600,10090.ENSMUSP00000081000	Ndufs2,Ndufb9,Cyc1,Ndufv1,Ndufs8,mt-Nd4
UniProt Keywords	KW-0694	RNA-binding	20	645	0.41	0.0049	10090.ENSMUSP00000029446,10090.ENSMUSP00000031513,10090.ENSMUSP00000034981,10090.ENSMUSP00000039110,10090.ENSMUSP00000043662,10090.ENSMUSP00000047898,10090.ENSMUSP00000048153,10090.ENSMUSP00000053877,10090.ENSMUSP00000058105,10090.ENSMUSP00000060900,10090.ENSMUSP00000076989,10090.ENSMUSP00000078867,10090.ENSMUSP00000079070,10090.ENSMUSP00000079228,10090.ENSMUSP00000096549,10090.ENSMUSP00000101858…	Csde1,Srsf9,Xrn1,Serbp1,Sf3b6,Ddx19a,Rbmxl1,Fam120a,Raly,Trnt1,Hnrnph1,Ewsr1,Pabpc4,Snrpa,Elavl1,Fus,Srsf5,Hnrnpc,Hnrnpa2b1,Larp1
UniProt Keywords	KW-0999	Mitochondrion inner membrane	12	283	0.54	0.007	10090.ENSMUSP00000004375,10090.ENSMUSP00000013737,10090.ENSMUSP00000022980,10090.ENSMUSP00000023210,10090.ENSMUSP00000028207,10090.ENSMUSP00000030169,10090.ENSMUSP00000034049,10090.ENSMUSP00000034881,10090.ENSMUSP00000042967,10090.ENSMUSP00000075150,10090.ENSMUSP00000101006,10090.ENSMUSP00000121851	Phb2,Ndufs2,Ndufb9,Cyc1,Crat,Stoml2,Slc25a4,Cox7a2,Ndufv1,Cox6b1,Atp5d,Mtch2
UniProt Keywords	KW-1278	Translocase	6	68	0.86	0.0071	10090.ENSMUSP00000013737,10090.ENSMUSP00000023210,10090.ENSMUSP00000042967,10090.ENSMUSP00000074600,10090.ENSMUSP00000081000,10090.ENSMUSP00000088779	Ndufs2,Cyc1,Ndufv1,Ndufs8,mt-Nd4,Atp11a
UniProt Keywords	KW-0813	Transport	41	1910	0.25	0.0073	10090.ENSMUSP00000001479,10090.ENSMUSP00000002837,10090.ENSMUSP00000006435,10090.ENSMUSP00000007602,10090.ENSMUSP00000013737,10090.ENSMUSP00000018506,10090.ENSMUSP00000019939,10090.ENSMUSP00000020024,10090.ENSMUSP00000020411,10090.ENSMUSP00000022196,10090.ENSMUSP00000022496,10090.ENSMUSP00000022980,10090.ENSMUSP00000023210,10090.ENSMUSP00000025476,10090.ENSMUSP00000028207,10090.ENSMUSP00000028916…	Kpnb1,Tmed5,Atp6v1b2,M6pr,Ndufs2,Kpna2,Snx3,Fabp7,Osbpl5,Ap3b1,Kpna3,Ndufb9,Cyc1,Txnl1,Crat,Sec23b,Abcd3,Snx17,Copb1,Slc25a4,Tmed1,Slc12a9,Copg2,Snx2,Ndufv1,Ddx19a,Nacad,Nup98,Ndufs8,Erc1,mt-Nd4,Atp11a,Vps4b,Atp5d,Epb4.1,Snx27,Copg1,Itsn1,Hnrnpa2b1,Mtch2,Agfg1
UniProt Keywords	KW-0689	Ribosomal protein	9	173	0.63	0.0089	10090.ENSMUSP00000048348,10090.ENSMUSP00000058368,10090.ENSMUSP00000073175,10090.ENSMUSP00000073880,10090.ENSMUSP00000078654,10090.ENSMUSP00000080203,10090.ENSMUSP00000081474,10090.ENSMUSP00000104067,10090.ENSMUSP00000110731	Mrps35,Rpl18a,Rpl26,Rps7,Rpl17,Rpl29,Rplp2,Rps19,Rpl35a
UniProt Keywords	KW-0249	Electron transport	7	105	0.74	0.0095	10090.ENSMUSP00000013737,10090.ENSMUSP00000022980,10090.ENSMUSP00000023210,10090.ENSMUSP00000025476,10090.ENSMUSP00000042967,10090.ENSMUSP00000074600,10090.ENSMUSP00000081000	Ndufs2,Ndufb9,Cyc1,Txnl1,Ndufv1,Ndufs8,mt-Nd4
UniProt Keywords	KW-0508	mRNA splicing	11	257	0.55	0.0095	10090.ENSMUSP00000021226,10090.ENSMUSP00000031513,10090.ENSMUSP00000043662,10090.ENSMUSP00000048153,10090.ENSMUSP00000058105,10090.ENSMUSP00000076989,10090.ENSMUSP00000079228,10090.ENSMUSP00000105985,10090.ENSMUSP00000107237,10090.ENSMUSP00000110103,10090.ENSMUSP00000117160	Luc7l3,Srsf9,Sf3b6,Rbmxl1,Raly,Hnrnph1,Snrpa,Srsf5,Hnrnpc,Hnrnpa2b1,Sf3a2
UniProt Keywords	KW-0539	Nucleus	80	4635	0.15	0.0095	10090.ENSMUSP00000001479,10090.ENSMUSP00000004375,10090.ENSMUSP00000005066,10090.ENSMUSP00000009138,10090.ENSMUSP00000018506,10090.ENSMUSP00000020334,10090.ENSMUSP00000020608,10090.ENSMUSP00000021226,10090.ENSMUSP00000022496,10090.ENSMUSP00000022960,10090.ENSMUSP00000022962,10090.ENSMUSP00000023507,10090.ENSMUSP00000023707,10090.ENSMUSP00000025183,10090.ENSMUSP00000025239,10090.ENSMUSP00000025476…	Kpnb1,Phb2,Map2k1,Stk38,Kpna2,Usp15,Ppp2ca,Luc7l3,Kpna3,Eif3e,Emc2,Gsk3b,Sod1,Ring1,Bin1,Txnl1,Carnmt1,Fh1,Sephs1,Nop10,Pcna,Nfs1,Srsf9,Wasl,Mtpn,Psma1,Rbbp7,Naa10,Psmb10,Arhgap39,Serbp1,Stub1,Gatad2b,Supt16,Bclaf1,Sf3b6,Ptma,Dnph1,Ppp2r4,Ddx19a,Rbmxl1,Orc3,Nek9,Nacad,Nfib,Raly,Mcm3,Mtap,Prkaa1,Setd3,Pld4,Nup98,Npm3,Hnrnph1,Gid8,Ewsr1,Snrpa,Adnp,Ccnd1,Elavl1,Sox2,Sars,Stk39,Rps6ka1,Epb4.1,Fus,Tcf…
UniProt Keywords	KW-0396	Initiation factor	5	59	0.84	0.0212	10090.ENSMUSP00000022960,10090.ENSMUSP00000023869,10090.ENSMUSP00000035244,10090.ENSMUSP00000038839,10090.ENSMUSP00000126825	Eif3e,Denr,Dhx29,Eif3l,Eif5
UniProt Keywords	KW-0413	Isomerase	7	124	0.67	0.0212	10090.ENSMUSP00000025515,10090.ENSMUSP00000046837,10090.ENSMUSP00000061227,10090.ENSMUSP00000076521,10090.ENSMUSP00000113801,10090.ENSMUSP00000114069,10090.ENSMUSP00000130858	Tmx3,Ppp2r4,Pgm2,Pdia4,Pus7,Fkbp8,Tpi1
UniProt Keywords	KW-0968	Cytoplasmic vesicle	17	591	0.38	0.0216	10090.ENSMUSP00000019939,10090.ENSMUSP00000022196,10090.ENSMUSP00000028916,10090.ENSMUSP00000031029,10090.ENSMUSP00000033012,10090.ENSMUSP00000034745,10090.ENSMUSP00000038368,10090.ENSMUSP00000046296,10090.ENSMUSP00000052283,10090.ENSMUSP00000067002,10090.ENSMUSP00000082004,10090.ENSMUSP00000103481,10090.ENSMUSP00000109237,10090.ENSMUSP00000109635,10090.ENSMUSP00000118751,10090.ENSMUSP00000129800…	Snx3,Ap3b1,Sec23b,Snx17,Copb1,Myo1e,Copg2,Fmnl1,Lamp2,Pld4,Klc1,Clta,Copg1,Itsn1,Ankfy1,Sh3glb1,Agfg1
UniProt Keywords	KW-0235	DNA replication	6	94	0.72	0.0234	10090.ENSMUSP00000028817,10090.ENSMUSP00000033720,10090.ENSMUSP00000042283,10090.ENSMUSP00000048319,10090.ENSMUSP00000052863,10090.ENSMUSP00000059192	Pcna,Rbbp7,Supt16,Orc3,Nfib,Mcm3
UniProt Keywords	KW-0411	Iron-sulfur	5	62	0.82	0.0234	10090.ENSMUSP00000013737,10090.ENSMUSP00000021522,10090.ENSMUSP00000029147,10090.ENSMUSP00000042967,10090.ENSMUSP00000074600	Ndufs2,Glrx5,Nfs1,Ndufv1,Ndufs8
UniProt Keywords	KW-0747	Spliceosome	7	131	0.64	0.0244	10090.ENSMUSP00000043662,10090.ENSMUSP00000058105,10090.ENSMUSP00000076989,10090.ENSMUSP00000079228,10090.ENSMUSP00000107237,10090.ENSMUSP00000110103,10090.ENSMUSP00000117160	Sf3b6,Raly,Hnrnph1,Snrpa,Hnrnpc,Hnrnpa2b1,Sf3a2
UniProt Keywords	KW-0276	Fatty acid metabolism	7	142	0.61	0.0366	10090.ENSMUSP00000026538,10090.ENSMUSP00000028207,10090.ENSMUSP00000029610,10090.ENSMUSP00000033634,10090.ENSMUSP00000034058,10090.ENSMUSP00000063166,10090.ENSMUSP00000099823	Echs1,Crat,Hadh,Acsl4,Cbr4,Prkaa1,Acot11
UniProt Keywords	KW-0443	Lipid metabolism	14	469	0.39	0.0366	10090.ENSMUSP00000006692,10090.ENSMUSP00000026538,10090.ENSMUSP00000028207,10090.ENSMUSP00000029610,10090.ENSMUSP00000031255,10090.ENSMUSP00000031597,10090.ENSMUSP00000033634,10090.ENSMUSP00000034058,10090.ENSMUSP00000041967,10090.ENSMUSP00000044134,10090.ENSMUSP00000063166,10090.ENSMUSP00000073371,10090.ENSMUSP00000088263,10090.ENSMUSP00000099823	Mvd,Echs1,Crat,Hadh,Agpat9,Plbd2,Acsl4,Cbr4,Agps,Abhd4,Prkaa1,Lima1,Acp6,Acot11
UniProt Keywords	KW-0132	Cell division	12	373	0.42	0.0393	10090.ENSMUSP00000020163,10090.ENSMUSP00000027495,10090.ENSMUSP00000031695,10090.ENSMUSP00000049056,10090.ENSMUSP00000074293,10090.ENSMUSP00000091435,10090.ENSMUSP00000091495,10090.ENSMUSP00000092230,10090.ENSMUSP00000101595,10090.ENSMUSP00000103481,10090.ENSMUSP00000110069,10090.ENSMUSP00000129675	Nedd1,Sept2,Wasl,Nek9,Sept11,Sept9,Ccnd1,Vps4b,Epb4.1,Clta,Tacc3,Prc1
UniProt Keywords	KW-0520	NAD	8	189	0.54	0.0402	10090.ENSMUSP00000013737,10090.ENSMUSP00000019323,10090.ENSMUSP00000029610,10090.ENSMUSP00000031788,10090.ENSMUSP00000034058,10090.ENSMUSP00000042967,10090.ENSMUSP00000074600,10090.ENSMUSP00000081000	Ndufs2,Mdh2,Hadh,Hibadh,Cbr4,Ndufv1,Ndufs8,mt-Nd4
UniProt Keywords	KW-0446	Lipid-binding	9	238	0.49	0.0446	10090.ENSMUSP00000019939,10090.ENSMUSP00000020024,10090.ENSMUSP00000020411,10090.ENSMUSP00000030169,10090.ENSMUSP00000031029,10090.ENSMUSP00000034745,10090.ENSMUSP00000039243,10090.ENSMUSP00000102904,10090.ENSMUSP00000129800	Snx3,Fabp7,Osbpl5,Stoml2,Snx17,Myo1e,Snx2,Snx27,Sh3glb1
Pfam	PF00076	RNA recognition motif. (a.k.a. RRM, RBD, or RNP domain)	13	229	0.67	0.0263	10090.ENSMUSP00000031513,10090.ENSMUSP00000043662,10090.ENSMUSP00000048153,10090.ENSMUSP00000058105,10090.ENSMUSP00000076989,10090.ENSMUSP00000078867,10090.ENSMUSP00000079070,10090.ENSMUSP00000079228,10090.ENSMUSP00000096549,10090.ENSMUSP00000101858,10090.ENSMUSP00000105985,10090.ENSMUSP00000107237,10090.ENSMUSP00000110103	Srsf9,Sf3b6,Rbmxl1,Raly,Hnrnph1,Ewsr1,Pabpc4,Snrpa,Elavl1,Fus,Srsf5,Hnrnpc,Hnrnpa2b1
InterPro	IPR017937	Thioredoxin, conserved site	5	17	1.39	0.035	10090.ENSMUSP00000025476,10090.ENSMUSP00000025515,10090.ENSMUSP00000028392,10090.ENSMUSP00000030296,10090.ENSMUSP00000076521	Txnl1,Tmx3,Dnajc10,Txndc12,Pdia4
InterPro	IPR000504	RNA recognition motif domain	13	237	0.66	0.036	10090.ENSMUSP00000031513,10090.ENSMUSP00000043662,10090.ENSMUSP00000048153,10090.ENSMUSP00000058105,10090.ENSMUSP00000076989,10090.ENSMUSP00000078867,10090.ENSMUSP00000079070,10090.ENSMUSP00000079228,10090.ENSMUSP00000096549,10090.ENSMUSP00000101858,10090.ENSMUSP00000105985,10090.ENSMUSP00000107237,10090.ENSMUSP00000110103	Srsf9,Sf3b6,Rbmxl1,Raly,Hnrnph1,Ewsr1,Pabpc4,Snrpa,Elavl1,Fus,Srsf5,Hnrnpc,Hnrnpa2b1
InterPro	IPR012677	Nucleotide-binding alpha-beta plait domain superfamily	13	254	0.63	0.0428	10090.ENSMUSP00000031513,10090.ENSMUSP00000043662,10090.ENSMUSP00000048153,10090.ENSMUSP00000058105,10090.ENSMUSP00000076989,10090.ENSMUSP00000078867,10090.ENSMUSP00000079070,10090.ENSMUSP00000079228,10090.ENSMUSP00000096549,10090.ENSMUSP00000101858,10090.ENSMUSP00000105985,10090.ENSMUSP00000107237,10090.ENSMUSP00000110103	Srsf9,Sf3b6,Rbmxl1,Raly,Hnrnph1,Ewsr1,Pabpc4,Snrpa,Elavl1,Fus,Srsf5,Hnrnpc,Hnrnpa2b1
InterPro	IPR035979	RNA-binding domain superfamily	13	251	0.63	0.0428	10090.ENSMUSP00000031513,10090.ENSMUSP00000043662,10090.ENSMUSP00000048153,10090.ENSMUSP00000058105,10090.ENSMUSP00000076989,10090.ENSMUSP00000078867,10090.ENSMUSP00000079070,10090.ENSMUSP00000079228,10090.ENSMUSP00000096549,10090.ENSMUSP00000101858,10090.ENSMUSP00000105985,10090.ENSMUSP00000107237,10090.ENSMUSP00000110103	Srsf9,Sf3b6,Rbmxl1,Raly,Hnrnph1,Ewsr1,Pabpc4,Snrpa,Elavl1,Fus,Srsf5,Hnrnpc,Hnrnpa2b1

## Sheet: Of-interest
#category	term ID	term description	observed gene count	background gene count	strength	false discovery rate	matching proteins in your network (IDs)	matching proteins in your network (labels)
GO Component	GO:0045202	Synapse	48	1492	0.42	1.11e-07	10090.ENSMUSP00000004375,10090.ENSMUSP00000004673,10090.ENSMUSP00000005066,10090.ENSMUSP00000005406,10090.ENSMUSP00000010753,10090.ENSMUSP00000018506,10090.ENSMUSP00000019109,10090.ENSMUSP00000020608,10090.ENSMUSP00000021950,10090.ENSMUSP00000022196,10090.ENSMUSP00000022638,10090.ENSMUSP00000023507,10090.ENSMUSP00000025239,10090.ENSMUSP00000026635,10090.ENSMUSP00000027495,10090.ENSMUSP00000027602…	Phb2,Ndrg2,Map2k1,App,Psen2,Kpna2,Ywhah,Ppp2ca,Dbn1,Ap3b1,Nefm,Gsk3b,Bin1,Farp1,Sept2,Dars,Lamc1,Wasl,Gpc4,Xrn1,Arhgap39,Cdc42,Rpl18a,Itgb5,Rpl26,Rps7,Sept11,Enah,Erc1,Rpl17,Rpl29,Rplp2,Nptn,Tufm,Elavl1,Epb4.1,Fus,Snx27,Clta,Rps19,Dmd,Itsn1,Add1,Hnrnpa2b1,Gls,Sri,Sh3glb1,Erbb2ip
GO Component	GO:0030054	Cell junction	58	2050	0.37	1.5e-07	10090.ENSMUSP00000004375,10090.ENSMUSP00000004673,10090.ENSMUSP00000005066,10090.ENSMUSP00000005234,10090.ENSMUSP00000005406,10090.ENSMUSP00000007799,10090.ENSMUSP00000010753,10090.ENSMUSP00000018506,10090.ENSMUSP00000019109,10090.ENSMUSP00000020024,10090.ENSMUSP00000020608,10090.ENSMUSP00000021950,10090.ENSMUSP00000022196,10090.ENSMUSP00000022638,10090.ENSMUSP00000023087,10090.ENSMUSP00000023507…	Phb2,Ndrg2,Map2k1,Wdr1,App,Cav1,Psen2,Kpna2,Ywhah,Fabp7,Ppp2ca,Dbn1,Ap3b1,Nefm,Twf1,Gsk3b,Bin1,Farp1,Sept2,Dars,Lamc1,Wasl,Gpc4,Myo1e,Xrn1,Arhgap39,Nexn,Cdc42,Rpl18a,Itgb5,Rpl26,Lima1,Rps7,Sept11,Gid8,Enah,Erc1,Rpl17,Rpl29,Rplp2,Plekha7,Nptn,Focad,Tufm,Elavl1,Epb4.1,Fus,Snx27,Clta,Rps19,Dmd,Itsn1,Add1,Hnrnpa2b1,Gls,Sri,Sh3glb1,Erbb2ip
GO Component	GO:0030424	Axon	26	791	0.43	0.00031	10090.ENSMUSP00000004375,10090.ENSMUSP00000004673,10090.ENSMUSP00000005066,10090.ENSMUSP00000005406,10090.ENSMUSP00000010753,10090.ENSMUSP00000020608,10090.ENSMUSP00000021950,10090.ENSMUSP00000022196,10090.ENSMUSP00000022638,10090.ENSMUSP00000023507,10090.ENSMUSP00000023707,10090.ENSMUSP00000025239,10090.ENSMUSP00000026479,10090.ENSMUSP00000031866,10090.ENSMUSP00000037120,10090.ENSMUSP00000038368…	Phb2,Ndrg2,Map2k1,App,Psen2,Ppp2ca,Dbn1,Ap3b1,Nefm,Gsk3b,Sod1,Bin1,Dctn2,Mtpn,Nexn,Copg2,Nfib,Prkaa1,Rpl26,Sept11,Klc1,Nptn,Adnp,Dmd,Itsn1,Sri
GO Component	GO:0005856	Cytoskeleton	57	2060	0.36	3.72e-07	10090.ENSMUSP00000003575,10090.ENSMUSP00000005066,10090.ENSMUSP00000005234,10090.ENSMUSP00000005406,10090.ENSMUSP00000007255,10090.ENSMUSP00000010753,10090.ENSMUSP00000016138,10090.ENSMUSP00000020163,10090.ENSMUSP00000020608,10090.ENSMUSP00000021950,10090.ENSMUSP00000022638,10090.ENSMUSP00000023087,10090.ENSMUSP00000023507,10090.ENSMUSP00000025239,10090.ENSMUSP00000026479,10090.ENSMUSP00000026635…	Tpm4,Map2k1,Wdr1,App,Ddah2,Psen2,Fnta,Nedd1,Ppp2ca,Dbn1,Nefm,Twf1,Gsk3b,Bin1,Dctn2,Farp1,Sept2,Pcna,Stoml2,Wasl,Mtpn,Psma1,Mpp1,Myo1e,Arhgap39,Nexn,Tbca,Arl6ip5,Brk1,Nek9,Cdc42,Mcm3,Tbcel,Npm3,Tmod3,Lima1,Rps7,Sept11,Enah,Erc1,Plekha7,Klc1,Sept9,Vps4b,Stk39,Rps6ka1,Epb4.1,Clta,Hnrnpc,Rif1,Dmd,Itsn1,Add1,Tacc3,Hypk,Myl6,Prc1
GO Component	GO:0015630	Microtubule cytoskeleton	32	1190	0.35	0.0011	10090.ENSMUSP00000005066,10090.ENSMUSP00000005406,10090.ENSMUSP00000007255,10090.ENSMUSP00000010753,10090.ENSMUSP00000016138,10090.ENSMUSP00000020163,10090.ENSMUSP00000020608,10090.ENSMUSP00000023507,10090.ENSMUSP00000025239,10090.ENSMUSP00000026479,10090.ENSMUSP00000027495,10090.ENSMUSP00000028817,10090.ENSMUSP00000033008,10090.ENSMUSP00000033775,10090.ENSMUSP00000038781,10090.ENSMUSP00000049056…	Map2k1,App,Ddah2,Psen2,Fnta,Nedd1,Ppp2ca,Gsk3b,Bin1,Dctn2,Sept2,Pcna,Psma1,Mpp1,Tbca,Nek9,Cdc42,Mcm3,Rps7,Sept11,Erc1,Plekha7,Klc1,Sept9,Vps4b,Rps6ka1,Epb4.1,Clta,Rif1,Tacc3,Hypk,Prc1
GO Component	GO:0098794	Postsynapse	28	761	0.48	1.78e-05	10090.ENSMUSP00000004375,10090.ENSMUSP00000005066,10090.ENSMUSP00000005406,10090.ENSMUSP00000018506,10090.ENSMUSP00000020608,10090.ENSMUSP00000021950,10090.ENSMUSP00000022638,10090.ENSMUSP00000023507,10090.ENSMUSP00000026635,10090.ENSMUSP00000031695,10090.ENSMUSP00000036697,10090.ENSMUSP00000054634,10090.ENSMUSP00000058368,10090.ENSMUSP00000074293,10090.ENSMUSP00000078534,10090.ENSMUSP00000082793…	Phb2,Map2k1,App,Kpna2,Ppp2ca,Dbn1,Nefm,Gsk3b,Farp1,Wasl,Arhgap39,Cdc42,Rpl18a,Sept11,Erc1,Nptn,Elavl1,Epb4.1,Fus,Snx27,Clta,Rps19,Dmd,Itsn1,Add1,Hnrnpa2b1,Sri,Erbb2ip
GO Component	GO:0030135	Coated vesicle	12	210	0.67	0.00074	10090.ENSMUSP00000002837,10090.ENSMUSP00000005406,10090.ENSMUSP00000019939,10090.ENSMUSP00000022196,10090.ENSMUSP00000028916,10090.ENSMUSP00000033012,10090.ENSMUSP00000034698,10090.ENSMUSP00000034745,10090.ENSMUSP00000038368,10090.ENSMUSP00000089801,10090.ENSMUSP00000103481,10090.ENSMUSP00000109237	Tmed5,App,Snx3,Ap3b1,Sec23b,Copb1,Tmed1,Myo1e,Copg2,Lyz2,Clta,Copg1
GO Component	GO:0031982	Vesicle	46	2007	0.28	0.00097	10090.ENSMUSP00000002837,10090.ENSMUSP00000005066,10090.ENSMUSP00000005406,10090.ENSMUSP00000006435,10090.ENSMUSP00000007602,10090.ENSMUSP00000007799,10090.ENSMUSP00000010753,10090.ENSMUSP00000019939,10090.ENSMUSP00000022196,10090.ENSMUSP00000023707,10090.ENSMUSP00000025239,10090.ENSMUSP00000026479,10090.ENSMUSP00000028916,10090.ENSMUSP00000031029,10090.ENSMUSP00000031695,10090.ENSMUSP00000033012…	Tmed5,Map2k1,App,Atp6v1b2,M6pr,Cav1,Psen2,Snx3,Ap3b1,Sod1,Bin1,Dctn2,Sec23b,Snx17,Wasl,Copb1,Tmed1,Myo1e,Lnpep,Copg2,Pomt1,Snx2,Fmnl1,Rbmxl1,Lamp2,Cdc42,Pld4,Pdia4,Erc1,Klc1,Atp11a,Lyz2,Vps4b,Snx27,Anpep,Clta,Copg1,Anxa4,Dmd,Itsn1,Hnrnpa2b1,Erp29,Sri,Ankfy1,Sh3glb1,Agfg1
GO Component	GO:0098978	Glutamatergic synapse	19	501	0.5	0.00078	10090.ENSMUSP00000004375,10090.ENSMUSP00000004673,10090.ENSMUSP00000005066,10090.ENSMUSP00000018506,10090.ENSMUSP00000021950,10090.ENSMUSP00000023507,10090.ENSMUSP00000025239,10090.ENSMUSP00000026635,10090.ENSMUSP00000031695,10090.ENSMUSP00000033450,10090.ENSMUSP00000036697,10090.ENSMUSP00000069416,10090.ENSMUSP00000074293,10090.ENSMUSP00000078534,10090.ENSMUSP00000096549,10090.ENSMUSP00000103481…	Phb2,Ndrg2,Map2k1,Kpna2,Dbn1,Gsk3b,Bin1,Farp1,Wasl,Gpc4,Arhgap39,Itgb5,Sept11,Erc1,Elavl1,Clta,Itsn1,Hnrnpa2b1,Erbb2ip
GO Component	GO:0099572	Postsynaptic specialization	17	449	0.5	0.0018	10090.ENSMUSP00000004375,10090.ENSMUSP00000005066,10090.ENSMUSP00000018506,10090.ENSMUSP00000020608,10090.ENSMUSP00000021950,10090.ENSMUSP00000022638,10090.ENSMUSP00000023507,10090.ENSMUSP00000058368,10090.ENSMUSP00000074293,10090.ENSMUSP00000078534,10090.ENSMUSP00000082793,10090.ENSMUSP00000101595,10090.ENSMUSP00000102904,10090.ENSMUSP00000104067,10090.ENSMUSP00000109633,10090.ENSMUSP00000109979…	Phb2,Map2k1,Kpna2,Ppp2ca,Dbn1,Nefm,Gsk3b,Rpl18a,Sept11,Erc1,Nptn,Epb4.1,Snx27,Rps19,Dmd,Add1,Erbb2ip
GO Component	GO:0043209	Myelin sheath	11	212	0.63	0.0026	10090.ENSMUSP00000001304,10090.ENSMUSP00000005234,10090.ENSMUSP00000006435,10090.ENSMUSP00000019323,10090.ENSMUSP00000022638,10090.ENSMUSP00000023707,10090.ENSMUSP00000027495,10090.ENSMUSP00000034049,10090.ENSMUSP00000054634,10090.ENSMUSP00000079944,10090.ENSMUSP00000095656	Ckb,Wdr1,Atp6v1b2,Mdh2,Nefm,Sod1,Sept2,Slc25a4,Cdc42,Cox5b,Tufm
GO Component	GO:0043005	Neuron projection	37	1583	0.29	0.0033	10090.ENSMUSP00000001304,10090.ENSMUSP00000004375,10090.ENSMUSP00000004673,10090.ENSMUSP00000005066,10090.ENSMUSP00000005406,10090.ENSMUSP00000010753,10090.ENSMUSP00000020608,10090.ENSMUSP00000021522,10090.ENSMUSP00000021950,10090.ENSMUSP00000022196,10090.ENSMUSP00000022638,10090.ENSMUSP00000023507,10090.ENSMUSP00000023707,10090.ENSMUSP00000025239,10090.ENSMUSP00000026479,10090.ENSMUSP00000026635…	Ckb,Phb2,Ndrg2,Map2k1,App,Psen2,Ppp2ca,Glrx5,Dbn1,Ap3b1,Nefm,Gsk3b,Sod1,Bin1,Dctn2,Farp1,Sept2,Mtpn,Mpp1,Xrn1,Nexn,Copg2,Nfib,Cdc42,Prkaa1,Rpl26,Sept11,Klc1,Nptn,Adnp,Fus,Dmd,Itsn1,Add1,Hnrnpa2b1,Sri,Sh3glb1
GO Component	GO:0120025	Plasma membrane bounded cell projection	53	2387	0.26	0.00058	10090.ENSMUSP00000001304,10090.ENSMUSP00000004375,10090.ENSMUSP00000004673,10090.ENSMUSP00000005066,10090.ENSMUSP00000005406,10090.ENSMUSP00000006435,10090.ENSMUSP00000007799,10090.ENSMUSP00000010753,10090.ENSMUSP00000020163,10090.ENSMUSP00000020608,10090.ENSMUSP00000021522,10090.ENSMUSP00000021950,10090.ENSMUSP00000022196,10090.ENSMUSP00000022638,10090.ENSMUSP00000023087,10090.ENSMUSP00000023507…	Ckb,Phb2,Ndrg2,Map2k1,App,Atp6v1b2,Cav1,Psen2,Nedd1,Ppp2ca,Glrx5,Dbn1,Ap3b1,Nefm,Twf1,Gsk3b,Sod1,Bin1,Dctn2,Farp1,Sept2,Wasl,Mtpn,Mpp1,Myo1e,Xrn1,Nexn,Copg2,Snx2,Brk1,Nfib,Cdc42,Prkaa1,Fam49b,Tmod3,Rpl26,Lima1,Sept11,Enah,Erc1,Klc1,Nptn,Adnp,Lyz2,Sept9,Fus,Anpep,Dmd,Itsn1,Add1,Hnrnpa2b1,Sri,Sh3glb1
GO Component	GO:0043197	Dendritic spine	10	212	0.59	0.0083	10090.ENSMUSP00000005406,10090.ENSMUSP00000021950,10090.ENSMUSP00000023507,10090.ENSMUSP00000026635,10090.ENSMUSP00000054634,10090.ENSMUSP00000074293,10090.ENSMUSP00000101858,10090.ENSMUSP00000109635,10090.ENSMUSP00000109979,10090.ENSMUSP00000118221	App,Dbn1,Gsk3b,Farp1,Cdc42,Sept11,Fus,Itsn1,Add1,Sri
GO Component	GO:0098984	Neuron to neuron synapse	15	446	0.44	0.0097	10090.ENSMUSP00000004375,10090.ENSMUSP00000005066,10090.ENSMUSP00000020608,10090.ENSMUSP00000021950,10090.ENSMUSP00000022638,10090.ENSMUSP00000023507,10090.ENSMUSP00000058368,10090.ENSMUSP00000074293,10090.ENSMUSP00000078534,10090.ENSMUSP00000082793,10090.ENSMUSP00000101595,10090.ENSMUSP00000102904,10090.ENSMUSP00000104067,10090.ENSMUSP00000109633,10090.ENSMUSP00000109979	Phb2,Map2k1,Ppp2ca,Dbn1,Nefm,Gsk3b,Rpl18a,Sept11,Erc1,Nptn,Epb4.1,Snx27,Rps19,Dmd,Add1
GO Component	GO:0014069	Postsynaptic density	14	414	0.45	0.0128	10090.ENSMUSP00000004375,10090.ENSMUSP00000005066,10090.ENSMUSP00000020608,10090.ENSMUSP00000021950,10090.ENSMUSP00000022638,10090.ENSMUSP00000023507,10090.ENSMUSP00000058368,10090.ENSMUSP00000078534,10090.ENSMUSP00000082793,10090.ENSMUSP00000101595,10090.ENSMUSP00000102904,10090.ENSMUSP00000104067,10090.ENSMUSP00000109633,10090.ENSMUSP00000109979	Phb2,Map2k1,Ppp2ca,Dbn1,Nefm,Gsk3b,Rpl18a,Erc1,Nptn,Epb4.1,Snx27,Rps19,Dmd,Add1
GO Component	GO:0150034	Distal axon	13	399	0.43	0.0234	10090.ENSMUSP00000004673,10090.ENSMUSP00000005406,10090.ENSMUSP00000010753,10090.ENSMUSP00000020608,10090.ENSMUSP00000021950,10090.ENSMUSP00000023507,10090.ENSMUSP00000025239,10090.ENSMUSP00000026479,10090.ENSMUSP00000038368,10090.ENSMUSP00000073175,10090.ENSMUSP00000082004,10090.ENSMUSP00000109635,10090.ENSMUSP00000118221	Ndrg2,App,Psen2,Ppp2ca,Dbn1,Gsk3b,Bin1,Dctn2,Copg2,Rpl26,Klc1,Itsn1,Sri
GO Component	GO:0099571	Postsynaptic cytoskeleton	3	17	1.16	0.0254	10090.ENSMUSP00000021950,10090.ENSMUSP00000022638,10090.ENSMUSP00000109635	Dbn1,Nefm,Itsn1
GO Component	GO:0030425	Dendrite	19	753	0.32	0.0348	10090.ENSMUSP00000001304,10090.ENSMUSP00000005066,10090.ENSMUSP00000005406,10090.ENSMUSP00000010753,10090.ENSMUSP00000021522,10090.ENSMUSP00000021950,10090.ENSMUSP00000023507,10090.ENSMUSP00000023707,10090.ENSMUSP00000026635,10090.ENSMUSP00000034981,10090.ENSMUSP00000054634,10090.ENSMUSP00000063166,10090.ENSMUSP00000074293,10090.ENSMUSP00000082793,10090.ENSMUSP00000085316,10090.ENSMUSP00000101858…	Ckb,Map2k1,App,Psen2,Glrx5,Dbn1,Gsk3b,Sod1,Farp1,Xrn1,Cdc42,Prkaa1,Sept11,Nptn,Adnp,Fus,Itsn1,Add1,Sri
GO Process	GO:1902683	Regulation of receptor localization to synapse	5	25	1.22	0.0039	10090.ENSMUSP00000005066,10090.ENSMUSP00000021950,10090.ENSMUSP00000023507,10090.ENSMUSP00000033450,10090.ENSMUSP00000082793	Map2k1,Dbn1,Gsk3b,Gpc4,Nptn
GO Process	GO:0007010	Cytoskeleton organization	33	1064	0.41	0.00026	10090.ENSMUSP00000001479,10090.ENSMUSP00000003575,10090.ENSMUSP00000005234,10090.ENSMUSP00000007799,10090.ENSMUSP00000018963,10090.ENSMUSP00000019109,10090.ENSMUSP00000020163,10090.ENSMUSP00000021950,10090.ENSMUSP00000022638,10090.ENSMUSP00000023087,10090.ENSMUSP00000023507,10090.ENSMUSP00000023707,10090.ENSMUSP00000026479,10090.ENSMUSP00000026635,10090.ENSMUSP00000031695,10090.ENSMUSP00000034745…	Kpnb1,Tpm4,Wdr1,Cav1,Lsp1,Ywhah,Nedd1,Dbn1,Nefm,Twf1,Gsk3b,Sod1,Dctn2,Farp1,Wasl,Myo1e,Brk1,Fmnl1,Ppp2r4,Cdc42,Trim32,Setd3,Tbcel,Itgb5,Elmo2,Tmod3,Lima1,Enah,Epb4.1,Add1,Tacc3,Prc1,Agfg1
GO Process	GO:0007015	Actin filament organization	14	243	0.68	0.0006	10090.ENSMUSP00000003575,10090.ENSMUSP00000005234,10090.ENSMUSP00000021950,10090.ENSMUSP00000023087,10090.ENSMUSP00000031695,10090.ENSMUSP00000034745,10090.ENSMUSP00000041644,10090.ENSMUSP00000054634,10090.ENSMUSP00000069416,10090.ENSMUSP00000071619,10090.ENSMUSP00000072087,10090.ENSMUSP00000073371,10090.ENSMUSP00000077781,10090.ENSMUSP00000109979	Tpm4,Wdr1,Dbn1,Twf1,Wasl,Myo1e,Brk1,Cdc42,Itgb5,Elmo2,Tmod3,Lima1,Enah,Add1
GO Process	GO:0030036	Actin cytoskeleton organization	19	496	0.5	0.0025	10090.ENSMUSP00000003575,10090.ENSMUSP00000005234,10090.ENSMUSP00000021950,10090.ENSMUSP00000023087,10090.ENSMUSP00000026635,10090.ENSMUSP00000031695,10090.ENSMUSP00000034745,10090.ENSMUSP00000041644,10090.ENSMUSP00000046296,10090.ENSMUSP00000054634,10090.ENSMUSP00000062277,10090.ENSMUSP00000066413,10090.ENSMUSP00000069416,10090.ENSMUSP00000071619,10090.ENSMUSP00000072087,10090.ENSMUSP00000073371…	Tpm4,Wdr1,Dbn1,Twf1,Farp1,Wasl,Myo1e,Brk1,Fmnl1,Cdc42,Trim32,Setd3,Itgb5,Elmo2,Tmod3,Lima1,Enah,Epb4.1,Add1
GO Process	GO:0030029	Actin filament-based process	20	551	0.48	0.0031	10090.ENSMUSP00000003575,10090.ENSMUSP00000005234,10090.ENSMUSP00000021950,10090.ENSMUSP00000023087,10090.ENSMUSP00000026635,10090.ENSMUSP00000031695,10090.ENSMUSP00000034745,10090.ENSMUSP00000041644,10090.ENSMUSP00000046296,10090.ENSMUSP00000054634,10090.ENSMUSP00000062277,10090.ENSMUSP00000066413,10090.ENSMUSP00000069416,10090.ENSMUSP00000071619,10090.ENSMUSP00000072087,10090.ENSMUSP00000073371…	Tpm4,Wdr1,Dbn1,Twf1,Farp1,Wasl,Myo1e,Brk1,Fmnl1,Cdc42,Trim32,Setd3,Itgb5,Elmo2,Tmod3,Lima1,Enah,Epb4.1,Add1,Myl6
GO Process	GO:0097435	Supramolecular fiber organization	22	469	0.59	3.82e-05	10090.ENSMUSP00000001479,10090.ENSMUSP00000003575,10090.ENSMUSP00000005234,10090.ENSMUSP00000005406,10090.ENSMUSP00000007799,10090.ENSMUSP00000020163,10090.ENSMUSP00000021950,10090.ENSMUSP00000022638,10090.ENSMUSP00000023087,10090.ENSMUSP00000031695,10090.ENSMUSP00000034745,10090.ENSMUSP00000041644,10090.ENSMUSP00000054634,10090.ENSMUSP00000069416,10090.ENSMUSP00000071619,10090.ENSMUSP00000072087…	Kpnb1,Tpm4,Wdr1,App,Cav1,Nedd1,Dbn1,Nefm,Twf1,Wasl,Myo1e,Brk1,Cdc42,Itgb5,Elmo2,Tmod3,Lima1,Enah,Col5a2,Add1,Tacc3,Agfg1
GO Process	GO:0008064	Regulation of actin polymerization or depolymerization	11	181	0.7	0.0033	10090.ENSMUSP00000005234,10090.ENSMUSP00000021950,10090.ENSMUSP00000023087,10090.ENSMUSP00000025239,10090.ENSMUSP00000031695,10090.ENSMUSP00000031866,10090.ENSMUSP00000041644,10090.ENSMUSP00000066359,10090.ENSMUSP00000072087,10090.ENSMUSP00000073371,10090.ENSMUSP00000109979	Wdr1,Dbn1,Twf1,Bin1,Wasl,Mtpn,Brk1,Fam49b,Tmod3,Lima1,Add1
GO Process	GO:0030705	Cytoskeleton-dependent intracellular transport	11	186	0.69	0.004	10090.ENSMUSP00000005066,10090.ENSMUSP00000005406,10090.ENSMUSP00000022196,10090.ENSMUSP00000022638,10090.ENSMUSP00000023707,10090.ENSMUSP00000031695,10090.ENSMUSP00000034745,10090.ENSMUSP00000038368,10090.ENSMUSP00000054634,10090.ENSMUSP00000082004,10090.ENSMUSP00000109237	Map2k1,App,Ap3b1,Nefm,Sod1,Wasl,Myo1e,Copg2,Cdc42,Klc1,Copg1
GO Process	GO:0110053	Regulation of actin filament organization	12	266	0.57	0.0154	10090.ENSMUSP00000005234,10090.ENSMUSP00000021950,10090.ENSMUSP00000023087,10090.ENSMUSP00000025239,10090.ENSMUSP00000031695,10090.ENSMUSP00000031866,10090.ENSMUSP00000041644,10090.ENSMUSP00000054634,10090.ENSMUSP00000066359,10090.ENSMUSP00000072087,10090.ENSMUSP00000073371,10090.ENSMUSP00000109979	Wdr1,Dbn1,Twf1,Bin1,Wasl,Mtpn,Brk1,Cdc42,Fam49b,Tmod3,Lima1,Add1
GO Process	GO:0051493	Regulation of cytoskeleton organization	18	541	0.44	0.0161	10090.ENSMUSP00000005234,10090.ENSMUSP00000007799,10090.ENSMUSP00000021950,10090.ENSMUSP00000023087,10090.ENSMUSP00000023507,10090.ENSMUSP00000025239,10090.ENSMUSP00000031695,10090.ENSMUSP00000031866,10090.ENSMUSP00000037120,10090.ENSMUSP00000041644,10090.ENSMUSP00000054634,10090.ENSMUSP00000063166,10090.ENSMUSP00000066359,10090.ENSMUSP00000072087,10090.ENSMUSP00000073371,10090.ENSMUSP00000092230…	Wdr1,Cav1,Dbn1,Twf1,Gsk3b,Bin1,Wasl,Mtpn,Nexn,Brk1,Cdc42,Prkaa1,Fam49b,Tmod3,Lima1,Vps4b,Add1,Tacc3
GO Process	GO:0010970	Transport along microtubule	9	155	0.68	0.0175	10090.ENSMUSP00000005066,10090.ENSMUSP00000005406,10090.ENSMUSP00000022196,10090.ENSMUSP00000022638,10090.ENSMUSP00000023707,10090.ENSMUSP00000038368,10090.ENSMUSP00000054634,10090.ENSMUSP00000082004,10090.ENSMUSP00000109237	Map2k1,App,Ap3b1,Nefm,Sod1,Copg2,Cdc42,Klc1,Copg1
GO Process	GO:1902683	Regulation of receptor localization to synapse	5	25	1.22	0.0039	10090.ENSMUSP00000005066,10090.ENSMUSP00000021950,10090.ENSMUSP00000023507,10090.ENSMUSP00000033450,10090.ENSMUSP00000082793	Map2k1,Dbn1,Gsk3b,Gpc4,Nptn
KEGG	mmu05014	Amyotrophic lateral sclerosis	20	364	0.66	7.34e-06	10090.ENSMUSP00000007212,10090.ENSMUSP00000013737,10090.ENSMUSP00000017365,10090.ENSMUSP00000022638,10090.ENSMUSP00000022980,10090.ENSMUSP00000023210,10090.ENSMUSP00000023707,10090.ENSMUSP00000026479,10090.ENSMUSP00000033008,10090.ENSMUSP00000034881,10090.ENSMUSP00000042967,10090.ENSMUSP00000068530,10090.ENSMUSP00000071589,10090.ENSMUSP00000074600,10090.ENSMUSP00000075150,10090.ENSMUSP00000081000…	Psmd2,Ndufs2,Psmd3,Nefm,Ndufb9,Cyc1,Sod1,Dctn2,Psma1,Cox7a2,Ndufv1,Nup98,Psmd4,Ndufs8,Cox6b1,mt-Nd4,Klc1,Atp5d,Fus,Hnrnpa2b1
KEGG	mmu05012	Parkinson disease	16	239	0.74	9.2e-06	10090.ENSMUSP00000007212,10090.ENSMUSP00000013737,10090.ENSMUSP00000017365,10090.ENSMUSP00000022980,10090.ENSMUSP00000023210,10090.ENSMUSP00000026013,10090.ENSMUSP00000033008,10090.ENSMUSP00000034049,10090.ENSMUSP00000034881,10090.ENSMUSP00000042967,10090.ENSMUSP00000071589,10090.ENSMUSP00000074600,10090.ENSMUSP00000075150,10090.ENSMUSP00000081000,10090.ENSMUSP00000082004,10090.ENSMUSP00000101006	Psmd2,Ndufs2,Psmd3,Ndufb9,Cyc1,Maoa,Psma1,Slc25a4,Cox7a2,Ndufv1,Psmd4,Ndufs8,Cox6b1,mt-Nd4,Klc1,Atp5d
KEGG	mmu05016	Huntington disease	17	296	0.68	2.15e-05	10090.ENSMUSP00000007212,10090.ENSMUSP00000013737,10090.ENSMUSP00000017365,10090.ENSMUSP00000022980,10090.ENSMUSP00000023210,10090.ENSMUSP00000023707,10090.ENSMUSP00000026479,10090.ENSMUSP00000033008,10090.ENSMUSP00000034049,10090.ENSMUSP00000034881,10090.ENSMUSP00000042967,10090.ENSMUSP00000071589,10090.ENSMUSP00000074600,10090.ENSMUSP00000075150,10090.ENSMUSP00000081000,10090.ENSMUSP00000082004…	Psmd2,Ndufs2,Psmd3,Ndufb9,Cyc1,Sod1,Dctn2,Psma1,Slc25a4,Cox7a2,Ndufv1,Psmd4,Ndufs8,Cox6b1,mt-Nd4,Klc1,Atp5d
KEGG	mmu05010	Alzheimer disease	18	359	0.62	5.02e-05	10090.ENSMUSP00000005066,10090.ENSMUSP00000007212,10090.ENSMUSP00000010753,10090.ENSMUSP00000013737,10090.ENSMUSP00000017365,10090.ENSMUSP00000022980,10090.ENSMUSP00000023210,10090.ENSMUSP00000023507,10090.ENSMUSP00000033008,10090.ENSMUSP00000034049,10090.ENSMUSP00000034881,10090.ENSMUSP00000042967,10090.ENSMUSP00000071589,10090.ENSMUSP00000074600,10090.ENSMUSP00000075150,10090.ENSMUSP00000081000…	Map2k1,Psmd2,Psen2,Ndufs2,Psmd3,Ndufb9,Cyc1,Gsk3b,Psma1,Slc25a4,Cox7a2,Ndufv1,Psmd4,Ndufs8,Cox6b1,mt-Nd4,Klc1,Atp5d
Reactome	MMU-195721	Signaling by WNT	13	230	0.67	0.0013	10090.ENSMUSP00000002837,10090.ENSMUSP00000007212,10090.ENSMUSP00000007799,10090.ENSMUSP00000017365,10090.ENSMUSP00000019939,10090.ENSMUSP00000020608,10090.ENSMUSP00000023507,10090.ENSMUSP00000033008,10090.ENSMUSP00000034369,10090.ENSMUSP00000071589,10090.ENSMUSP00000087485,10090.ENSMUSP00000096755,10090.ENSMUSP00000103481	Tmed5,Psmd2,Cav1,Psmd3,Snx3,Ppp2ca,Gsk3b,Psma1,Psmb10,Psmd4,Gng5,Sox2,Clta
Reactome	MMU-5607761	Dectin-1 mediated noncanonical NF-kB signaling	5	57	0.86	0.0177	10090.ENSMUSP00000007212,10090.ENSMUSP00000017365,10090.ENSMUSP00000033008,10090.ENSMUSP00000034369,10090.ENSMUSP00000071589	Psmd2,Psmd3,Psma1,Psmb10,Psmd4
Reactome	MMU-5676590	NIK-->noncanonical NF-kB signaling	5	57	0.86	0.0177	10090.ENSMUSP00000007212,10090.ENSMUSP00000017365,10090.ENSMUSP00000033008,10090.ENSMUSP00000034369,10090.ENSMUSP00000071589	Psmd2,Psmd3,Psma1,Psmb10,Psmd4
WikiPathways	WP85	Focal adhesion	9	183	0.61	0.0131	10090.ENSMUSP00000005066,10090.ENSMUSP00000007799,10090.ENSMUSP00000023507,10090.ENSMUSP00000027752,10090.ENSMUSP00000054634,10090.ENSMUSP00000069416,10090.ENSMUSP00000083620,10090.ENSMUSP00000091495,10090.ENSMUSP00000128803	Map2k1,Cav1,Gsk3b,Lamc1,Cdc42,Itgb5,Col5a2,Ccnd1,Myl6
TISSUES	BTO:0000601	Hippocampus	10	201	0.61	0.0174	10090.ENSMUSP00000005066,10090.ENSMUSP00000005234,10090.ENSMUSP00000005406,10090.ENSMUSP00000022638,10090.ENSMUSP00000023507,10090.ENSMUSP00000027495,10090.ENSMUSP00000033008,10090.ENSMUSP00000054634,10090.ENSMUSP00000117347,10090.ENSMUSP00000121851	Map2k1,Wdr1,App,Nefm,Gsk3b,Sept2,Psma1,Cdc42,Erp29,Mtch2
UniProt Keywords	KW-0496	Mitochondrion	38	1126	0.45	2.55e-06	10090.ENSMUSP00000004375,10090.ENSMUSP00000007255,10090.ENSMUSP00000013737,10090.ENSMUSP00000019323,10090.ENSMUSP00000020334,10090.ENSMUSP00000021522,10090.ENSMUSP00000022980,10090.ENSMUSP00000023210,10090.ENSMUSP00000026013,10090.ENSMUSP00000026538,10090.ENSMUSP00000027810,10090.ENSMUSP00000028207,10090.ENSMUSP00000028250,10090.ENSMUSP00000029147,10090.ENSMUSP00000029610,10090.ENSMUSP00000030169…	Phb2,Ddah2,Ndufs2,Mdh2,Usp15,Glrx5,Ndufb9,Cyc1,Maoa,Echs1,Fh1,Crat,Mrrf,Nfs1,Hadh,Stoml2,Mmab,Hibadh,Acsl4,Slc25a4,Cbr4,Cox7a2,Ndufv1,Mrps35,Trnt1,Ndufs8,Hspe1,Cox6b1,mt-Nd4,Acp6,Tufm,Acot11,Atp5d,Gls,Fkbp8,Mtch2,Sh3glb1,Ndufaf2
Monarch MPO	MP:0010768	Mortality/aging	124	5549	0.27	2.04e-10	10090.ENSMUSP00000001479,10090.ENSMUSP00000004375,10090.ENSMUSP00000004673,10090.ENSMUSP00000005066,10090.ENSMUSP00000005234,10090.ENSMUSP00000005406,10090.ENSMUSP00000006435,10090.ENSMUSP00000006692,10090.ENSMUSP00000007212,10090.ENSMUSP00000007255,10090.ENSMUSP00000007602,10090.ENSMUSP00000007799,10090.ENSMUSP00000009138,10090.ENSMUSP00000013737,10090.ENSMUSP00000015011,10090.ENSMUSP00000016138…	Kpnb1,Phb2,Ndrg2,Map2k1,Wdr1,App,Atp6v1b2,Mvd,Psmd2,Ddah2,M6pr,Cav1,Stk38,Ndufs2,Surf4,Fnta,Kpna2,Mdh2,Snx3,Nedd1,Usp15,Pfkl,Ppp2ca,Luc7l3,Mthfd1,Trip11,Dbn1,Ap3b1,Eif3e,Ndufb9,Gsk3b,Sod1,Denr,Bin1,Tm9sf3,Dctn2,Echs1,Dars,Lamc1,Fh1,Sephs1,Nop10,Pcna,Sec23b,Csde1,Wasl,Mtpn,Ptms,Acsl4,Psmb10,Myo1e,Dhx29,Nexn,Rsf1,Pomt1,Stub1,Gatad2b,Brk1,Agps,Ndufv1,Gna11,Bclaf1,Ptma,Fmnl1,Orc3,Nek9,Hectd3,Lamp2,Nf…

## Sheet: Table 1
Category	GO term ID	GO term description	OGC	BGC	strength	FDR
GO Component	GO:0045202	Synapse	48	1492	0.42	1.11e-07
	GO:0030054	Cell junction	58	2050	0.37	1.5e-07
	GO:0030424	Axon	26	791	0.43	0.00031
	GO:0005856	Cytoskeleton	57	2060	0.36	3.72e-07
	GO:0015630	Microtubule cytoskeleton	32	1190	0.35	0.0011
	GO:0098794	Postsynapse	28	761	0.48	1.78e-05
	GO:0030135	Coated vesicle	12	210	0.67	0.00074
	GO:0031982	Vesicle	46	2007	0.28	0.00097
	GO:0098978	Glutamatergic synapse	19	501	0.5	0.00078
	GO:0099572	Postsynaptic specialization	17	449	0.5	0.0018
	GO:0043209	Myelin sheath	11	212	0.63	0.0026
	GO:0043005	Neuron projection	37	1583	0.29	0.0033
	GO:0120025	Plasma membrane bounded cell projection	53	2387	0.26	0.00058
	GO:0043197	Dendritic spine	10	212	0.59	0.0083
	GO:0098984	Neuron to neuron synapse	15	446	0.44	0.0097
	GO:0014069	Postsynaptic density	14	414	0.45	0.0128
	GO:0099571	Postsynaptic cytoskeleton	3	17	1.16	0.0254
	GO:0030425	Dendrite	19	753	0.32	0.0348
GO Process	GO:0007010	Cytoskeleton organization	33	1064	0.41	0.00026
	GO:0007015	Actin filament organization	14	243	0.68	0.0006
	GO:0030036	Actin cytoskeleton organization	19	496	0.5	0.0025
	GO:0030029	Actin filament-based process	20	551	0.48	0.0031
	GO:0097435	Supramolecular fiber organization	22	469	0.59	3.82e-05
	GO:0008064	Regulation of actin polymerization or depolymerization	11	181	0.7	0.0033
	GO:0030705	Cytoskeleton-dependent intracellular transport	11	186	0.69	0.004
	GO:0110053	Regulation of actin filament organization	12	266	0.57	0.0154
	GO:0051493	Regulation of cytoskeleton organization	18	541	0.44	0.0161
	GO:0010970	Transport along microtubule	9	155	0.68	0.0175
	GO:1902683	Regulation of receptor localization to synapse	5	25	1.22	0.0039
KEGG	mmu05014	Amyotrophic lateral sclerosis	20	364	0.66	7.34e-06
	mmu05012	Parkinson disease	16	239	0.74	9.2e-06
	mmu05016	Huntington disease	17	296	0.68	2.15e-05
	mmu05010	Alzheimer disease	18	359	0.62	5.02e-05
Reactome	MMU-195721	Signaling by WNT	13	230	0.67	0.0013
Monarch MPO	MP:0010768	Mortality/aging	124	5549	0.27	2.04e-10
