# Supplementary material for: Secreted Amyloid Precursor Protein Alpha (sAPPα Regulates the Cellular Proteome and Secretome of Mouse Primary Astrocytes
Source: Int J Mol Sci. 2023 Apr 12;24(8):7165. doi: 10.3390/ijms24087165 (PMC10138557; doi:10.3390/ijms24087165)
Supplement: Supplementary file 1 [file ijms-24-07165-s001.zip › Supplementary Table S4.xlsx]

## Sheet: Sheet1
Secretome - Protein level data
Ac	Sym	Protein name	FC	p-value
Q6ZWV3	Rpl10	60S ribosomal protein L10	23.4287	0.00645721
Q60709	Aplp2	Amyloid-like protein 2	18.969	2.82582e-06
P12023	App	Amyloid-beta A4 protein	12.7252	4.74775e-06
P70333	Hnrnph2	Heterogeneous nuclear ribonucleoprotein H2	6.51145	0.0134311
P70665	Siae	Sialate O-acetylesterase	4.26701	0.000187105
P17426	Ap2a1	AP-2 complex subunit alpha-1	3.14168	0.00498747
P54818	Galc	Galactocerebrosidase	2.474	0.0326081
Q99JI4	Psmd6	26S proteasome non-ATPase regulatory subunit 6	2.18415	0.0226914
Q9QYC0	Add1	Alpha-adducin	2.12928	0.00969876
P14685	Psmd3	26S proteasome non-ATPase regulatory subunit 3	1.87871	0.0489952
P08113	Hsp90b1	Endoplasmin	1.80027	0.0392389
Q9QXS6	Dbn1	Drebrin	1.72325	0.0206922
P0DP28	Calm3	Calmodulin-3	1.68566	0.04249
P17710	Hk1	Hexokinase-1	1.60222	0.0476094
Q8VDN2	Atp1a1	Sodium/potassium-transporting ATPase subunit alpha-1	1.52659	0.0277959
Q925B0	Pawr	PRKC apoptosis WT1 regulator protein	1.51222	0.00355554
P13020	Gsn	Gelsolin	0.590211	0.0362917
Q9EQ08	Sgsh	Heparan N-sulfatase	0.582627	0.0476859
Q8BGB7	Enoph1	Enolase-phosphatase	0.534791	0.0331983
F6QA74	Apex1	DNA-(apurinic or apyrimidinic site) endonuclease	0.450806	0.0425068
Q9QZ25	Vnn3	Vascular non-inflammatory molecule 3	0.427947	0.034466
F6R7E8	Gm2663	Predicted gene 2663	0.413619	0.0301828
Q99MW6	Nxf2	Nuclear RNA export factor 2	0.316538	0.00895177
Q6GQV0	Tedc2	Tubulin epsilon and delta complex protein 2	0.0448556	0.037959
Q9WTR5	Cdh13	Cadherin-13	0.0102606	0.00179816
