# Supplementary material for: Secreted Amyloid Precursor Protein Alpha (sAPPα Regulates the Cellular Proteome and Secretome of Mouse Primary Astrocytes
Source: Int J Mol Sci. 2023 Apr 12;24(8):7165. doi: 10.3390/ijms24087165 (PMC10138557; doi:10.3390/ijms24087165)
Supplement: Supplementary file 1 [file ijms-24-07165-s001.zip › Supplementary Table S5.xlsx]

## Sheet: Up-regulated
Secretome - peptide level data, up-regulated
Gene Symbol	Full name	Uniprot Identifier	Gene Symbol and Synonyms	Fold change	P-value
Cfl1	Cofilin-1	F8WGL3	Cfl1; Cof	>100	0.0109634
Ogn	Osteoglycin (osteoinductive factor, mimecan); Mimecan	Q62000	SLRR3A; OIF; Ogn; mimecan; 3110079A16Rik; OG; mimican	75.1547	0.0101846
Aldoc	Fructose-bisphosphate aldolase, class i	P05063	Aldoc; Aldo3; Scrg2	34.84	0.0338753
P4hb	Prolyl 4-hydroxylase, beta polypeptide; Protein disulfide-isomerase	P09103	PDI; Thbp; P4hb; ERp59; Pdia1	24.0337	0.0103092
Rpl10	Ribosomal protein L10	Q6ZWV3	D0HXS648; DXHXS648; Rpl10; QM16; DXHXS648E; QM	23.9014	0.00652838
App	Amyloid-beta A4 protein	P12023	Adap; Cvap; betaApp; Abeta; Abpp; Ag; E030013M08Rik; App	23.2228	3.40862e-06
Ctsd	Cathepsin D	P18242	CatD; CD; Ctsd	19.3158	0.000923164
Hnrnph2	Heterogeneous nuclear ribonucleoprotein f/h; Heterogeneous nuclear ribonucleoprotein H2	P70333	Hnrnph2; DXHXS1271E; Ftp-3; Hnrph2; H'; HNRNP; Ftp3	6.79108	0.013437
Lap3	Leucine aminopeptidase 3; Cytosol aminopeptidase	Q9CPY7	Lap; Pep-S; 2410015L10Rik; Lapep; Pep-7; Peps; LAP-3; Pep7; Lap3	6.52126	2.3388e-05
Siae	Sialate O-acetylesterase	P70665	Siae; Ysg2; LSE	5.78617	0.000108575
Tubb2a	Tubulin beta-2A chain	Q7TMM9	M(beta)2; Tubb2a; Tubb2	4.37327	2.47033e-05
Serpinh1	Serine (or cysteine) peptidase inhibitor, clade h, member 1; Serpin H1	P19324	Serpinh1; gp46; Cbp1; Cbp2; J6; BERF-1; Hsp47; Serpinh2	4.31278	0.0117285
Nrd1	Nardilysin, n-arginine dibasic convertase, nrd convertase 1; Nardilysin	Q8BHG1	Nrd1; NRD-C; 2600011I06Rik; Nrdc	4.16719	0.000466316
Hspg2	Basement membrane-specific heparan sulfate proteoglycan core protein	E9PZ16	Plc; Hspg2; Pcn; per; HSPG	3.65607	0.00148031
Hspd1	60 kDa heat shock protein, mitochondrial	P63038	60kDa; HSP-60; CPN60; Hspd1; HSP-65; Hsp60	3.39169	0.00917712
Ap2a1	Adaptor-related protein complex 2, alpha 1 subunit :AP-2 complex subunit alpha-1	P17426	Adtaa; Ap2a1	3.16795	0.00480365
Rpsa	Small subunit ribosomal protein sae; 40S ribosomal protein SA	P14206	Rpsa; Lamr; 67lr; P40-3; P40-8; 67kDa; Lamr1; MLR; Lamrl1; P40	3.10406	0.0299916
Npm1	Nucleophosmin	Q61937	NO38; Npm1; B23; Npm	2.855	0.000239084
Psmb1	Proteasome (prosome, macropain) subunit, beta type 1; Proteasome subunit beta type-1	O09061	Psmb1; Lmpc5	2.77836	0.00227421
Hnrnpa2b1	Heterogeneous nuclear ribonucleoproteins A2/B1	O88569	hnrnp-A; 9130414A06Rik; Hnrpa2b1; Hnrnpa2b1; Hnrpa2	2.67349	0.00784328
Fn1	Fibronectin 1; Fibronectin	B7ZNJ1	Fn1; E330027I09; Fn; Fn-1	2.66777	0.0278981
Sparcl1	Sparc-like protein 1; SPARC-like 1	P70663	Sparcl1; hevin; Ecm2; Sc1; mast9	2.65075	0.0140818
Galc	Galactosylceramidase; Galactocerebrosidase	P54818	A930008M05Rik; twi; twitcher; 2310068B06Rik; Gacy; Galc	2.48694	0.0319501
Nes	Nestin	Q6P5H2	Ifaprc2; ESTM46; Marc2; RC2; Nes	2.35654	0.0103923
Atp1a1	Sodium/potassium-transporting ATPase subunit alpha-1	Q8VDN2	Atpa-1; Atp1a1	2.33979	0.0277856
Bmp1	Bone morphogenetic protein 1	P98063	Pcp; Bmp1; Tld	2.25154	0.0365544
Psmd6	Proteasome (prosome, macropain) 26s subunit, non-atpase, 6; 26S proteasome non-ATPase regulatory subunit 6	Q99JI4	2400006A19Rik; Psmd6	2.19133	0.0223908
Marcks	Myristoylated alanine-rich C-kinase substrate	P26645	Marcks; PKCSL; Macs	2.17279	0.00924559
Ldhb	L-lactate dehydrogenase b chain, Lactate dehydrogenase B	A0A6I8MX27	H-Ldh; LDH-H; Ldhb; LDH-B; Ldh-2; Ldh2	2.16542	0.012829
Add1	Adducin 1 (alpha); Alpha-adducin	Q9QYC0	Add1	2.13868	0.00937177
Tpm4	Tropomyosin alpha-4 chain	Q6IRU2	2610528G24Rik; Tpm4; Tpm4.2; Tpm4.2cy	1.9958	0.0381086
Scrn1	Secernin-1	Q9CZC8	Scrn1; 2810019K23Rik; SES1; mKIAA0193; 6330535A03Rik	1.97919	0.00880401
Cotl1	Coactosin-like 1 (dictyostelium); Coactosin-like protein	Q9CQI6	1810074P22Rik; Cotl1; Clp; 2010004C08Rik	1.95997	0.0491825
Psmd3	Proteasome (prosome, macropain) 26s subunit, non-atpase, 3; 26S proteasome non-ATPase regulatory subunit 3	P14685	AntP91a; Tstap91a; Psmd3; D11Bwg1349e; Psd3	1.88965	0.0471686
Rpl14	60S ribosomal protein L14	Q9CR57	CAG-ISL-7; Rpl14; 3100001N19Rik; L14; CTG-B33	1.88317	0.0104249
Pnp	Purine-nucleoside phosphorylase	P23492	Np; Np-2; Pnp; Pnp1; Np-1	1.88137	0.00923116
Hsp90b1	Heat shock protein 90, beta (grp94), member 1; Endoplasmin	P08113	Targ2; Tra-1; GRP94; endoplasmin; Hsp90b1; ERp99; gp96; TA-3; Tra1	1.85296	0.041755
Col5a2	Collagen type v/xi/xxiv/xxvii, alpha; Collagen alpha-2(V) chain	Q3U962	Col5a2; 1110014L14Rik	1.85119	0.0452966
Actn1	Actinin alpha 1/4 (Alpha-actinin-1)	A1BN54	Actn1a; Actn1; 3110023F10Rik	1.80078	0.026974
Pawr	PRKC apoptosis WT1 regulator protein	Q925B0	2310001G03Rik; PAR4; Pawr; Par-4	1.7748	0.0137508
S100a6	Protein S100-A6	P14069	Cacy; PRA; CALCYCLIN; 5B10; S100a6; 2A9	1.7596	0.0437406
Tpm1	Tropomyosin alpha-1 chain	G5E8R1	TPM1kappa; Tpm-1; alpha-TM; Tmpa; TM2; Tm3; Tpm1	1.75885	0.0322095
Psmb7	Proteasome (prosome, macropain) subunit, beta type 7; Proteasome subunit beta type-7	P70195	Psmb7; MC14	1.73459	0.0140001
Dbn1	Drebrin 1; Drebrin	Q9QXS6	Dbn1	1.7315	0.0196388
Pebp1	Phosphatidylethanolamine-binding protein 1	P70296	Pebp1; Pbp1; HCNP; Pbpr; Rkip; Pbp	1.73137	0.0236969
Calm3	Calmodulin-1; Calmodulin 3	P0DP28	Calm2; 1500001E21Rik; Cam2; CamC; Calm3; CaMA; Cam3; Camc; Cam1; Calm1; CaM; Calm	1.72548	0.0106013
Sptan1	Spectrin alpha chain, non-erythrocytic 1	A3KGU5	Sptan1; 2610027H02Rik; Spna-2; Spna2	1.71549	0.0270448
Dnpep	Aspartyl aminopeptidase	Q3TVK3	Dnpep	1.71521	0.030102
Npl	N-acetylneuraminate lyase	Q9DCJ9	Npl; 0610033B02Rik	1.67943	0.0320592
Gnao1	Guanine nucleotide-binding protein G(o) subunit alpha	P18872	Gnao1; Hg1g; alphaO; Galphao; Gnao	1.67767	0.0397906
Cst3	Cystatin-C	P21460	CysC; Cst3	1.67597	0.0119761
Itih2	Inter-alpha-trypsin inhibitor heavy chain H2	G3X977	Intin2; Itih-2; Itih2	1.65062	0.0161599
Akr1a1	Aldo-keto reductase family 1, member a1 (aldehyde reductase)	Q9JII6	Akr1a1; Akr1a4; 2610201A18Rik	1.61688	0.0434881
Pdia3	Protein disulfide-isomerase A3; Protein disulfide isomerase associated 3	P27773	ERp57; ERp60; PDI; Grp58; 58kDa; ERp61; PDI-Q2; PI-PLC; Plca; Pdia3; Erp; PLC[a]	1.57563	0.0292136
Sparc	SPARC	A0A1L1SSH9	BM-40; ON; Sparc	1.57254	0.0187881

## Sheet: Down-regulated
Secretome - peptide level data, down-regulated
Gene Symbol	Full name	Uniprot Identifier	Gene Symbol and Synonyms	Fold change	P-value
Got2	Glutamatic-oxaloacetic transaminase 2, mitochondrial; Aspartate aminotransferase, mitochondrial	P05202	FABP-pm; Got-2; Kyat4; Got2; mAspAT	0.672968	0.0138497
Hspa4l	Heat shock 70 kDa protein 4L	P48722	Osp94; APG-1; 94kDa; Hspa4l	0.668856	0.00471979
Psmb5	Proteasome subunit beta type-5	O55234	Psmb5	0.662007	0.0105765
Asrgl1	Isoaspartyl peptidase/L-asparaginase	Q8C0M9	ALP; Asrgl1; ALP1; 2410004D18Rik	0.61263	0.0444857
Rps27a	Ubiquitin-40S ribosomal protein S27a	P62983	0610006J14Rik; Uba52; Rps27a; Ubb; Ubc	0.610182	0.0385424
Dpp7	Dipeptidyl-peptidase ii; Dipeptidyl peptidase 2	Q9ET22	Dpp2; DPPII; Dpp7; QPP	0.607624	0.0219158
Cd109	CD109 antigen	Q8R422	9930012E15Rik; GARP; Cd109	0.597355	0.0458968
Agrn	Agrin	M0QWP1	Agrin; nmf380; Agrn	0.592082	0.0481424
Pgk1	Phosphoglycerate kinase 1	P09411	Pgk1; Pgk-1	0.591383	0.0210718
Enpp5	Ectonucleotide pyrophosphatase/phosphodiesterase family member 5	Q9EQG7	D17Abb1e; Enpp5; E-NPP 5	0.568363	0.0292082
Calu	Calumenin	O35887	9530075H20Rik; Calu	0.564462	0.0157058
Ckm	Creatine kinase M-type	A0A0J9YKD4	Ckm; Ckmm; CPK-M; MCK; M-CK	0.552595	0.0191446
Anxa5	Annexin A5	P48036	Anx5; Anxa5; CPB-I	0.54318	0.0318418
Rpl10a	Large subunit ribosomal protein l10ae	Q5XJF6	CsA-19; Rpl10a; Nedd6	0.521165	0.0124778
Pepd	Xaa-Pro dipeptidase	Q11136	dal; Pepd; Pep4; Pep-4	0.516869	0.00158727
Adh5	Alcohol dehydrogenase class-3	P28474	GSNOR; Adh3; Adh5; Adh-5	0.482104	0.0428531
Psmb3	Proteasome (prosome, macropain) subunit, beta type 3; Proteasome subunit beta type-3	Q9R1P1	Psmb3; C10-II	0.475363	0.000694252
Apex1	DNA-(apurinic or apyrimidinic site) lyase	F6QA74	APE; Apex1; Apex; HAP1; Ref-1	0.45292	0.0444479
Try10	Trypsinogen 10; Trypsin 10	Q792Z1	Try10	0.449108	0.0428603
Vnn3	Vascular non-inflammatory molecule 3	Q9QZ25	Vnn3	0.429087	0.0350387
Ckb	Creatine kinase B-type	Q04447	Ck3; CPK-B; B-CK; Ck-3; Ckb; Ckbb; Bck	0.402958	0.0363135
Tf; F3	Coagulation factor iii (tissue factor); Tissue factor	Q921I1	Tfn; Cd176; HP; Tf; hpx; Trf	0.395388	0.0349278
EPHA4	Ephrin type-A receptor 4	P54763-4	Ephb2 or EPHA4	0.390625	0.0236233
Serpinc1	Serine (or cysteine) peptidase inhibitor, clade c (antithrombin), member 1; Antithrombin-III	P32261	ATIII; At-3; Serpinc1; At3	0.375922	0.000682786
Acaa2	Acetyl-coenzyme a acyltransferase 2 (mitochondrial 3-oxoacyl-coenzyme a thiolase); 3-ketoacyl-CoA thiolase, mitochondrial	Q8BWT1	D18Ertd240e; 0610011L04Rik; Acaa2	0.350777	0.0312135
Cs	Citrate synthase, mitochondrial; Citrate synthase	Q9CZU6	9030605P22Rik; Cis; 2610511A05Rik; Ahl4; Cs	0.326683	0.00896666
Rps8	Small subunit ribosomal protein s8e; Ribosomal protein S8	P62242	Rps8	0.319408	0.00935774
Nxf2	Nuclear RNA export factor 2	Q99MW6	4930455N06Rik; Nxf2; Nxf-b	0.317833	0.00927909
Qsox1	Sulfhydryl oxidase 1	Q8BND5	1300003H02Rik; Qsox1; QSOX; b2b2673Clo; Qscn6; SOx	0.222088	0.00210699
Glo1	Lactoylglutathione lyase	Q9CPU0	Glo-1; Glo1-r; Qglo; Glo1; 0610009E22Rik; 2510049H23Rik; 1110008E19Rik; Glo1-s; Glo-1s; GLY1; Glo-1r	0.177828	0.00867028
Dpysl3	Dihydropyrimidinase-related protein 3	E9PWE8	CRMP-4; DRP-3; ULIP-1; Ulip1; TUC4; Ulip; Dpysl3	0.131547	0.0403246
Sgsh	N-sulfoglucosamine sulfohydrolase (Sulfamidase), isoform CRA_b	Q9EQ08	4632406A19Rik; Sgsh	0.115592	0.0250512
Gstm2	Glutathione S-transferase Mu 2	P15626	Gstb2; Gstm2; Gstb-2	0.114714	0.0492063
Tedc2	Uncharacterized protein C16orf59 homolog	Q6GQV0	Tedc2; 1600002H07Rik	0.0360978	0.035929
Gdi2	Guanosine diphosphate (gdp) dissociation inhibitor 2; Rab GDP dissociation inhibitor beta	Q61598	GDI-B; GDIB; Gdi2; Gdi3	0.00570017	0.0233798
Cdh13	Cadherin-13	Q9WTR5	4932416G01Rik; Cdht; Cdh13; Tcad	0.0030088	0.00173429
