# Supplementary material for: Secreted Amyloid Precursor Protein Alpha (sAPPα Regulates the Cellular Proteome and Secretome of Mouse Primary Astrocytes
Source: Int J Mol Sci. 2023 Apr 12;24(8):7165. doi: 10.3390/ijms24087165 (PMC10138557; doi:10.3390/ijms24087165)
Supplement: Supplementary file 1 [file ijms-24-07165-s001.zip › Supplementary Table S6.xlsx]

## Sheet: EnrichedSecretome-PeptideLevel
#category	term ID	term description	observed gene count	background gene count	strength	false discovery rate	matching proteins in your network (IDs)	matching proteins in your network (labels)
GO Process	GO:1901564	Organonitrogen compound metabolic process	46	4475	0.4	1.99e-06	10090.ENSMUSP00000001304,10090.ENSMUSP00000003643,10090.ENSMUSP00000005406,10090.ENSMUSP00000005826,10090.ENSMUSP00000005964,10090.ENSMUSP00000008826,10090.ENSMUSP00000012348,10090.ENSMUSP00000014913,10090.ENSMUSP00000017365,10090.ENSMUSP00000019268,10090.ENSMUSP00000020190,10090.ENSMUSP00000020238,10090.ENSMUSP00000021390,10090.ENSMUSP00000022256,10090.ENSMUSP00000022693,10090.ENSMUSP00000022803…	Ckb,Ckm,App,Cs,Adh5,Rpl10,Gstm2,Psmb1,Psmd3,Scrn1,Vnn3,Hsp90b1,Galc,Psmd6,Bmp1,Psmb5,Glo1,P4hb,Epha4,Psmb7,Dpp7,Pdia3,Got2,Rpsa,Acaa2,Npl,Lap3,Pnp,Itih2,Pebp1,Rpl10a,Asrgl1,Fn1,Nrd1,Pepd,Pawr,Psmb3,Aldoc,Rps8,Rps27a,Dnpep,Add1,Cfl1,Ctsd,Serpinh1,Rpl14
GO Process	GO:0006807	Nitrogen compound metabolic process	52	5878	0.33	6.17e-06	10090.ENSMUSP00000001304,10090.ENSMUSP00000003643,10090.ENSMUSP00000005406,10090.ENSMUSP00000005826,10090.ENSMUSP00000005964,10090.ENSMUSP00000008826,10090.ENSMUSP00000012348,10090.ENSMUSP00000014913,10090.ENSMUSP00000017365,10090.ENSMUSP00000019268,10090.ENSMUSP00000020190,10090.ENSMUSP00000020238,10090.ENSMUSP00000021390,10090.ENSMUSP00000022256,10090.ENSMUSP00000022693,10090.ENSMUSP00000022803…	Ckb,Ckm,App,Cs,Adh5,Rpl10,Gstm2,Psmb1,Psmd3,Scrn1,Vnn3,Hsp90b1,Galc,Psmd6,Bmp1,Psmb5,Enpp5,Glo1,P4hb,Hspd1,Epha4,Psmb7,Dpp7,Pdia3,Akr1a1,Got2,Rpsa,Acaa2,Npl,Lap3,Apex1,Pnp,Itih2,Pebp1,Rpl10a,Asrgl1,Fn1,Nrd1,Npm1,Pepd,Pawr,Psmb3,Aldoc,Rps8,Rps27a,Dnpep,Add1,Hnrnpa2b1,Cfl1,Ctsd,Serpinh1,Rpl14
GO Process	GO:0071704	Organic substance metabolic process	55	6824	0.29	2.92e-05	10090.ENSMUSP00000001304,10090.ENSMUSP00000002007,10090.ENSMUSP00000003643,10090.ENSMUSP00000005406,10090.ENSMUSP00000005826,10090.ENSMUSP00000005964,10090.ENSMUSP00000008826,10090.ENSMUSP00000012348,10090.ENSMUSP00000014913,10090.ENSMUSP00000017365,10090.ENSMUSP00000019268,10090.ENSMUSP00000020190,10090.ENSMUSP00000020238,10090.ENSMUSP00000021390,10090.ENSMUSP00000022256,10090.ENSMUSP00000022693…	Ckb,Siae,Ckm,App,Cs,Adh5,Rpl10,Gstm2,Psmb1,Psmd3,Scrn1,Vnn3,Hsp90b1,Galc,Psmd6,Bmp1,Psmb5,Enpp5,Glo1,P4hb,Hspd1,Epha4,Psmb7,Dpp7,Pdia3,Akr1a1,Ldhb,Got2,Rpsa,Acaa2,Npl,Lap3,Apex1,Pnp,Itih2,Pebp1,Rpl10a,Asrgl1,Fn1,Nrd1,Npm1,Pepd,Pawr,Psmb3,Aldoc,Rps8,Rps27a,Dnpep,Add1,Hnrnpa2b1,Cfl1,Ctsd,Serpinh1,Rpl14,Agrn
GO Process	GO:0008152	Metabolic process	57	7331	0.28	3.27e-05	10090.ENSMUSP00000001304,10090.ENSMUSP00000002007,10090.ENSMUSP00000003643,10090.ENSMUSP00000005406,10090.ENSMUSP00000005826,10090.ENSMUSP00000005964,10090.ENSMUSP00000008826,10090.ENSMUSP00000012348,10090.ENSMUSP00000014913,10090.ENSMUSP00000017365,10090.ENSMUSP00000019268,10090.ENSMUSP00000020190,10090.ENSMUSP00000020238,10090.ENSMUSP00000021390,10090.ENSMUSP00000022256,10090.ENSMUSP00000022693…	Ckb,Siae,Ckm,App,Cs,Adh5,Rpl10,Gstm2,Psmb1,Psmd3,Scrn1,Vnn3,Hsp90b1,Galc,Psmd6,Bmp1,Psmb5,Enpp5,Glo1,P4hb,Hspd1,Epha4,Psmb7,Dpp7,Pdia3,Akr1a1,Ldhb,Got2,Rpsa,Qsox1,Acaa2,Npl,Atp1a1,Lap3,Apex1,Pnp,Itih2,Pebp1,Rpl10a,Asrgl1,Fn1,Nrd1,Npm1,Pepd,Pawr,Psmb3,Aldoc,Rps8,Rps27a,Dnpep,Add1,Hnrnpa2b1,Cfl1,Ctsd,Serpinh1,Rpl14,Agrn
GO Process	GO:0051336	Regulation of hydrolase activity	21	1184	0.63	3.27e-05	10090.ENSMUSP00000005406,10090.ENSMUSP00000019514,10090.ENSMUSP00000020238,10090.ENSMUSP00000021950,10090.ENSMUSP00000027123,10090.ENSMUSP00000027451,10090.ENSMUSP00000028938,10090.ENSMUSP00000046530,10090.ENSMUSP00000048425,10090.ENSMUSP00000054499,10090.ENSMUSP00000062996,10090.ENSMUSP00000068328,10090.ENSMUSP00000068971,10090.ENSMUSP00000075067,10090.ENSMUSP00000091330,10090.ENSMUSP00000092951…	App,Calm3,Hsp90b1,Dbn1,Hspd1,Epha4,Cst3,Itih2,Pebp1,Fn1,Gdi2,Nrd1,Serpinc1,Npm1,Cd109,Pawr,Tpm1,Gnao1,Ctsd,Serpinh1,Agrn
GO Process	GO:0097435	Supramolecular fiber organization	14	469	0.86	3.27e-05	10090.ENSMUSP00000003575,10090.ENSMUSP00000005406,10090.ENSMUSP00000020238,10090.ENSMUSP00000021554,10090.ENSMUSP00000021950,10090.ENSMUSP00000025379,10090.ENSMUSP00000028938,10090.ENSMUSP00000083620,10090.ENSMUSP00000090245,10090.ENSMUSP00000092951,10090.ENSMUSP00000109337,10090.ENSMUSP00000109979,10090.ENSMUSP00000112259,10090.ENSMUSP00000126390	Tpm4,App,Hsp90b1,Actn1,Dbn1,Dpysl3,Cst3,Col5a2,Marcks,Pawr,Tpm1,Add1,Cfl1,Serpinh1
GO Process	GO:0052547	Regulation of peptidase activity	13	443	0.85	8.31e-05	10090.ENSMUSP00000005406,10090.ENSMUSP00000027123,10090.ENSMUSP00000027451,10090.ENSMUSP00000028938,10090.ENSMUSP00000046530,10090.ENSMUSP00000048425,10090.ENSMUSP00000054499,10090.ENSMUSP00000068328,10090.ENSMUSP00000068971,10090.ENSMUSP00000091330,10090.ENSMUSP00000092951,10090.ENSMUSP00000121203,10090.ENSMUSP00000126390	App,Hspd1,Epha4,Cst3,Itih2,Pebp1,Fn1,Nrd1,Serpinc1,Cd109,Pawr,Ctsd,Serpinh1
GO Process	GO:0007015	Actin filament organization	10	243	1	0.00015	10090.ENSMUSP00000003575,10090.ENSMUSP00000020238,10090.ENSMUSP00000021554,10090.ENSMUSP00000021950,10090.ENSMUSP00000025379,10090.ENSMUSP00000090245,10090.ENSMUSP00000092951,10090.ENSMUSP00000109337,10090.ENSMUSP00000109979,10090.ENSMUSP00000112259	Tpm4,Hsp90b1,Actn1,Dbn1,Dpysl3,Marcks,Pawr,Tpm1,Add1,Cfl1
GO Process	GO:0006508	Proteolysis	19	1101	0.62	0.00017	10090.ENSMUSP00000014913,10090.ENSMUSP00000017365,10090.ENSMUSP00000019268,10090.ENSMUSP00000020238,10090.ENSMUSP00000022256,10090.ENSMUSP00000022693,10090.ENSMUSP00000022803,10090.ENSMUSP00000028083,10090.ENSMUSP00000028332,10090.ENSMUSP00000028683,10090.ENSMUSP00000040222,10090.ENSMUSP00000051709,10090.ENSMUSP00000068328,10090.ENSMUSP00000075683,10090.ENSMUSP00000092951,10090.ENSMUSP00000099436…	Psmb1,Psmd3,Scrn1,Hsp90b1,Psmd6,Bmp1,Psmb5,Psmb7,Dpp7,Pdia3,Lap3,Asrgl1,Nrd1,Pepd,Pawr,Psmb3,Rps27a,Dnpep,Ctsd
GO Process	GO:0043603	Cellular amide metabolic process	15	689	0.72	0.00022	10090.ENSMUSP00000005826,10090.ENSMUSP00000008826,10090.ENSMUSP00000012348,10090.ENSMUSP00000020190,10090.ENSMUSP00000021390,10090.ENSMUSP00000024823,10090.ENSMUSP00000035105,10090.ENSMUSP00000037348,10090.ENSMUSP00000037454,10090.ENSMUSP00000048469,10090.ENSMUSP00000051709,10090.ENSMUSP00000068328,10090.ENSMUSP00000099757,10090.ENSMUSP00000099909,10090.ENSMUSP00000131489	Cs,Rpl10,Gstm2,Vnn3,Galc,Glo1,Rpsa,Acaa2,Npl,Rpl10a,Asrgl1,Nrd1,Rps8,Rps27a,Rpl14
GO Process	GO:0044238	Primary metabolic process	50	6369	0.28	0.00022	10090.ENSMUSP00000002007,10090.ENSMUSP00000005406,10090.ENSMUSP00000005826,10090.ENSMUSP00000005964,10090.ENSMUSP00000008826,10090.ENSMUSP00000012348,10090.ENSMUSP00000014913,10090.ENSMUSP00000017365,10090.ENSMUSP00000019268,10090.ENSMUSP00000020238,10090.ENSMUSP00000021390,10090.ENSMUSP00000022256,10090.ENSMUSP00000022693,10090.ENSMUSP00000022803,10090.ENSMUSP00000024756,10090.ENSMUSP00000024823…	Siae,App,Cs,Adh5,Rpl10,Gstm2,Psmb1,Psmd3,Scrn1,Hsp90b1,Galc,Psmd6,Bmp1,Psmb5,Enpp5,Glo1,P4hb,Hspd1,Epha4,Psmb7,Dpp7,Pdia3,Akr1a1,Ldhb,Got2,Rpsa,Acaa2,Npl,Lap3,Apex1,Pnp,Pebp1,Rpl10a,Asrgl1,Fn1,Nrd1,Npm1,Pepd,Pawr,Psmb3,Aldoc,Rps8,Rps27a,Dnpep,Add1,Hnrnpa2b1,Cfl1,Ctsd,Serpinh1,Rpl14
GO Process	GO:0052548	Regulation of endopeptidase activity	12	415	0.85	0.00022	10090.ENSMUSP00000005406,10090.ENSMUSP00000027123,10090.ENSMUSP00000027451,10090.ENSMUSP00000028938,10090.ENSMUSP00000046530,10090.ENSMUSP00000048425,10090.ENSMUSP00000068328,10090.ENSMUSP00000068971,10090.ENSMUSP00000091330,10090.ENSMUSP00000092951,10090.ENSMUSP00000121203,10090.ENSMUSP00000126390	App,Hspd1,Epha4,Cst3,Itih2,Pebp1,Nrd1,Serpinc1,Cd109,Pawr,Ctsd,Serpinh1
GO Process	GO:0051017	Actin filament bundle assembly	6	57	1.41	0.00023	10090.ENSMUSP00000020238,10090.ENSMUSP00000021554,10090.ENSMUSP00000025379,10090.ENSMUSP00000090245,10090.ENSMUSP00000092951,10090.ENSMUSP00000109979	Hsp90b1,Actn1,Dpysl3,Marcks,Pawr,Add1
GO Process	GO:0009056	Catabolic process	23	1680	0.52	0.00024	10090.ENSMUSP00000005964,10090.ENSMUSP00000012348,10090.ENSMUSP00000014913,10090.ENSMUSP00000017365,10090.ENSMUSP00000020238,10090.ENSMUSP00000021390,10090.ENSMUSP00000022256,10090.ENSMUSP00000022803,10090.ENSMUSP00000024756,10090.ENSMUSP00000024823,10090.ENSMUSP00000028083,10090.ENSMUSP00000030455,10090.ENSMUSP00000034097,10090.ENSMUSP00000037348,10090.ENSMUSP00000037454,10090.ENSMUSP00000043926…	Adh5,Gstm2,Psmb1,Psmd3,Hsp90b1,Galc,Psmd6,Psmb5,Enpp5,Glo1,Psmb7,Akr1a1,Got2,Acaa2,Npl,Pnp,Asrgl1,Nrd1,Pepd,Psmb3,Aldoc,Rps27a,Ctsd
GO Process	GO:1901575	Organic substance catabolic process	21	1425	0.55	0.00026	10090.ENSMUSP00000005964,10090.ENSMUSP00000014913,10090.ENSMUSP00000017365,10090.ENSMUSP00000020238,10090.ENSMUSP00000021390,10090.ENSMUSP00000022256,10090.ENSMUSP00000022803,10090.ENSMUSP00000024756,10090.ENSMUSP00000024823,10090.ENSMUSP00000028083,10090.ENSMUSP00000030455,10090.ENSMUSP00000034097,10090.ENSMUSP00000037348,10090.ENSMUSP00000037454,10090.ENSMUSP00000043926,10090.ENSMUSP00000051709…	Adh5,Psmb1,Psmd3,Hsp90b1,Galc,Psmd6,Psmb5,Enpp5,Glo1,Psmb7,Akr1a1,Got2,Acaa2,Npl,Pnp,Asrgl1,Nrd1,Psmb3,Aldoc,Rps27a,Ctsd
GO Process	GO:0044248	Cellular catabolic process	21	1445	0.55	0.00029	10090.ENSMUSP00000005964,10090.ENSMUSP00000012348,10090.ENSMUSP00000014913,10090.ENSMUSP00000017365,10090.ENSMUSP00000020238,10090.ENSMUSP00000021390,10090.ENSMUSP00000022256,10090.ENSMUSP00000022803,10090.ENSMUSP00000024756,10090.ENSMUSP00000024823,10090.ENSMUSP00000028083,10090.ENSMUSP00000030455,10090.ENSMUSP00000034097,10090.ENSMUSP00000037348,10090.ENSMUSP00000037454,10090.ENSMUSP00000043926…	Adh5,Gstm2,Psmb1,Psmd3,Hsp90b1,Galc,Psmd6,Psmb5,Enpp5,Glo1,Psmb7,Akr1a1,Got2,Acaa2,Npl,Pnp,Asrgl1,Nrd1,Psmb3,Rps27a,Ctsd
GO Process	GO:0050790	Regulation of catalytic activity	26	2202	0.46	0.00044	10090.ENSMUSP00000005406,10090.ENSMUSP00000017365,10090.ENSMUSP00000019514,10090.ENSMUSP00000020238,10090.ENSMUSP00000021950,10090.ENSMUSP00000022256,10090.ENSMUSP00000027123,10090.ENSMUSP00000027451,10090.ENSMUSP00000028938,10090.ENSMUSP00000031779,10090.ENSMUSP00000046530,10090.ENSMUSP00000048425,10090.ENSMUSP00000054499,10090.ENSMUSP00000062996,10090.ENSMUSP00000068328,10090.ENSMUSP00000068971…	App,Psmd3,Calm3,Hsp90b1,Dbn1,Psmd6,Hspd1,Epha4,Cst3,Calu,Itih2,Pebp1,Fn1,Gdi2,Nrd1,Serpinc1,Npm1,Nes,Cd109,Pawr,Tpm1,Hnrnpa2b1,Gnao1,Ctsd,Serpinh1,Agrn
GO Process	GO:0009987	Cellular process	76	13330	0.14	0.0012	10090.ENSMUSP00000001051,10090.ENSMUSP00000001304,10090.ENSMUSP00000003575,10090.ENSMUSP00000003643,10090.ENSMUSP00000005406,10090.ENSMUSP00000005826,10090.ENSMUSP00000005964,10090.ENSMUSP00000008826,10090.ENSMUSP00000012348,10090.ENSMUSP00000014913,10090.ENSMUSP00000017365,10090.ENSMUSP00000018737,10090.ENSMUSP00000019268,10090.ENSMUSP00000019514,10090.ENSMUSP00000020190,10090.ENSMUSP00000020238…	S100a6,Ckb,Tpm4,Ckm,App,Cs,Adh5,Rpl10,Gstm2,Psmb1,Psmd3,Sparc,Scrn1,Calm3,Vnn3,Hsp90b1,Galc,Actn1,Ogn,Dbn1,Psmd6,Bmp1,Psmb5,Enpp5,Glo1,Dpysl3,P4hb,Hspd1,Epha4,Psmb7,Pdia3,Cst3,Anxa5,Akr1a1,Sparcl1,Ldhb,Got2,Cotl1,Rpsa,Qsox1,Acaa2,Npl,Atp1a1,Apex1,Pnp,Itih2,Pebp1,Rpl10a,Asrgl1,Fn1,Tubb2a,Gdi2,Nrd1,Npm1,Hspa4l,Col5a2,Nes,Marcks,Cd109,Pawr,Sptan1,Psmb3,Aldoc,Rps8,Rps27a,Tpm1,Add1,Hnrnpa2b1,Cfl1,Cdh1…
GO Process	GO:0030162	Regulation of proteolysis	14	753	0.65	0.0019	10090.ENSMUSP00000005406,10090.ENSMUSP00000027123,10090.ENSMUSP00000027451,10090.ENSMUSP00000028938,10090.ENSMUSP00000046530,10090.ENSMUSP00000048425,10090.ENSMUSP00000054499,10090.ENSMUSP00000068328,10090.ENSMUSP00000068971,10090.ENSMUSP00000091330,10090.ENSMUSP00000092951,10090.ENSMUSP00000112259,10090.ENSMUSP00000121203,10090.ENSMUSP00000126390	App,Hspd1,Epha4,Cst3,Itih2,Pebp1,Fn1,Nrd1,Serpinc1,Cd109,Pawr,Cfl1,Ctsd,Serpinh1
GO Process	GO:0010499	Proteasomal ubiquitin-independent protein catabolic process	4	22	1.64	0.0023	10090.ENSMUSP00000014913,10090.ENSMUSP00000022803,10090.ENSMUSP00000028083,10090.ENSMUSP00000099436	Psmb1,Psmb5,Psmb7,Psmb3
GO Process	GO:0019538	Protein metabolic process	33	3634	0.34	0.0026	10090.ENSMUSP00000005406,10090.ENSMUSP00000005964,10090.ENSMUSP00000008826,10090.ENSMUSP00000014913,10090.ENSMUSP00000017365,10090.ENSMUSP00000019268,10090.ENSMUSP00000020238,10090.ENSMUSP00000022256,10090.ENSMUSP00000022693,10090.ENSMUSP00000022803,10090.ENSMUSP00000026122,10090.ENSMUSP00000027451,10090.ENSMUSP00000028083,10090.ENSMUSP00000028332,10090.ENSMUSP00000028683,10090.ENSMUSP00000035105…	App,Adh5,Rpl10,Psmb1,Psmd3,Scrn1,Hsp90b1,Psmd6,Bmp1,Psmb5,P4hb,Epha4,Psmb7,Dpp7,Pdia3,Rpsa,Lap3,Pebp1,Rpl10a,Asrgl1,Fn1,Nrd1,Pepd,Pawr,Psmb3,Rps8,Rps27a,Dnpep,Add1,Cfl1,Ctsd,Serpinh1,Rpl14
GO Process	GO:1901565	Organonitrogen compound catabolic process	15	909	0.6	0.0029	10090.ENSMUSP00000014913,10090.ENSMUSP00000017365,10090.ENSMUSP00000020238,10090.ENSMUSP00000021390,10090.ENSMUSP00000022256,10090.ENSMUSP00000022803,10090.ENSMUSP00000028083,10090.ENSMUSP00000034097,10090.ENSMUSP00000037454,10090.ENSMUSP00000043926,10090.ENSMUSP00000051709,10090.ENSMUSP00000068328,10090.ENSMUSP00000099436,10090.ENSMUSP00000099909,10090.ENSMUSP00000121203	Psmb1,Psmd3,Hsp90b1,Galc,Psmd6,Psmb5,Psmb7,Got2,Npl,Pnp,Asrgl1,Nrd1,Psmb3,Rps27a,Ctsd
GO Process	GO:1901700	Response to oxygen-containing compound	20	1585	0.49	0.0034	10090.ENSMUSP00000005406,10090.ENSMUSP00000005964,10090.ENSMUSP00000018737,10090.ENSMUSP00000019514,10090.ENSMUSP00000020238,10090.ENSMUSP00000027123,10090.ENSMUSP00000027451,10090.ENSMUSP00000028683,10090.ENSMUSP00000028938,10090.ENSMUSP00000029266,10090.ENSMUSP00000030455,10090.ENSMUSP00000034097,10090.ENSMUSP00000042602,10090.ENSMUSP00000048425,10090.ENSMUSP00000075067,10090.ENSMUSP00000083620…	App,Adh5,Sparc,Calm3,Hsp90b1,Hspd1,Epha4,Pdia3,Cst3,Anxa5,Akr1a1,Got2,Apex1,Pebp1,Npm1,Col5a2,Tpm1,Add1,Cfl1,Gnao1
GO Process	GO:0006082	Organic acid metabolic process	14	821	0.62	0.0038	10090.ENSMUSP00000005826,10090.ENSMUSP00000005964,10090.ENSMUSP00000012348,10090.ENSMUSP00000020190,10090.ENSMUSP00000024823,10090.ENSMUSP00000030455,10090.ENSMUSP00000032373,10090.ENSMUSP00000034097,10090.ENSMUSP00000037348,10090.ENSMUSP00000037454,10090.ENSMUSP00000043926,10090.ENSMUSP00000046530,10090.ENSMUSP00000051709,10090.ENSMUSP00000099536	Cs,Adh5,Gstm2,Vnn3,Glo1,Akr1a1,Ldhb,Got2,Acaa2,Npl,Pnp,Itih2,Asrgl1,Aldoc
GO Process	GO:0030036	Actin cytoskeleton organization	11	496	0.73	0.0038	10090.ENSMUSP00000003575,10090.ENSMUSP00000020238,10090.ENSMUSP00000021554,10090.ENSMUSP00000021950,10090.ENSMUSP00000025379,10090.ENSMUSP00000090245,10090.ENSMUSP00000092951,10090.ENSMUSP00000097797,10090.ENSMUSP00000109337,10090.ENSMUSP00000109979,10090.ENSMUSP00000112259	Tpm4,Hsp90b1,Actn1,Dbn1,Dpysl3,Marcks,Pawr,Sptan1,Tpm1,Add1,Cfl1
GO Process	GO:1901698	Response to nitrogen compound	16	1064	0.56	0.0038	10090.ENSMUSP00000005406,10090.ENSMUSP00000012348,10090.ENSMUSP00000018737,10090.ENSMUSP00000019514,10090.ENSMUSP00000020238,10090.ENSMUSP00000027123,10090.ENSMUSP00000027451,10090.ENSMUSP00000029266,10090.ENSMUSP00000034097,10090.ENSMUSP00000042602,10090.ENSMUSP00000048425,10090.ENSMUSP00000075067,10090.ENSMUSP00000083620,10090.ENSMUSP00000112259,10090.ENSMUSP00000113527,10090.ENSMUSP00000114144	App,Gstm2,Sparc,Calm3,Hsp90b1,Hspd1,Epha4,Anxa5,Got2,Apex1,Pebp1,Npm1,Col5a2,Cfl1,Cdh13,Gnao1
GO Process	GO:0019752	Carboxylic acid metabolic process	13	754	0.62	0.0068	10090.ENSMUSP00000005826,10090.ENSMUSP00000005964,10090.ENSMUSP00000012348,10090.ENSMUSP00000020190,10090.ENSMUSP00000024823,10090.ENSMUSP00000030455,10090.ENSMUSP00000032373,10090.ENSMUSP00000034097,10090.ENSMUSP00000037348,10090.ENSMUSP00000037454,10090.ENSMUSP00000046530,10090.ENSMUSP00000051709,10090.ENSMUSP00000099536	Cs,Adh5,Gstm2,Vnn3,Glo1,Akr1a1,Ldhb,Got2,Acaa2,Npl,Itih2,Asrgl1,Aldoc
GO Process	GO:0044237	Cellular metabolic process	46	6445	0.24	0.0073	10090.ENSMUSP00000001304,10090.ENSMUSP00000003643,10090.ENSMUSP00000005406,10090.ENSMUSP00000005826,10090.ENSMUSP00000005964,10090.ENSMUSP00000008826,10090.ENSMUSP00000012348,10090.ENSMUSP00000014913,10090.ENSMUSP00000017365,10090.ENSMUSP00000020190,10090.ENSMUSP00000020238,10090.ENSMUSP00000021390,10090.ENSMUSP00000022256,10090.ENSMUSP00000022803,10090.ENSMUSP00000024756,10090.ENSMUSP00000024823…	Ckb,Ckm,App,Cs,Adh5,Rpl10,Gstm2,Psmb1,Psmd3,Vnn3,Hsp90b1,Galc,Psmd6,Psmb5,Enpp5,Glo1,P4hb,Hspd1,Epha4,Psmb7,Akr1a1,Ldhb,Got2,Rpsa,Acaa2,Npl,Atp1a1,Apex1,Pnp,Itih2,Pebp1,Rpl10a,Asrgl1,Fn1,Nrd1,Npm1,Psmb3,Aldoc,Rps8,Rps27a,Add1,Hnrnpa2b1,Cfl1,Ctsd,Rpl14,Agrn
GO Process	GO:0010035	Response to inorganic substance	11	556	0.68	0.0087	10090.ENSMUSP00000005406,10090.ENSMUSP00000018737,10090.ENSMUSP00000019514,10090.ENSMUSP00000027123,10090.ENSMUSP00000028938,10090.ENSMUSP00000029266,10090.ENSMUSP00000042602,10090.ENSMUSP00000048425,10090.ENSMUSP00000054499,10090.ENSMUSP00000109979,10090.ENSMUSP00000112259	App,Sparc,Calm3,Hspd1,Cst3,Anxa5,Apex1,Pebp1,Fn1,Add1,Cfl1
GO Process	GO:1901701	Cellular response to oxygen-containing compound	15	1026	0.55	0.0087	10090.ENSMUSP00000005406,10090.ENSMUSP00000005964,10090.ENSMUSP00000020238,10090.ENSMUSP00000027451,10090.ENSMUSP00000028683,10090.ENSMUSP00000028938,10090.ENSMUSP00000029266,10090.ENSMUSP00000030455,10090.ENSMUSP00000042602,10090.ENSMUSP00000075067,10090.ENSMUSP00000083620,10090.ENSMUSP00000109337,10090.ENSMUSP00000109979,10090.ENSMUSP00000112259,10090.ENSMUSP00000114144	App,Adh5,Hsp90b1,Epha4,Pdia3,Cst3,Anxa5,Akr1a1,Apex1,Npm1,Col5a2,Tpm1,Add1,Cfl1,Gnao1
GO Process	GO:0030835	Negative regulation of actin filament depolymerization	4	37	1.42	0.0094	10090.ENSMUSP00000097797,10090.ENSMUSP00000109337,10090.ENSMUSP00000109979,10090.ENSMUSP00000112259	Sptan1,Tpm1,Add1,Cfl1
GO Process	GO:0046683	Response to organophosphorus	6	135	1.03	0.0097	10090.ENSMUSP00000005406,10090.ENSMUSP00000018737,10090.ENSMUSP00000020238,10090.ENSMUSP00000027123,10090.ENSMUSP00000042602,10090.ENSMUSP00000048425	App,Sparc,Hsp90b1,Hspd1,Apex1,Pebp1
GO Process	GO:0014070	Response to organic cyclic compound	14	930	0.56	0.0107	10090.ENSMUSP00000005406,10090.ENSMUSP00000018737,10090.ENSMUSP00000019514,10090.ENSMUSP00000020238,10090.ENSMUSP00000027123,10090.ENSMUSP00000028683,10090.ENSMUSP00000028938,10090.ENSMUSP00000034097,10090.ENSMUSP00000039657,10090.ENSMUSP00000042602,10090.ENSMUSP00000048425,10090.ENSMUSP00000075067,10090.ENSMUSP00000112259,10090.ENSMUSP00000114144	App,Sparc,Calm3,Hsp90b1,Hspd1,Pdia3,Cst3,Got2,Atp1a1,Apex1,Pebp1,Npm1,Cfl1,Gnao1
GO Process	GO:0010033	Response to organic substance	26	2742	0.36	0.0115	10090.ENSMUSP00000005406,10090.ENSMUSP00000005964,10090.ENSMUSP00000018737,10090.ENSMUSP00000019514,10090.ENSMUSP00000020238,10090.ENSMUSP00000021950,10090.ENSMUSP00000025379,10090.ENSMUSP00000026122,10090.ENSMUSP00000027123,10090.ENSMUSP00000027451,10090.ENSMUSP00000028683,10090.ENSMUSP00000028938,10090.ENSMUSP00000029266,10090.ENSMUSP00000030455,10090.ENSMUSP00000034097,10090.ENSMUSP00000039657…	App,Adh5,Sparc,Calm3,Hsp90b1,Dbn1,Dpysl3,P4hb,Hspd1,Epha4,Pdia3,Cst3,Anxa5,Akr1a1,Got2,Atp1a1,Apex1,Pebp1,Fn1,Npm1,Hspa4l,Col5a2,Add1,Cfl1,Cdh13,Gnao1
GO Process	GO:0006457	Protein folding	6	146	1	0.0133	10090.ENSMUSP00000020238,10090.ENSMUSP00000026122,10090.ENSMUSP00000027123,10090.ENSMUSP00000028683,10090.ENSMUSP00000035658,10090.ENSMUSP00000076336	Hsp90b1,P4hb,Hspd1,Pdia3,Qsox1,Hspa4l
GO Process	GO:0043067	Regulation of programmed cell death	18	1510	0.46	0.0141	10090.ENSMUSP00000005406,10090.ENSMUSP00000008826,10090.ENSMUSP00000020238,10090.ENSMUSP00000024823,10090.ENSMUSP00000026122,10090.ENSMUSP00000027123,10090.ENSMUSP00000028683,10090.ENSMUSP00000028938,10090.ENSMUSP00000029266,10090.ENSMUSP00000037348,10090.ENSMUSP00000042602,10090.ENSMUSP00000043926,10090.ENSMUSP00000054499,10090.ENSMUSP00000075067,10090.ENSMUSP00000088493,10090.ENSMUSP00000092951…	App,Rpl10,Hsp90b1,Glo1,P4hb,Hspd1,Pdia3,Cst3,Anxa5,Acaa2,Apex1,Pnp,Fn1,Npm1,Nes,Pawr,Ctsd,Agrn
GO Process	GO:1901879	Regulation of protein depolymerization	5	89	1.13	0.0141	10090.ENSMUSP00000088493,10090.ENSMUSP00000097797,10090.ENSMUSP00000109337,10090.ENSMUSP00000109979,10090.ENSMUSP00000112259	Nes,Sptan1,Tpm1,Add1,Cfl1
GO Process	GO:0010243	Response to organonitrogen compound	14	975	0.54	0.0156	10090.ENSMUSP00000005406,10090.ENSMUSP00000018737,10090.ENSMUSP00000019514,10090.ENSMUSP00000020238,10090.ENSMUSP00000027123,10090.ENSMUSP00000027451,10090.ENSMUSP00000029266,10090.ENSMUSP00000034097,10090.ENSMUSP00000042602,10090.ENSMUSP00000048425,10090.ENSMUSP00000083620,10090.ENSMUSP00000112259,10090.ENSMUSP00000113527,10090.ENSMUSP00000114144	App,Sparc,Calm3,Hsp90b1,Hspd1,Epha4,Anxa5,Got2,Apex1,Pebp1,Col5a2,Cfl1,Cdh13,Gnao1
GO Process	GO:0014074	Response to purine-containing compound	6	156	0.97	0.016	10090.ENSMUSP00000005406,10090.ENSMUSP00000018737,10090.ENSMUSP00000020238,10090.ENSMUSP00000027123,10090.ENSMUSP00000042602,10090.ENSMUSP00000048425	App,Sparc,Hsp90b1,Hspd1,Apex1,Pebp1
GO Process	GO:0042221	Response to chemical	31	3720	0.31	0.016	10090.ENSMUSP00000005406,10090.ENSMUSP00000005964,10090.ENSMUSP00000012348,10090.ENSMUSP00000018737,10090.ENSMUSP00000019514,10090.ENSMUSP00000020238,10090.ENSMUSP00000021950,10090.ENSMUSP00000025379,10090.ENSMUSP00000026122,10090.ENSMUSP00000027123,10090.ENSMUSP00000027451,10090.ENSMUSP00000028683,10090.ENSMUSP00000028938,10090.ENSMUSP00000029266,10090.ENSMUSP00000030455,10090.ENSMUSP00000034097…	App,Adh5,Gstm2,Sparc,Calm3,Hsp90b1,Dbn1,Dpysl3,P4hb,Hspd1,Epha4,Pdia3,Cst3,Anxa5,Akr1a1,Got2,Acaa2,Atp1a1,Apex1,Pebp1,Fn1,Serpinc1,Npm1,Hspa4l,Col5a2,Tpm1,Add1,Cfl1,Cdh13,Gnao1,Agrn
GO Process	GO:0044282	Small molecule catabolic process	8	318	0.78	0.016	10090.ENSMUSP00000005964,10090.ENSMUSP00000024823,10090.ENSMUSP00000030455,10090.ENSMUSP00000034097,10090.ENSMUSP00000037348,10090.ENSMUSP00000037454,10090.ENSMUSP00000043926,10090.ENSMUSP00000051709	Adh5,Glo1,Akr1a1,Got2,Acaa2,Npl,Pnp,Asrgl1
GO Process	GO:0046185	Aldehyde catabolic process	3	15	1.69	0.016	10090.ENSMUSP00000005964,10090.ENSMUSP00000024823,10090.ENSMUSP00000030455	Adh5,Glo1,Akr1a1
GO Process	GO:0048523	Negative regulation of cellular process	36	4672	0.27	0.016	10090.ENSMUSP00000005406,10090.ENSMUSP00000008826,10090.ENSMUSP00000018737,10090.ENSMUSP00000019514,10090.ENSMUSP00000020238,10090.ENSMUSP00000021554,10090.ENSMUSP00000021950,10090.ENSMUSP00000024823,10090.ENSMUSP00000025379,10090.ENSMUSP00000027123,10090.ENSMUSP00000027451,10090.ENSMUSP00000028938,10090.ENSMUSP00000029266,10090.ENSMUSP00000035658,10090.ENSMUSP00000037348,10090.ENSMUSP00000039657…	App,Rpl10,Sparc,Calm3,Hsp90b1,Actn1,Dbn1,Glo1,Dpysl3,Hspd1,Epha4,Cst3,Anxa5,Qsox1,Acaa2,Atp1a1,Apex1,Pnp,Itih2,Pebp1,Fn1,Serpinc1,Npm1,Col5a2,Nes,Cd109,Pawr,Sptan1,Tpm1,Add1,Hnrnpa2b1,Cfl1,Cdh13,Serpinh1,Ap2a1,Agrn
GO Process	GO:0051494	Negative regulation of cytoskeleton organization	6	154	0.97	0.016	10090.ENSMUSP00000021950,10090.ENSMUSP00000075067,10090.ENSMUSP00000097797,10090.ENSMUSP00000109337,10090.ENSMUSP00000109979,10090.ENSMUSP00000112259	Dbn1,Npm1,Sptan1,Tpm1,Add1,Cfl1
GO Process	GO:0051764	Actin crosslink formation	3	15	1.69	0.016	10090.ENSMUSP00000021554,10090.ENSMUSP00000025379,10090.ENSMUSP00000090245	Actn1,Dpysl3,Marcks
GO Process	GO:0043170	Macromolecule metabolic process	39	5313	0.25	0.0173	10090.ENSMUSP00000005406,10090.ENSMUSP00000005964,10090.ENSMUSP00000008826,10090.ENSMUSP00000014913,10090.ENSMUSP00000017365,10090.ENSMUSP00000019268,10090.ENSMUSP00000020238,10090.ENSMUSP00000022256,10090.ENSMUSP00000022693,10090.ENSMUSP00000022803,10090.ENSMUSP00000026122,10090.ENSMUSP00000027123,10090.ENSMUSP00000027451,10090.ENSMUSP00000028083,10090.ENSMUSP00000028332,10090.ENSMUSP00000028683…	App,Adh5,Rpl10,Psmb1,Psmd3,Scrn1,Hsp90b1,Psmd6,Bmp1,Psmb5,P4hb,Hspd1,Epha4,Psmb7,Dpp7,Pdia3,Rpsa,Lap3,Apex1,Itih2,Pebp1,Rpl10a,Asrgl1,Fn1,Nrd1,Npm1,Pepd,Pawr,Psmb3,Rps8,Rps27a,Dnpep,Add1,Hnrnpa2b1,Cfl1,Ctsd,Serpinh1,Rpl14,Agrn
GO Process	GO:0048519	Negative regulation of biological process	38	5108	0.26	0.0173	10090.ENSMUSP00000005406,10090.ENSMUSP00000008826,10090.ENSMUSP00000018737,10090.ENSMUSP00000019514,10090.ENSMUSP00000020238,10090.ENSMUSP00000021554,10090.ENSMUSP00000021950,10090.ENSMUSP00000024823,10090.ENSMUSP00000025379,10090.ENSMUSP00000027123,10090.ENSMUSP00000027451,10090.ENSMUSP00000028938,10090.ENSMUSP00000029266,10090.ENSMUSP00000035658,10090.ENSMUSP00000037348,10090.ENSMUSP00000039657…	App,Rpl10,Sparc,Calm3,Hsp90b1,Actn1,Dbn1,Glo1,Dpysl3,Hspd1,Epha4,Cst3,Anxa5,Qsox1,Acaa2,Atp1a1,Apex1,Pnp,Itih2,Pebp1,Fn1,Nrd1,Serpinc1,Npm1,Col5a2,Nes,Cd109,Pawr,Sptan1,Tpm1,Add1,Hnrnpa2b1,Cfl1,Cdh13,Gnao1,Serpinh1,Ap2a1,Agrn
GO Process	GO:0030833	Regulation of actin filament polymerization	6	165	0.94	0.0182	10090.ENSMUSP00000021950,10090.ENSMUSP00000034285,10090.ENSMUSP00000097797,10090.ENSMUSP00000109337,10090.ENSMUSP00000109979,10090.ENSMUSP00000112259	Dbn1,Cotl1,Sptan1,Tpm1,Add1,Cfl1
GO Process	GO:0045785	Positive regulation of cell adhesion	9	425	0.71	0.0182	10090.ENSMUSP00000021950,10090.ENSMUSP00000026122,10090.ENSMUSP00000027123,10090.ENSMUSP00000043926,10090.ENSMUSP00000054499,10090.ENSMUSP00000092951,10090.ENSMUSP00000109337,10090.ENSMUSP00000112259,10090.ENSMUSP00000113527	Dbn1,P4hb,Hspd1,Pnp,Fn1,Pawr,Tpm1,Cfl1,Cdh13
GO Process	GO:0070887	Cellular response to chemical stimulus	24	2535	0.36	0.0182	10090.ENSMUSP00000005406,10090.ENSMUSP00000005964,10090.ENSMUSP00000012348,10090.ENSMUSP00000018737,10090.ENSMUSP00000020238,10090.ENSMUSP00000021950,10090.ENSMUSP00000025379,10090.ENSMUSP00000026122,10090.ENSMUSP00000027123,10090.ENSMUSP00000027451,10090.ENSMUSP00000028683,10090.ENSMUSP00000028938,10090.ENSMUSP00000029266,10090.ENSMUSP00000030455,10090.ENSMUSP00000037348,10090.ENSMUSP00000039657…	App,Adh5,Gstm2,Sparc,Hsp90b1,Dbn1,Dpysl3,P4hb,Hspd1,Epha4,Pdia3,Cst3,Anxa5,Akr1a1,Acaa2,Atp1a1,Apex1,Fn1,Npm1,Col5a2,Tpm1,Add1,Cfl1,Gnao1
GO Process	GO:0071840	Cellular component organization or biogenesis	37	4954	0.26	0.0182	10090.ENSMUSP00000003575,10090.ENSMUSP00000005406,10090.ENSMUSP00000008826,10090.ENSMUSP00000019514,10090.ENSMUSP00000020238,10090.ENSMUSP00000021554,10090.ENSMUSP00000021950,10090.ENSMUSP00000025379,10090.ENSMUSP00000027123,10090.ENSMUSP00000027451,10090.ENSMUSP00000028938,10090.ENSMUSP00000031249,10090.ENSMUSP00000034285,10090.ENSMUSP00000035105,10090.ENSMUSP00000035658,10090.ENSMUSP00000037348…	Tpm4,App,Rpl10,Calm3,Hsp90b1,Actn1,Dbn1,Dpysl3,Hspd1,Epha4,Cst3,Sparcl1,Cotl1,Rpsa,Qsox1,Acaa2,Apex1,Pnp,Rpl10a,Fn1,Tubb2a,Npm1,Col5a2,Nes,Marcks,Pawr,Sptan1,Rps8,Tpm1,Add1,Hnrnpa2b1,Cfl1,Cdh13,Ctsd,Serpinh1,Rpl14,Agrn
GO Process	GO:0098761	Cellular response to interleukin-7	3	17	1.63	0.0182	10090.ENSMUSP00000026122,10090.ENSMUSP00000027123,10090.ENSMUSP00000028683	P4hb,Hspd1,Pdia3
GO Process	GO:1903522	Regulation of blood circulation	7	240	0.85	0.0182	10090.ENSMUSP00000005406,10090.ENSMUSP00000019514,10090.ENSMUSP00000039657,10090.ENSMUSP00000048425,10090.ENSMUSP00000109337,10090.ENSMUSP00000114144,10090.ENSMUSP00000137931	App,Calm3,Atp1a1,Pebp1,Tpm1,Gnao1,Agrn
GO Process	GO:0043086	Negative regulation of catalytic activity	12	776	0.57	0.0197	10090.ENSMUSP00000005406,10090.ENSMUSP00000021950,10090.ENSMUSP00000028938,10090.ENSMUSP00000031779,10090.ENSMUSP00000046530,10090.ENSMUSP00000048425,10090.ENSMUSP00000068971,10090.ENSMUSP00000075067,10090.ENSMUSP00000088493,10090.ENSMUSP00000091330,10090.ENSMUSP00000126390,10090.ENSMUSP00000137931	App,Dbn1,Cst3,Calu,Itih2,Pebp1,Serpinc1,Npm1,Nes,Cd109,Serpinh1,Agrn
GO Process	GO:0008016	Regulation of heart contraction	6	177	0.91	0.0224	10090.ENSMUSP00000019514,10090.ENSMUSP00000039657,10090.ENSMUSP00000048425,10090.ENSMUSP00000109337,10090.ENSMUSP00000114144,10090.ENSMUSP00000137931	Calm3,Atp1a1,Pebp1,Tpm1,Gnao1,Agrn
GO Process	GO:0051270	Regulation of cellular component movement	14	1048	0.51	0.0224	10090.ENSMUSP00000005406,10090.ENSMUSP00000018737,10090.ENSMUSP00000021554,10090.ENSMUSP00000021950,10090.ENSMUSP00000025379,10090.ENSMUSP00000029266,10090.ENSMUSP00000039657,10090.ENSMUSP00000042602,10090.ENSMUSP00000054499,10090.ENSMUSP00000092951,10090.ENSMUSP00000109337,10090.ENSMUSP00000112259,10090.ENSMUSP00000113527,10090.ENSMUSP00000137931	App,Sparc,Actn1,Dbn1,Dpysl3,Anxa5,Atp1a1,Apex1,Fn1,Pawr,Tpm1,Cfl1,Cdh13,Agrn
GO Process	GO:0006518	Peptide metabolic process	9	449	0.69	0.0226	10090.ENSMUSP00000008826,10090.ENSMUSP00000012348,10090.ENSMUSP00000024823,10090.ENSMUSP00000035105,10090.ENSMUSP00000048469,10090.ENSMUSP00000068328,10090.ENSMUSP00000099757,10090.ENSMUSP00000099909,10090.ENSMUSP00000131489	Rpl10,Gstm2,Glo1,Rpsa,Rpl10a,Nrd1,Rps8,Rps27a,Rpl14
GO Process	GO:0042981	Regulation of apoptotic process	17	1486	0.44	0.0235	10090.ENSMUSP00000005406,10090.ENSMUSP00000008826,10090.ENSMUSP00000020238,10090.ENSMUSP00000024823,10090.ENSMUSP00000026122,10090.ENSMUSP00000027123,10090.ENSMUSP00000028683,10090.ENSMUSP00000029266,10090.ENSMUSP00000037348,10090.ENSMUSP00000042602,10090.ENSMUSP00000043926,10090.ENSMUSP00000054499,10090.ENSMUSP00000075067,10090.ENSMUSP00000088493,10090.ENSMUSP00000092951,10090.ENSMUSP00000121203…	App,Rpl10,Hsp90b1,Glo1,P4hb,Hspd1,Pdia3,Anxa5,Acaa2,Apex1,Pnp,Fn1,Npm1,Nes,Pawr,Ctsd,Agrn
GO Process	GO:0007010	Cytoskeleton organization	14	1064	0.5	0.0241	10090.ENSMUSP00000003575,10090.ENSMUSP00000019514,10090.ENSMUSP00000020238,10090.ENSMUSP00000021554,10090.ENSMUSP00000021950,10090.ENSMUSP00000025379,10090.ENSMUSP00000060246,10090.ENSMUSP00000075067,10090.ENSMUSP00000090245,10090.ENSMUSP00000092951,10090.ENSMUSP00000097797,10090.ENSMUSP00000109337,10090.ENSMUSP00000109979,10090.ENSMUSP00000112259	Tpm4,Calm3,Hsp90b1,Actn1,Dbn1,Dpysl3,Tubb2a,Npm1,Marcks,Pawr,Sptan1,Tpm1,Add1,Cfl1
GO Process	GO:0010952	Positive regulation of peptidase activity	6	182	0.9	0.0241	10090.ENSMUSP00000005406,10090.ENSMUSP00000027123,10090.ENSMUSP00000027451,10090.ENSMUSP00000054499,10090.ENSMUSP00000092951,10090.ENSMUSP00000121203	App,Hspd1,Epha4,Fn1,Pawr,Ctsd
GO Process	GO:0051345	Positive regulation of hydrolase activity	11	682	0.59	0.0241	10090.ENSMUSP00000005406,10090.ENSMUSP00000019514,10090.ENSMUSP00000027123,10090.ENSMUSP00000027451,10090.ENSMUSP00000054499,10090.ENSMUSP00000062996,10090.ENSMUSP00000092951,10090.ENSMUSP00000109337,10090.ENSMUSP00000114144,10090.ENSMUSP00000121203,10090.ENSMUSP00000137931	App,Calm3,Hspd1,Epha4,Fn1,Gdi2,Pawr,Tpm1,Gnao1,Ctsd,Agrn
GO Process	GO:0032787	Monocarboxylic acid metabolic process	9	461	0.67	0.0248	10090.ENSMUSP00000005964,10090.ENSMUSP00000012348,10090.ENSMUSP00000020190,10090.ENSMUSP00000024823,10090.ENSMUSP00000030455,10090.ENSMUSP00000032373,10090.ENSMUSP00000037348,10090.ENSMUSP00000051709,10090.ENSMUSP00000099536	Adh5,Gstm2,Vnn3,Glo1,Akr1a1,Ldhb,Acaa2,Asrgl1,Aldoc
GO Process	GO:0045861	Negative regulation of proteolysis	8	361	0.73	0.0252	10090.ENSMUSP00000005406,10090.ENSMUSP00000027451,10090.ENSMUSP00000028938,10090.ENSMUSP00000046530,10090.ENSMUSP00000048425,10090.ENSMUSP00000068971,10090.ENSMUSP00000091330,10090.ENSMUSP00000126390	App,Epha4,Cst3,Itih2,Pebp1,Serpinc1,Cd109,Serpinh1
GO Process	GO:0045862	Positive regulation of proteolysis	8	363	0.73	0.0255	10090.ENSMUSP00000005406,10090.ENSMUSP00000027123,10090.ENSMUSP00000027451,10090.ENSMUSP00000054499,10090.ENSMUSP00000068328,10090.ENSMUSP00000092951,10090.ENSMUSP00000112259,10090.ENSMUSP00000121203	App,Hspd1,Epha4,Fn1,Nrd1,Pawr,Cfl1,Ctsd
GO Process	GO:0009719	Response to endogenous stimulus	16	1370	0.45	0.0264	10090.ENSMUSP00000005406,10090.ENSMUSP00000018737,10090.ENSMUSP00000019514,10090.ENSMUSP00000020238,10090.ENSMUSP00000021950,10090.ENSMUSP00000027123,10090.ENSMUSP00000027451,10090.ENSMUSP00000029266,10090.ENSMUSP00000034097,10090.ENSMUSP00000039657,10090.ENSMUSP00000042602,10090.ENSMUSP00000048425,10090.ENSMUSP00000083620,10090.ENSMUSP00000112259,10090.ENSMUSP00000113527,10090.ENSMUSP00000114144	App,Sparc,Calm3,Hsp90b1,Dbn1,Hspd1,Epha4,Anxa5,Got2,Atp1a1,Apex1,Pebp1,Col5a2,Cfl1,Cdh13,Gnao1
GO Process	GO:0050807	Regulation of synapse organization	7	275	0.79	0.0278	10090.ENSMUSP00000005406,10090.ENSMUSP00000018737,10090.ENSMUSP00000021950,10090.ENSMUSP00000027451,10090.ENSMUSP00000031249,10090.ENSMUSP00000112259,10090.ENSMUSP00000137931	App,Sparc,Dbn1,Epha4,Sparcl1,Cfl1,Agrn
GO Process	GO:0009611	Response to wounding	8	372	0.72	0.0288	10090.ENSMUSP00000018737,10090.ENSMUSP00000025379,10090.ENSMUSP00000028938,10090.ENSMUSP00000029266,10090.ENSMUSP00000048425,10090.ENSMUSP00000054499,10090.ENSMUSP00000068971,10090.ENSMUSP00000109337	Sparc,Dpysl3,Cst3,Anxa5,Pebp1,Fn1,Serpinc1,Tpm1
GO Process	GO:0034330	Cell junction organization	9	481	0.66	0.0304	10090.ENSMUSP00000005406,10090.ENSMUSP00000021554,10090.ENSMUSP00000021950,10090.ENSMUSP00000027451,10090.ENSMUSP00000031249,10090.ENSMUSP00000054499,10090.ENSMUSP00000112259,10090.ENSMUSP00000113527,10090.ENSMUSP00000137931	App,Actn1,Dbn1,Epha4,Sparcl1,Fn1,Cfl1,Cdh13,Agrn
GO Process	GO:0006979	Response to oxidative stress	8	395	0.69	0.0393	10090.ENSMUSP00000005406,10090.ENSMUSP00000022803,10090.ENSMUSP00000027123,10090.ENSMUSP00000028938,10090.ENSMUSP00000042602,10090.ENSMUSP00000048425,10090.ENSMUSP00000109337,10090.ENSMUSP00000112259	App,Psmb5,Hspd1,Cst3,Apex1,Pebp1,Tpm1,Cfl1
GO Process	GO:0010811	Positive regulation of cell-substrate adhesion	5	132	0.96	0.0393	10090.ENSMUSP00000021950,10090.ENSMUSP00000026122,10090.ENSMUSP00000054499,10090.ENSMUSP00000112259,10090.ENSMUSP00000113527	Dbn1,P4hb,Fn1,Cfl1,Cdh13
GO Process	GO:0046314	Phosphocreatine biosynthetic process	2	4	2.08	0.0393	10090.ENSMUSP00000001304,10090.ENSMUSP00000003643	Ckb,Ckm
GO Process	GO:0030163	Protein catabolic process	10	623	0.59	0.04	10090.ENSMUSP00000014913,10090.ENSMUSP00000017365,10090.ENSMUSP00000020238,10090.ENSMUSP00000022256,10090.ENSMUSP00000022803,10090.ENSMUSP00000028083,10090.ENSMUSP00000068328,10090.ENSMUSP00000099436,10090.ENSMUSP00000099909,10090.ENSMUSP00000121203	Psmb1,Psmd3,Hsp90b1,Psmd6,Psmb5,Psmb7,Nrd1,Psmb3,Rps27a,Ctsd
GO Process	GO:0042273	Ribosomal large subunit biogenesis	4	72	1.13	0.04	10090.ENSMUSP00000008826,10090.ENSMUSP00000048469,10090.ENSMUSP00000075067,10090.ENSMUSP00000131489	Rpl10,Rpl10a,Npm1,Rpl14
GO Process	GO:0032535	Regulation of cellular component size	8	402	0.68	0.0412	10090.ENSMUSP00000021950,10090.ENSMUSP00000034285,10090.ENSMUSP00000054499,10090.ENSMUSP00000075067,10090.ENSMUSP00000097797,10090.ENSMUSP00000109337,10090.ENSMUSP00000109979,10090.ENSMUSP00000112259	Dbn1,Cotl1,Fn1,Npm1,Sptan1,Tpm1,Add1,Cfl1
GO Process	GO:0044281	Small molecule metabolic process	16	1450	0.43	0.0412	10090.ENSMUSP00000005406,10090.ENSMUSP00000005826,10090.ENSMUSP00000005964,10090.ENSMUSP00000012348,10090.ENSMUSP00000020190,10090.ENSMUSP00000024756,10090.ENSMUSP00000024823,10090.ENSMUSP00000030455,10090.ENSMUSP00000032373,10090.ENSMUSP00000034097,10090.ENSMUSP00000037348,10090.ENSMUSP00000037454,10090.ENSMUSP00000043926,10090.ENSMUSP00000046530,10090.ENSMUSP00000051709,10090.ENSMUSP00000099536	App,Cs,Adh5,Gstm2,Vnn3,Enpp5,Glo1,Akr1a1,Ldhb,Got2,Acaa2,Npl,Pnp,Itih2,Asrgl1,Aldoc
GO Process	GO:0050808	Synapse organization	7	303	0.75	0.0412	10090.ENSMUSP00000005406,10090.ENSMUSP00000021554,10090.ENSMUSP00000021950,10090.ENSMUSP00000027451,10090.ENSMUSP00000031249,10090.ENSMUSP00000112259,10090.ENSMUSP00000137931	App,Actn1,Dbn1,Epha4,Sparcl1,Cfl1,Agrn
GO Process	GO:0014823	Response to activity	4	74	1.12	0.0419	10090.ENSMUSP00000027123,10090.ENSMUSP00000034097,10090.ENSMUSP00000048425,10090.ENSMUSP00000112259	Hspd1,Got2,Pebp1,Cfl1
GO Process	GO:0051128	Regulation of cellular component organization	22	2438	0.34	0.0441	10090.ENSMUSP00000005406,10090.ENSMUSP00000018737,10090.ENSMUSP00000019514,10090.ENSMUSP00000021950,10090.ENSMUSP00000025379,10090.ENSMUSP00000027451,10090.ENSMUSP00000028938,10090.ENSMUSP00000031249,10090.ENSMUSP00000034285,10090.ENSMUSP00000037348,10090.ENSMUSP00000048425,10090.ENSMUSP00000054499,10090.ENSMUSP00000075067,10090.ENSMUSP00000088493,10090.ENSMUSP00000097797,10090.ENSMUSP00000109337…	App,Sparc,Calm3,Dbn1,Dpysl3,Epha4,Cst3,Sparcl1,Cotl1,Acaa2,Pebp1,Fn1,Npm1,Nes,Sptan1,Tpm1,Add1,Hnrnpa2b1,Cfl1,Cdh13,Ap2a1,Agrn
GO Process	GO:0051693	Actin filament capping	3	31	1.37	0.0497	10090.ENSMUSP00000097797,10090.ENSMUSP00000109337,10090.ENSMUSP00000109979	Sptan1,Tpm1,Add1
GO Function	GO:0044877	Protein-containing complex binding	24	1411	0.62	7.13e-06	10090.ENSMUSP00000003575,10090.ENSMUSP00000005406,10090.ENSMUSP00000018737,10090.ENSMUSP00000021554,10090.ENSMUSP00000021950,10090.ENSMUSP00000026122,10090.ENSMUSP00000027123,10090.ENSMUSP00000031249,10090.ENSMUSP00000034285,10090.ENSMUSP00000035105,10090.ENSMUSP00000042602,10090.ENSMUSP00000054499,10090.ENSMUSP00000075067,10090.ENSMUSP00000088493,10090.ENSMUSP00000090245,10090.ENSMUSP00000097797…	Tpm4,App,Sparc,Actn1,Dbn1,P4hb,Hspd1,Sparcl1,Cotl1,Rpsa,Apex1,Fn1,Npm1,Nes,Marcks,Sptan1,Aldoc,Tpm1,Add1,Cfl1,Cdh13,Gnao1,Serpinh1,Ap2a1
GO Function	GO:0042802	Identical protein binding	26	1962	0.51	0.00011	10090.ENSMUSP00000001051,10090.ENSMUSP00000003575,10090.ENSMUSP00000005406,10090.ENSMUSP00000005964,10090.ENSMUSP00000012348,10090.ENSMUSP00000021554,10090.ENSMUSP00000022693,10090.ENSMUSP00000025379,10090.ENSMUSP00000027451,10090.ENSMUSP00000028683,10090.ENSMUSP00000028938,10090.ENSMUSP00000029266,10090.ENSMUSP00000032373,10090.ENSMUSP00000034097,10090.ENSMUSP00000037454,10090.ENSMUSP00000043926…	S100a6,Tpm4,App,Adh5,Gstm2,Actn1,Bmp1,Dpysl3,Epha4,Pdia3,Cst3,Anxa5,Ldhb,Got2,Npl,Pnp,Fn1,Serpinc1,Npm1,Marcks,Aldoc,Dnpep,Tpm1,Add1,Hnrnpa2b1,Cdh13
GO Function	GO:0008233	Peptidase activity	14	585	0.76	0.00016	10090.ENSMUSP00000014913,10090.ENSMUSP00000019268,10090.ENSMUSP00000022693,10090.ENSMUSP00000022803,10090.ENSMUSP00000028083,10090.ENSMUSP00000028332,10090.ENSMUSP00000028683,10090.ENSMUSP00000040222,10090.ENSMUSP00000051709,10090.ENSMUSP00000068328,10090.ENSMUSP00000075683,10090.ENSMUSP00000099436,10090.ENSMUSP00000109235,10090.ENSMUSP00000121203	Psmb1,Scrn1,Bmp1,Psmb5,Psmb7,Dpp7,Pdia3,Lap3,Asrgl1,Nrd1,Pepd,Psmb3,Dnpep,Ctsd
GO Function	GO:0070003	Threonine-type peptidase activity	5	26	1.67	0.00016	10090.ENSMUSP00000014913,10090.ENSMUSP00000022803,10090.ENSMUSP00000028083,10090.ENSMUSP00000051709,10090.ENSMUSP00000099436	Psmb1,Psmb5,Psmb7,Asrgl1,Psmb3
GO Function	GO:0005515	Protein binding	51	6764	0.26	0.00032	10090.ENSMUSP00000001051,10090.ENSMUSP00000001304,10090.ENSMUSP00000003575,10090.ENSMUSP00000005406,10090.ENSMUSP00000005964,10090.ENSMUSP00000012348,10090.ENSMUSP00000019514,10090.ENSMUSP00000020238,10090.ENSMUSP00000021554,10090.ENSMUSP00000021822,10090.ENSMUSP00000021950,10090.ENSMUSP00000022693,10090.ENSMUSP00000025379,10090.ENSMUSP00000026122,10090.ENSMUSP00000027123,10090.ENSMUSP00000027451…	S100a6,Ckb,Tpm4,App,Adh5,Gstm2,Calm3,Hsp90b1,Actn1,Ogn,Dbn1,Bmp1,Dpysl3,P4hb,Hspd1,Epha4,Pdia3,Cst3,Anxa5,Calu,Ldhb,Got2,Cotl1,Rpsa,Npl,Atp1a1,Apex1,Pnp,Pebp1,Fn1,Gdi2,Serpinc1,Npm1,Col5a2,Nes,Marcks,Cd109,Pawr,Sptan1,Aldoc,Rps27a,Dnpep,Tpm1,Add1,Hnrnpa2b1,Cfl1,Cdh13,Gnao1,Serpinh1,Ap2a1,Agrn
GO Function	GO:0019899	Enzyme binding	26	2277	0.44	0.00063	10090.ENSMUSP00000001304,10090.ENSMUSP00000005406,10090.ENSMUSP00000012348,10090.ENSMUSP00000019514,10090.ENSMUSP00000020238,10090.ENSMUSP00000026122,10090.ENSMUSP00000027123,10090.ENSMUSP00000027451,10090.ENSMUSP00000028938,10090.ENSMUSP00000029266,10090.ENSMUSP00000031779,10090.ENSMUSP00000032373,10090.ENSMUSP00000034097,10090.ENSMUSP00000034285,10090.ENSMUSP00000039657,10090.ENSMUSP00000048425…	Ckb,App,Gstm2,Calm3,Hsp90b1,P4hb,Hspd1,Epha4,Cst3,Anxa5,Calu,Ldhb,Got2,Cotl1,Atp1a1,Pebp1,Fn1,Gdi2,Serpinc1,Npm1,Marcks,Pawr,Rps27a,Hnrnpa2b1,Cfl1,Ap2a1
GO Function	GO:0003779	Actin binding	11	418	0.8	0.00069	10090.ENSMUSP00000003575,10090.ENSMUSP00000021554,10090.ENSMUSP00000021950,10090.ENSMUSP00000026122,10090.ENSMUSP00000034285,10090.ENSMUSP00000090245,10090.ENSMUSP00000092951,10090.ENSMUSP00000097797,10090.ENSMUSP00000109337,10090.ENSMUSP00000109979,10090.ENSMUSP00000112259	Tpm4,Actn1,Dbn1,P4hb,Cotl1,Marcks,Pawr,Sptan1,Tpm1,Add1,Cfl1
GO Function	GO:0008092	Cytoskeletal protein binding	16	947	0.61	0.00071	10090.ENSMUSP00000001051,10090.ENSMUSP00000003575,10090.ENSMUSP00000019514,10090.ENSMUSP00000021554,10090.ENSMUSP00000021950,10090.ENSMUSP00000025379,10090.ENSMUSP00000026122,10090.ENSMUSP00000034285,10090.ENSMUSP00000039657,10090.ENSMUSP00000090245,10090.ENSMUSP00000092951,10090.ENSMUSP00000097797,10090.ENSMUSP00000099536,10090.ENSMUSP00000109337,10090.ENSMUSP00000109979,10090.ENSMUSP00000112259	S100a6,Tpm4,Calm3,Actn1,Dbn1,Dpysl3,P4hb,Cotl1,Atp1a1,Marcks,Pawr,Sptan1,Aldoc,Tpm1,Add1,Cfl1
GO Function	GO:0004857	Enzyme inhibitor activity	10	352	0.84	0.00083	10090.ENSMUSP00000005406,10090.ENSMUSP00000028938,10090.ENSMUSP00000031779,10090.ENSMUSP00000046530,10090.ENSMUSP00000048425,10090.ENSMUSP00000068971,10090.ENSMUSP00000075067,10090.ENSMUSP00000091330,10090.ENSMUSP00000126390,10090.ENSMUSP00000137931	App,Cst3,Calu,Itih2,Pebp1,Serpinc1,Npm1,Cd109,Serpinh1,Agrn
GO Function	GO:0051015	Actin filament binding	8	200	0.99	0.00083	10090.ENSMUSP00000003575,10090.ENSMUSP00000021554,10090.ENSMUSP00000021950,10090.ENSMUSP00000034285,10090.ENSMUSP00000090245,10090.ENSMUSP00000109337,10090.ENSMUSP00000109979,10090.ENSMUSP00000112259	Tpm4,Actn1,Dbn1,Cotl1,Marcks,Tpm1,Add1,Cfl1
GO Function	GO:0004298	Threonine-type endopeptidase activity	4	21	1.66	0.00093	10090.ENSMUSP00000014913,10090.ENSMUSP00000022803,10090.ENSMUSP00000028083,10090.ENSMUSP00000099436	Psmb1,Psmb5,Psmb7,Psmb3
GO Function	GO:0061134	Peptidase regulator activity	8	215	0.95	0.001	10090.ENSMUSP00000005406,10090.ENSMUSP00000028938,10090.ENSMUSP00000046530,10090.ENSMUSP00000048425,10090.ENSMUSP00000054499,10090.ENSMUSP00000068971,10090.ENSMUSP00000091330,10090.ENSMUSP00000126390	App,Cst3,Itih2,Pebp1,Fn1,Serpinc1,Cd109,Serpinh1
GO Function	GO:0004867	Serine-type endopeptidase inhibitor activity	6	102	1.15	0.0014	10090.ENSMUSP00000005406,10090.ENSMUSP00000046530,10090.ENSMUSP00000048425,10090.ENSMUSP00000068971,10090.ENSMUSP00000091330,10090.ENSMUSP00000126390	App,Itih2,Pebp1,Serpinc1,Cd109,Serpinh1
GO Function	GO:0005198	Structural molecule activity	11	483	0.74	0.0014	10090.ENSMUSP00000008826,10090.ENSMUSP00000021554,10090.ENSMUSP00000035105,10090.ENSMUSP00000048469,10090.ENSMUSP00000060246,10090.ENSMUSP00000083620,10090.ENSMUSP00000099757,10090.ENSMUSP00000099909,10090.ENSMUSP00000109337,10090.ENSMUSP00000109979,10090.ENSMUSP00000131489	Rpl10,Actn1,Rpsa,Rpl10a,Tubb2a,Col5a2,Rps8,Rps27a,Tpm1,Add1,Rpl14
GO Function	GO:0030234	Enzyme regulator activity	15	927	0.59	0.0014	10090.ENSMUSP00000005406,10090.ENSMUSP00000017365,10090.ENSMUSP00000019514,10090.ENSMUSP00000022256,10090.ENSMUSP00000028938,10090.ENSMUSP00000031779,10090.ENSMUSP00000046530,10090.ENSMUSP00000048425,10090.ENSMUSP00000054499,10090.ENSMUSP00000062996,10090.ENSMUSP00000068971,10090.ENSMUSP00000075067,10090.ENSMUSP00000091330,10090.ENSMUSP00000126390,10090.ENSMUSP00000137931	App,Psmd3,Calm3,Psmd6,Cst3,Calu,Itih2,Pebp1,Fn1,Gdi2,Serpinc1,Npm1,Cd109,Serpinh1,Agrn
GO Function	GO:0043167	Ion binding	42	5439	0.27	0.0015	10090.ENSMUSP00000001051,10090.ENSMUSP00000001304,10090.ENSMUSP00000003575,10090.ENSMUSP00000003643,10090.ENSMUSP00000005406,10090.ENSMUSP00000005964,10090.ENSMUSP00000012348,10090.ENSMUSP00000018737,10090.ENSMUSP00000019514,10090.ENSMUSP00000020238,10090.ENSMUSP00000021554,10090.ENSMUSP00000022693,10090.ENSMUSP00000024756,10090.ENSMUSP00000024823,10090.ENSMUSP00000025379,10090.ENSMUSP00000027123…	S100a6,Ckb,Tpm4,Ckm,App,Adh5,Gstm2,Sparc,Calm3,Hsp90b1,Actn1,Bmp1,Enpp5,Glo1,Dpysl3,Hspd1,Epha4,Anxa5,Sparcl1,Calu,Got2,Qsox1,Atp1a1,Lap3,Apex1,Pnp,Pebp1,Fn1,Tubb2a,Nrd1,Serpinc1,Npm1,Pepd,Hspa4l,Col5a2,Sptan1,Rps27a,Dnpep,Cfl1,Cdh13,Gnao1,Agrn
GO Function	GO:0004866	Endopeptidase inhibitor activity	7	178	0.98	0.0022	10090.ENSMUSP00000005406,10090.ENSMUSP00000028938,10090.ENSMUSP00000046530,10090.ENSMUSP00000048425,10090.ENSMUSP00000068971,10090.ENSMUSP00000091330,10090.ENSMUSP00000126390	App,Cst3,Itih2,Pebp1,Serpinc1,Cd109,Serpinh1
GO Function	GO:0016787	Hydrolase activity	24	2263	0.41	0.0022	10090.ENSMUSP00000002007,10090.ENSMUSP00000014913,10090.ENSMUSP00000019268,10090.ENSMUSP00000020190,10090.ENSMUSP00000021390,10090.ENSMUSP00000022693,10090.ENSMUSP00000022803,10090.ENSMUSP00000024756,10090.ENSMUSP00000025379,10090.ENSMUSP00000028083,10090.ENSMUSP00000028332,10090.ENSMUSP00000028683,10090.ENSMUSP00000037348,10090.ENSMUSP00000039657,10090.ENSMUSP00000040222,10090.ENSMUSP00000042602…	Siae,Psmb1,Scrn1,Vnn3,Galc,Bmp1,Psmb5,Enpp5,Dpysl3,Psmb7,Dpp7,Pdia3,Acaa2,Atp1a1,Lap3,Apex1,Asrgl1,Tubb2a,Nrd1,Pepd,Psmb3,Dnpep,Gnao1,Ctsd
GO Function	GO:0003824	Catalytic activity	40	5224	0.27	0.0027	10090.ENSMUSP00000001304,10090.ENSMUSP00000002007,10090.ENSMUSP00000003643,10090.ENSMUSP00000005826,10090.ENSMUSP00000005964,10090.ENSMUSP00000012348,10090.ENSMUSP00000014913,10090.ENSMUSP00000019268,10090.ENSMUSP00000020190,10090.ENSMUSP00000021390,10090.ENSMUSP00000022693,10090.ENSMUSP00000022803,10090.ENSMUSP00000024756,10090.ENSMUSP00000024823,10090.ENSMUSP00000025379,10090.ENSMUSP00000026122…	Ckb,Siae,Ckm,Cs,Adh5,Gstm2,Psmb1,Scrn1,Vnn3,Galc,Bmp1,Psmb5,Enpp5,Glo1,Dpysl3,P4hb,Hspd1,Epha4,Psmb7,Dpp7,Pdia3,Akr1a1,Ldhb,Got2,Qsox1,Acaa2,Npl,Atp1a1,Lap3,Apex1,Pnp,Asrgl1,Tubb2a,Nrd1,Pepd,Psmb3,Aldoc,Dnpep,Gnao1,Ctsd
GO Function	GO:0005488	Binding	66	11199	0.15	0.003	10090.ENSMUSP00000001051,10090.ENSMUSP00000001304,10090.ENSMUSP00000003575,10090.ENSMUSP00000003643,10090.ENSMUSP00000005406,10090.ENSMUSP00000005964,10090.ENSMUSP00000012348,10090.ENSMUSP00000018737,10090.ENSMUSP00000019514,10090.ENSMUSP00000020238,10090.ENSMUSP00000021554,10090.ENSMUSP00000021822,10090.ENSMUSP00000021950,10090.ENSMUSP00000022693,10090.ENSMUSP00000024756,10090.ENSMUSP00000024823…	S100a6,Ckb,Tpm4,Ckm,App,Adh5,Gstm2,Sparc,Calm3,Hsp90b1,Actn1,Ogn,Dbn1,Bmp1,Enpp5,Glo1,Dpysl3,P4hb,Hspd1,Epha4,Pdia3,Cst3,Anxa5,Sparcl1,Calu,Ldhb,Got2,Cotl1,Rpsa,Qsox1,Npl,Atp1a1,Lap3,Apex1,Pnp,Pebp1,Rpl10a,Fn1,Tubb2a,Gdi2,Nrd1,Serpinc1,Npm1,Pepd,Hspa4l,Col5a2,Nes,Marcks,Cd109,Pawr,Sptan1,Aldoc,Rps27a,Hnrnph2,Dnpep,Tpm1,Add1,Hnrnpa2b1,Cfl1,Cdh13,Gnao1,Ctsd,Serpinh1,Ap2a1,Rpl14,Agrn
GO Function	GO:0004177	Aminopeptidase activity	4	43	1.35	0.0057	10090.ENSMUSP00000028332,10090.ENSMUSP00000040222,10090.ENSMUSP00000075683,10090.ENSMUSP00000109235	Dpp7,Lap3,Pepd,Dnpep
GO Function	GO:0005509	Calcium ion binding	11	599	0.65	0.0057	10090.ENSMUSP00000001051,10090.ENSMUSP00000018737,10090.ENSMUSP00000019514,10090.ENSMUSP00000021554,10090.ENSMUSP00000022693,10090.ENSMUSP00000029266,10090.ENSMUSP00000031249,10090.ENSMUSP00000031779,10090.ENSMUSP00000097797,10090.ENSMUSP00000113527,10090.ENSMUSP00000137931	S100a6,Sparc,Calm3,Actn1,Bmp1,Anxa5,Sparcl1,Calu,Sptan1,Cdh13,Agrn
GO Function	GO:0008238	Exopeptidase activity	5	90	1.13	0.0059	10090.ENSMUSP00000019268,10090.ENSMUSP00000028332,10090.ENSMUSP00000040222,10090.ENSMUSP00000075683,10090.ENSMUSP00000109235	Scrn1,Dpp7,Lap3,Pepd,Dnpep
GO Function	GO:0003735	Structural constituent of ribosome	6	155	0.97	0.0067	10090.ENSMUSP00000008826,10090.ENSMUSP00000035105,10090.ENSMUSP00000048469,10090.ENSMUSP00000099757,10090.ENSMUSP00000099909,10090.ENSMUSP00000131489	Rpl10,Rpsa,Rpl10a,Rps8,Rps27a,Rpl14
GO Function	GO:0003756	Protein disulfide isomerase activity	3	18	1.61	0.0101	10090.ENSMUSP00000026122,10090.ENSMUSP00000028683,10090.ENSMUSP00000035658	P4hb,Pdia3,Qsox1
GO Function	GO:0005102	Signaling receptor binding	17	1571	0.42	0.0255	10090.ENSMUSP00000005406,10090.ENSMUSP00000019514,10090.ENSMUSP00000020238,10090.ENSMUSP00000021554,10090.ENSMUSP00000021822,10090.ENSMUSP00000022693,10090.ENSMUSP00000026122,10090.ENSMUSP00000027451,10090.ENSMUSP00000028683,10090.ENSMUSP00000029266,10090.ENSMUSP00000048425,10090.ENSMUSP00000054499,10090.ENSMUSP00000088493,10090.ENSMUSP00000109979,10090.ENSMUSP00000112259,10090.ENSMUSP00000114144…	App,Calm3,Hsp90b1,Actn1,Ogn,Bmp1,P4hb,Epha4,Pdia3,Anxa5,Pebp1,Fn1,Nes,Add1,Cfl1,Gnao1,Ap2a1
GO Function	GO:0050750	Low-density lipoprotein particle receptor binding	3	29	1.4	0.0329	10090.ENSMUSP00000005406,10090.ENSMUSP00000020238,10090.ENSMUSP00000127842	App,Hsp90b1,Ap2a1
GO Function	GO:0004111	Creatine kinase activity	2	5	1.99	0.0361	10090.ENSMUSP00000001304,10090.ENSMUSP00000003643	Ckb,Ckm
GO Function	GO:0043168	Anion binding	23	2678	0.32	0.0451	10090.ENSMUSP00000001304,10090.ENSMUSP00000003643,10090.ENSMUSP00000005406,10090.ENSMUSP00000005964,10090.ENSMUSP00000012348,10090.ENSMUSP00000020238,10090.ENSMUSP00000025379,10090.ENSMUSP00000027123,10090.ENSMUSP00000027451,10090.ENSMUSP00000029266,10090.ENSMUSP00000034097,10090.ENSMUSP00000035658,10090.ENSMUSP00000039657,10090.ENSMUSP00000043926,10090.ENSMUSP00000048425,10090.ENSMUSP00000054499…	Ckb,Ckm,App,Adh5,Gstm2,Hsp90b1,Dpysl3,Hspd1,Epha4,Anxa5,Got2,Qsox1,Atp1a1,Pnp,Pebp1,Fn1,Tubb2a,Serpinc1,Npm1,Hspa4l,Cfl1,Gnao1,Agrn
GO Component	GO:0005576	Extracellular region	34	2229	0.57	9.14e-09	10090.ENSMUSP00000001051,10090.ENSMUSP00000001304,10090.ENSMUSP00000003643,10090.ENSMUSP00000005406,10090.ENSMUSP00000012348,10090.ENSMUSP00000018737,10090.ENSMUSP00000020190,10090.ENSMUSP00000020238,10090.ENSMUSP00000021822,10090.ENSMUSP00000022693,10090.ENSMUSP00000024756,10090.ENSMUSP00000025379,10090.ENSMUSP00000027123,10090.ENSMUSP00000028332,10090.ENSMUSP00000028683,10090.ENSMUSP00000028938…	S100a6,Ckb,Ckm,App,Gstm2,Sparc,Vnn3,Hsp90b1,Ogn,Bmp1,Enpp5,Dpysl3,Hspd1,Dpp7,Pdia3,Cst3,Anxa5,Sparcl1,Calu,Rpsa,Qsox1,Pnp,Itih2,Pebp1,Fn1,Serpinc1,Col5a2,Cd109,Hnrnpa2b1,Cfl1,Cdh13,Ctsd,Serpinh1,Agrn
GO Component	GO:0005737	Cytoplasm	74	10283	0.24	9.4e-09	10090.ENSMUSP00000001051,10090.ENSMUSP00000001304,10090.ENSMUSP00000002007,10090.ENSMUSP00000003575,10090.ENSMUSP00000003643,10090.ENSMUSP00000005406,10090.ENSMUSP00000005826,10090.ENSMUSP00000005964,10090.ENSMUSP00000008826,10090.ENSMUSP00000012348,10090.ENSMUSP00000014913,10090.ENSMUSP00000018737,10090.ENSMUSP00000019268,10090.ENSMUSP00000019514,10090.ENSMUSP00000020238,10090.ENSMUSP00000021390…	S100a6,Ckb,Siae,Tpm4,Ckm,App,Cs,Adh5,Rpl10,Gstm2,Psmb1,Sparc,Scrn1,Calm3,Hsp90b1,Galc,Actn1,Dbn1,Bmp1,Psmb5,Glo1,Tedc2,Dpysl3,P4hb,Hspd1,Epha4,Psmb7,Dpp7,Pdia3,Cst3,Anxa5,Akr1a1,Calu,Ldhb,Got2,Cotl1,Rpsa,Qsox1,Acaa2,Npl,Atp1a1,Lap3,Apex1,Pnp,Pebp1,Rpl10a,Asrgl1,Fn1,Tubb2a,Gdi2,Nrd1,Npm1,Hspa4l,Nes,Marcks,Cd109,Pawr,Sptan1,Psmb3,Aldoc,Rps8,Rps27a,Hnrnph2,Dnpep,Tpm1,Add1,Hnrnpa2b1,Cfl1,Cdh13,Ctsd,S…
GO Component	GO:0062023	Collagen-containing extracellular matrix	15	359	1.01	1.9e-08	10090.ENSMUSP00000001051,10090.ENSMUSP00000018737,10090.ENSMUSP00000021822,10090.ENSMUSP00000022693,10090.ENSMUSP00000028938,10090.ENSMUSP00000029266,10090.ENSMUSP00000031249,10090.ENSMUSP00000035105,10090.ENSMUSP00000046530,10090.ENSMUSP00000054499,10090.ENSMUSP00000068971,10090.ENSMUSP00000083620,10090.ENSMUSP00000121203,10090.ENSMUSP00000126390,10090.ENSMUSP00000137931	S100a6,Sparc,Ogn,Bmp1,Cst3,Anxa5,Sparcl1,Rpsa,Itih2,Fn1,Serpinc1,Col5a2,Ctsd,Serpinh1,Agrn
GO Component	GO:0043209	Myelin sheath	12	212	1.14	5.67e-08	10090.ENSMUSP00000001304,10090.ENSMUSP00000019514,10090.ENSMUSP00000027123,10090.ENSMUSP00000028683,10090.ENSMUSP00000032373,10090.ENSMUSP00000034097,10090.ENSMUSP00000039657,10090.ENSMUSP00000048425,10090.ENSMUSP00000062996,10090.ENSMUSP00000097797,10090.ENSMUSP00000099909,10090.ENSMUSP00000114144	Ckb,Calm3,Hspd1,Pdia3,Ldhb,Got2,Atp1a1,Pebp1,Gdi2,Sptan1,Rps27a,Gnao1
GO Component	GO:0005615	Extracellular space	24	1424	0.61	7.45e-07	10090.ENSMUSP00000001304,10090.ENSMUSP00000003643,10090.ENSMUSP00000005406,10090.ENSMUSP00000018737,10090.ENSMUSP00000020190,10090.ENSMUSP00000021822,10090.ENSMUSP00000022693,10090.ENSMUSP00000025379,10090.ENSMUSP00000027123,10090.ENSMUSP00000028683,10090.ENSMUSP00000028938,10090.ENSMUSP00000029266,10090.ENSMUSP00000031249,10090.ENSMUSP00000035658,10090.ENSMUSP00000048425,10090.ENSMUSP00000054499…	Ckb,Ckm,App,Sparc,Vnn3,Ogn,Bmp1,Dpysl3,Hspd1,Pdia3,Cst3,Anxa5,Sparcl1,Qsox1,Pebp1,Fn1,Serpinc1,Col5a2,Cd109,Hnrnpa2b1,Cdh13,Ctsd,Serpinh1,Agrn
GO Component	GO:0005829	Cytosol	38	3573	0.41	1.57e-06	10090.ENSMUSP00000001051,10090.ENSMUSP00000001304,10090.ENSMUSP00000005964,10090.ENSMUSP00000008826,10090.ENSMUSP00000012348,10090.ENSMUSP00000014913,10090.ENSMUSP00000019514,10090.ENSMUSP00000020238,10090.ENSMUSP00000021950,10090.ENSMUSP00000022803,10090.ENSMUSP00000024823,10090.ENSMUSP00000025379,10090.ENSMUSP00000026122,10090.ENSMUSP00000027123,10090.ENSMUSP00000028083,10090.ENSMUSP00000028332…	S100a6,Ckb,Adh5,Rpl10,Gstm2,Psmb1,Calm3,Hsp90b1,Dbn1,Psmb5,Glo1,Dpysl3,P4hb,Hspd1,Psmb7,Dpp7,Anxa5,Akr1a1,Ldhb,Cotl1,Rpsa,Lap3,Pnp,Rpl10a,Npm1,Hspa4l,Cd109,Psmb3,Aldoc,Rps8,Rps27a,Hnrnph2,Dnpep,Tpm1,Hnrnpa2b1,Cfl1,Rpl14,Agrn
GO Component	GO:0045202	Synapse	24	1492	0.59	1.57e-06	10090.ENSMUSP00000005406,10090.ENSMUSP00000008826,10090.ENSMUSP00000018737,10090.ENSMUSP00000019514,10090.ENSMUSP00000021554,10090.ENSMUSP00000021950,10090.ENSMUSP00000025379,10090.ENSMUSP00000027451,10090.ENSMUSP00000029266,10090.ENSMUSP00000030455,10090.ENSMUSP00000031249,10090.ENSMUSP00000035105,10090.ENSMUSP00000039657,10090.ENSMUSP00000048425,10090.ENSMUSP00000048469,10090.ENSMUSP00000062996…	App,Rpl10,Sparc,Calm3,Actn1,Dbn1,Dpysl3,Epha4,Anxa5,Akr1a1,Sparcl1,Rpsa,Atp1a1,Pebp1,Rpl10a,Gdi2,Aldoc,Hnrnph2,Add1,Hnrnpa2b1,Cfl1,Cdh13,Rpl14,Agrn
GO Component	GO:0005622	Intracellular	77	12596	0.17	3.74e-06	10090.ENSMUSP00000001051,10090.ENSMUSP00000001304,10090.ENSMUSP00000002007,10090.ENSMUSP00000003575,10090.ENSMUSP00000003643,10090.ENSMUSP00000005406,10090.ENSMUSP00000005826,10090.ENSMUSP00000005964,10090.ENSMUSP00000008826,10090.ENSMUSP00000012348,10090.ENSMUSP00000014913,10090.ENSMUSP00000017365,10090.ENSMUSP00000018737,10090.ENSMUSP00000019268,10090.ENSMUSP00000019514,10090.ENSMUSP00000020238…	S100a6,Ckb,Siae,Tpm4,Ckm,App,Cs,Adh5,Rpl10,Gstm2,Psmb1,Psmd3,Sparc,Scrn1,Calm3,Hsp90b1,Galc,Actn1,Dbn1,Psmd6,Bmp1,Psmb5,Glo1,Tedc2,Dpysl3,P4hb,Hspd1,Epha4,Psmb7,Dpp7,Pdia3,Cst3,Anxa5,Akr1a1,Calu,Ldhb,Got2,Cotl1,Rpsa,Qsox1,Acaa2,Npl,Atp1a1,Lap3,Apex1,Pnp,Pebp1,Rpl10a,Asrgl1,Fn1,Tubb2a,Gdi2,Nrd1,Npm1,Hspa4l,Nes,Marcks,Cd109,Pawr,Sptan1,Psmb3,Aldoc,Rps8,Rps27a,Hnrnph2,Dnpep,Tpm1,Add1,Hnrnpa2b1,Cfl1,…
GO Component	GO:0019774	Proteasome core complex, beta-subunit complex	4	11	1.94	5.97e-05	10090.ENSMUSP00000014913,10090.ENSMUSP00000022803,10090.ENSMUSP00000028083,10090.ENSMUSP00000099436	Psmb1,Psmb5,Psmb7,Psmb3
GO Component	GO:0000502	Proteasome complex	6	63	1.36	6.12e-05	10090.ENSMUSP00000014913,10090.ENSMUSP00000017365,10090.ENSMUSP00000022256,10090.ENSMUSP00000022803,10090.ENSMUSP00000028083,10090.ENSMUSP00000099436	Psmb1,Psmd3,Psmd6,Psmb5,Psmb7,Psmb3
GO Component	GO:0030054	Cell junction	25	2050	0.47	8.5e-05	10090.ENSMUSP00000005406,10090.ENSMUSP00000008826,10090.ENSMUSP00000018737,10090.ENSMUSP00000019514,10090.ENSMUSP00000021554,10090.ENSMUSP00000021950,10090.ENSMUSP00000025379,10090.ENSMUSP00000027451,10090.ENSMUSP00000029266,10090.ENSMUSP00000030455,10090.ENSMUSP00000031249,10090.ENSMUSP00000035105,10090.ENSMUSP00000039657,10090.ENSMUSP00000048425,10090.ENSMUSP00000048469,10090.ENSMUSP00000062996…	App,Rpl10,Sparc,Calm3,Actn1,Dbn1,Dpysl3,Epha4,Anxa5,Akr1a1,Sparcl1,Rpsa,Atp1a1,Pebp1,Rpl10a,Gdi2,Sptan1,Aldoc,Hnrnph2,Add1,Hnrnpa2b1,Cfl1,Cdh13,Rpl14,Agrn
GO Component	GO:0015629	Actin cytoskeleton	11	458	0.76	0.0004	10090.ENSMUSP00000003575,10090.ENSMUSP00000021554,10090.ENSMUSP00000021950,10090.ENSMUSP00000025379,10090.ENSMUSP00000034285,10090.ENSMUSP00000090245,10090.ENSMUSP00000092951,10090.ENSMUSP00000097797,10090.ENSMUSP00000109337,10090.ENSMUSP00000109979,10090.ENSMUSP00000112259	Tpm4,Actn1,Dbn1,Dpysl3,Cotl1,Marcks,Pawr,Sptan1,Tpm1,Add1,Cfl1
GO Component	GO:0022626	Cytosolic ribosome	6	99	1.17	0.00047	10090.ENSMUSP00000008826,10090.ENSMUSP00000035105,10090.ENSMUSP00000048469,10090.ENSMUSP00000099757,10090.ENSMUSP00000099909,10090.ENSMUSP00000131489	Rpl10,Rpsa,Rpl10a,Rps8,Rps27a,Rpl14
GO Component	GO:0030863	Cortical cytoskeleton	6	104	1.15	0.00058	10090.ENSMUSP00000003575,10090.ENSMUSP00000021554,10090.ENSMUSP00000021950,10090.ENSMUSP00000034285,10090.ENSMUSP00000097797,10090.ENSMUSP00000112259	Tpm4,Actn1,Dbn1,Cotl1,Sptan1,Cfl1
GO Component	GO:0030427	Site of polarized growth	8	232	0.92	0.00059	10090.ENSMUSP00000005406,10090.ENSMUSP00000019514,10090.ENSMUSP00000021950,10090.ENSMUSP00000025379,10090.ENSMUSP00000027451,10090.ENSMUSP00000034285,10090.ENSMUSP00000112259,10090.ENSMUSP00000137931	App,Calm3,Dbn1,Dpysl3,Epha4,Cotl1,Cfl1,Agrn
GO Component	GO:0044297	Cell body	14	836	0.61	0.00078	10090.ENSMUSP00000001304,10090.ENSMUSP00000005406,10090.ENSMUSP00000021950,10090.ENSMUSP00000025379,10090.ENSMUSP00000027451,10090.ENSMUSP00000028938,10090.ENSMUSP00000029266,10090.ENSMUSP00000034097,10090.ENSMUSP00000035105,10090.ENSMUSP00000048425,10090.ENSMUSP00000092951,10090.ENSMUSP00000110103,10090.ENSMUSP00000112259,10090.ENSMUSP00000114144	Ckb,App,Dbn1,Dpysl3,Epha4,Cst3,Anxa5,Got2,Rpsa,Pebp1,Pawr,Hnrnpa2b1,Cfl1,Gnao1
GO Component	GO:0110165	Cellular anatomical entity	82	15632	0.1	0.00078	10090.ENSMUSP00000001051,10090.ENSMUSP00000001304,10090.ENSMUSP00000002007,10090.ENSMUSP00000003575,10090.ENSMUSP00000003643,10090.ENSMUSP00000005406,10090.ENSMUSP00000005826,10090.ENSMUSP00000005964,10090.ENSMUSP00000008826,10090.ENSMUSP00000012348,10090.ENSMUSP00000014913,10090.ENSMUSP00000018737,10090.ENSMUSP00000019268,10090.ENSMUSP00000019514,10090.ENSMUSP00000020190,10090.ENSMUSP00000020238…	S100a6,Ckb,Siae,Tpm4,Ckm,App,Cs,Adh5,Rpl10,Gstm2,Psmb1,Sparc,Scrn1,Calm3,Vnn3,Hsp90b1,Galc,Actn1,Ogn,Dbn1,Bmp1,Psmb5,Enpp5,Glo1,Tedc2,Dpysl3,P4hb,Hspd1,Epha4,Psmb7,Dpp7,Pdia3,Cst3,Anxa5,Akr1a1,Sparcl1,Calu,Ldhb,Got2,Cotl1,Rpsa,Qsox1,Acaa2,Npl,Atp1a1,Lap3,Apex1,Pnp,Itih2,Pebp1,Rpl10a,Asrgl1,Fn1,Tubb2a,Gdi2,Nrd1,Serpinc1,Npm1,Hspa4l,Col5a2,Nes,Marcks,Cd109,Pawr,Sptan1,Psmb3,Aldoc,Rps8,Rps27a,Hnrnph…
GO Component	GO:0120025	Plasma membrane bounded cell projection	25	2387	0.4	0.00078	10090.ENSMUSP00000001051,10090.ENSMUSP00000001304,10090.ENSMUSP00000005406,10090.ENSMUSP00000019514,10090.ENSMUSP00000021554,10090.ENSMUSP00000021950,10090.ENSMUSP00000024930,10090.ENSMUSP00000025379,10090.ENSMUSP00000026122,10090.ENSMUSP00000027451,10090.ENSMUSP00000028938,10090.ENSMUSP00000029266,10090.ENSMUSP00000039657,10090.ENSMUSP00000048425,10090.ENSMUSP00000092951,10090.ENSMUSP00000097797…	S100a6,Ckb,App,Calm3,Actn1,Dbn1,Tedc2,Dpysl3,P4hb,Epha4,Cst3,Anxa5,Atp1a1,Pebp1,Pawr,Sptan1,Aldoc,Tpm1,Add1,Hnrnpa2b1,Cfl1,Cdh13,Gnao1,Ap2a1,Agrn
GO Component	GO:0044391	Ribosomal subunit	7	181	0.97	0.00093	10090.ENSMUSP00000008826,10090.ENSMUSP00000035105,10090.ENSMUSP00000048469,10090.ENSMUSP00000075067,10090.ENSMUSP00000099757,10090.ENSMUSP00000099909,10090.ENSMUSP00000131489	Rpl10,Rpsa,Rpl10a,Npm1,Rps8,Rps27a,Rpl14
GO Component	GO:0043229	Intracellular organelle	66	11084	0.16	0.00094	10090.ENSMUSP00000001051,10090.ENSMUSP00000001304,10090.ENSMUSP00000002007,10090.ENSMUSP00000003575,10090.ENSMUSP00000005406,10090.ENSMUSP00000005826,10090.ENSMUSP00000005964,10090.ENSMUSP00000008826,10090.ENSMUSP00000014913,10090.ENSMUSP00000018737,10090.ENSMUSP00000019268,10090.ENSMUSP00000019514,10090.ENSMUSP00000020238,10090.ENSMUSP00000021390,10090.ENSMUSP00000021554,10090.ENSMUSP00000021950…	S100a6,Ckb,Siae,Tpm4,App,Cs,Adh5,Rpl10,Psmb1,Sparc,Scrn1,Calm3,Hsp90b1,Galc,Actn1,Dbn1,Bmp1,Psmb5,Glo1,Tedc2,Dpysl3,P4hb,Hspd1,Epha4,Psmb7,Dpp7,Pdia3,Cst3,Anxa5,Calu,Ldhb,Got2,Cotl1,Rpsa,Qsox1,Acaa2,Atp1a1,Lap3,Apex1,Pnp,Pebp1,Rpl10a,Fn1,Tubb2a,Gdi2,Nrd1,Npm1,Hspa4l,Nes,Marcks,Pawr,Sptan1,Psmb3,Aldoc,Rps8,Rps27a,Hnrnph2,Tpm1,Add1,Hnrnpa2b1,Cfl1,Ctsd,Serpinh1,Ap2a1,Rpl14,Agrn
GO Component	GO:0030424	Axon	13	791	0.6	0.0015	10090.ENSMUSP00000005406,10090.ENSMUSP00000019514,10090.ENSMUSP00000021950,10090.ENSMUSP00000025379,10090.ENSMUSP00000027451,10090.ENSMUSP00000028938,10090.ENSMUSP00000029266,10090.ENSMUSP00000048425,10090.ENSMUSP00000092951,10090.ENSMUSP00000097797,10090.ENSMUSP00000099536,10090.ENSMUSP00000112259,10090.ENSMUSP00000137931	App,Calm3,Dbn1,Dpysl3,Epha4,Cst3,Anxa5,Pebp1,Pawr,Sptan1,Aldoc,Cfl1,Agrn
GO Component	GO:0043005	Neuron projection	19	1583	0.46	0.0015	10090.ENSMUSP00000001304,10090.ENSMUSP00000005406,10090.ENSMUSP00000019514,10090.ENSMUSP00000021554,10090.ENSMUSP00000021950,10090.ENSMUSP00000025379,10090.ENSMUSP00000027451,10090.ENSMUSP00000028938,10090.ENSMUSP00000029266,10090.ENSMUSP00000048425,10090.ENSMUSP00000092951,10090.ENSMUSP00000097797,10090.ENSMUSP00000099536,10090.ENSMUSP00000109979,10090.ENSMUSP00000110103,10090.ENSMUSP00000112259…	Ckb,App,Calm3,Actn1,Dbn1,Dpysl3,Epha4,Cst3,Anxa5,Pebp1,Pawr,Sptan1,Aldoc,Add1,Hnrnpa2b1,Cfl1,Cdh13,Gnao1,Agrn
GO Component	GO:0032432	Actin filament bundle	5	81	1.17	0.0017	10090.ENSMUSP00000003575,10090.ENSMUSP00000021554,10090.ENSMUSP00000090245,10090.ENSMUSP00000109337,10090.ENSMUSP00000112259	Tpm4,Actn1,Marcks,Tpm1,Cfl1
GO Component	GO:0005739	Mitochondrion	20	1776	0.44	0.0019	10090.ENSMUSP00000001304,10090.ENSMUSP00000005406,10090.ENSMUSP00000005826,10090.ENSMUSP00000005964,10090.ENSMUSP00000019514,10090.ENSMUSP00000021390,10090.ENSMUSP00000027123,10090.ENSMUSP00000027451,10090.ENSMUSP00000028683,10090.ENSMUSP00000032373,10090.ENSMUSP00000034097,10090.ENSMUSP00000037348,10090.ENSMUSP00000040222,10090.ENSMUSP00000042602,10090.ENSMUSP00000048425,10090.ENSMUSP00000048469…	Ckb,App,Cs,Adh5,Calm3,Galc,Hspd1,Epha4,Pdia3,Ldhb,Got2,Acaa2,Lap3,Apex1,Pebp1,Rpl10a,Nrd1,Aldoc,Cfl1,Ctsd
GO Component	GO:0005911	Cell-cell junction	10	489	0.7	0.0021	10090.ENSMUSP00000005406,10090.ENSMUSP00000021554,10090.ENSMUSP00000021950,10090.ENSMUSP00000027451,10090.ENSMUSP00000029266,10090.ENSMUSP00000039657,10090.ENSMUSP00000097797,10090.ENSMUSP00000109979,10090.ENSMUSP00000112259,10090.ENSMUSP00000113527	App,Actn1,Dbn1,Epha4,Anxa5,Atp1a1,Sptan1,Add1,Cfl1,Cdh13
GO Component	GO:0036477	Somatodendritic compartment	15	1080	0.53	0.0021	10090.ENSMUSP00000001304,10090.ENSMUSP00000005406,10090.ENSMUSP00000021554,10090.ENSMUSP00000021950,10090.ENSMUSP00000027451,10090.ENSMUSP00000028938,10090.ENSMUSP00000029266,10090.ENSMUSP00000034097,10090.ENSMUSP00000035105,10090.ENSMUSP00000048425,10090.ENSMUSP00000092951,10090.ENSMUSP00000109979,10090.ENSMUSP00000110103,10090.ENSMUSP00000112259,10090.ENSMUSP00000114144	Ckb,App,Actn1,Dbn1,Epha4,Cst3,Anxa5,Got2,Rpsa,Pebp1,Pawr,Add1,Hnrnpa2b1,Cfl1,Gnao1
GO Component	GO:0030426	Growth cone	7	224	0.88	0.0024	10090.ENSMUSP00000005406,10090.ENSMUSP00000019514,10090.ENSMUSP00000021950,10090.ENSMUSP00000025379,10090.ENSMUSP00000027451,10090.ENSMUSP00000112259,10090.ENSMUSP00000137931	App,Calm3,Dbn1,Dpysl3,Epha4,Cfl1,Agrn
GO Component	GO:0150034	Distal axon	9	399	0.74	0.0024	10090.ENSMUSP00000005406,10090.ENSMUSP00000019514,10090.ENSMUSP00000021950,10090.ENSMUSP00000025379,10090.ENSMUSP00000027451,10090.ENSMUSP00000029266,10090.ENSMUSP00000048425,10090.ENSMUSP00000112259,10090.ENSMUSP00000137931	App,Calm3,Dbn1,Dpysl3,Epha4,Anxa5,Pebp1,Cfl1,Agrn
GO Component	GO:0031982	Vesicle	21	2007	0.4	0.0028	10090.ENSMUSP00000005406,10090.ENSMUSP00000018737,10090.ENSMUSP00000019514,10090.ENSMUSP00000020238,10090.ENSMUSP00000021554,10090.ENSMUSP00000022693,10090.ENSMUSP00000026122,10090.ENSMUSP00000027123,10090.ENSMUSP00000027451,10090.ENSMUSP00000028332,10090.ENSMUSP00000028683,10090.ENSMUSP00000028938,10090.ENSMUSP00000029266,10090.ENSMUSP00000031779,10090.ENSMUSP00000035658,10090.ENSMUSP00000039657…	App,Sparc,Calm3,Hsp90b1,Actn1,Bmp1,P4hb,Hspd1,Epha4,Dpp7,Pdia3,Cst3,Anxa5,Calu,Qsox1,Atp1a1,Pebp1,Fn1,Hnrnpa2b1,Ctsd,Ap2a1
GO Component	GO:0043025	Neuronal cell body	12	743	0.59	0.0029	10090.ENSMUSP00000001304,10090.ENSMUSP00000005406,10090.ENSMUSP00000021950,10090.ENSMUSP00000027451,10090.ENSMUSP00000028938,10090.ENSMUSP00000029266,10090.ENSMUSP00000034097,10090.ENSMUSP00000035105,10090.ENSMUSP00000048425,10090.ENSMUSP00000092951,10090.ENSMUSP00000110103,10090.ENSMUSP00000112259	Ckb,App,Dbn1,Epha4,Cst3,Anxa5,Got2,Rpsa,Pebp1,Pawr,Hnrnpa2b1,Cfl1
GO Component	GO:0098794	Postsynapse	12	761	0.58	0.0034	10090.ENSMUSP00000005406,10090.ENSMUSP00000021554,10090.ENSMUSP00000021950,10090.ENSMUSP00000027451,10090.ENSMUSP00000039657,10090.ENSMUSP00000048469,10090.ENSMUSP00000099536,10090.ENSMUSP00000108828,10090.ENSMUSP00000109979,10090.ENSMUSP00000110103,10090.ENSMUSP00000112259,10090.ENSMUSP00000131489	App,Actn1,Dbn1,Epha4,Atp1a1,Rpl10a,Aldoc,Hnrnph2,Add1,Hnrnpa2b1,Cfl1,Rpl14
GO Component	GO:0005856	Cytoskeleton	21	2060	0.39	0.0035	10090.ENSMUSP00000003575,10090.ENSMUSP00000005406,10090.ENSMUSP00000019514,10090.ENSMUSP00000021554,10090.ENSMUSP00000021950,10090.ENSMUSP00000022803,10090.ENSMUSP00000024930,10090.ENSMUSP00000025379,10090.ENSMUSP00000026122,10090.ENSMUSP00000034285,10090.ENSMUSP00000042602,10090.ENSMUSP00000043926,10090.ENSMUSP00000060246,10090.ENSMUSP00000075067,10090.ENSMUSP00000088493,10090.ENSMUSP00000090245…	Tpm4,App,Calm3,Actn1,Dbn1,Psmb5,Tedc2,Dpysl3,P4hb,Cotl1,Apex1,Pnp,Tubb2a,Npm1,Nes,Marcks,Pawr,Sptan1,Tpm1,Add1,Cfl1
GO Component	GO:0042470	Melanosome	5	102	1.07	0.0035	10090.ENSMUSP00000020238,10090.ENSMUSP00000026122,10090.ENSMUSP00000028683,10090.ENSMUSP00000031779,10090.ENSMUSP00000121203	Hsp90b1,P4hb,Pdia3,Calu,Ctsd
GO Component	GO:0005604	Basement membrane	5	105	1.06	0.0037	10090.ENSMUSP00000018737,10090.ENSMUSP00000028938,10090.ENSMUSP00000035105,10090.ENSMUSP00000054499,10090.ENSMUSP00000137931	Sparc,Cst3,Rpsa,Fn1,Agrn
GO Component	GO:0005783	Endoplasmic reticulum	16	1311	0.47	0.0037	10090.ENSMUSP00000005406,10090.ENSMUSP00000008826,10090.ENSMUSP00000020238,10090.ENSMUSP00000026122,10090.ENSMUSP00000027123,10090.ENSMUSP00000027451,10090.ENSMUSP00000028683,10090.ENSMUSP00000028938,10090.ENSMUSP00000029266,10090.ENSMUSP00000031779,10090.ENSMUSP00000035658,10090.ENSMUSP00000039657,10090.ENSMUSP00000042602,10090.ENSMUSP00000048425,10090.ENSMUSP00000099757,10090.ENSMUSP00000126390	App,Rpl10,Hsp90b1,P4hb,Hspd1,Epha4,Pdia3,Cst3,Anxa5,Calu,Qsox1,Atp1a1,Apex1,Pebp1,Rps8,Serpinh1
GO Component	GO:0030175	Filopodium	5	111	1.04	0.0045	10090.ENSMUSP00000005406,10090.ENSMUSP00000021950,10090.ENSMUSP00000027451,10090.ENSMUSP00000112259,10090.ENSMUSP00000127842	App,Dbn1,Epha4,Cfl1,Ap2a1
GO Component	GO:0014704	Intercalated disc	4	58	1.22	0.0047	10090.ENSMUSP00000021554,10090.ENSMUSP00000029266,10090.ENSMUSP00000039657,10090.ENSMUSP00000097797	Actn1,Anxa5,Atp1a1,Sptan1
GO Component	GO:0043231	Intracellular membrane-bounded organelle	57	9507	0.16	0.0053	10090.ENSMUSP00000001051,10090.ENSMUSP00000001304,10090.ENSMUSP00000002007,10090.ENSMUSP00000005406,10090.ENSMUSP00000005826,10090.ENSMUSP00000005964,10090.ENSMUSP00000008826,10090.ENSMUSP00000014913,10090.ENSMUSP00000018737,10090.ENSMUSP00000019268,10090.ENSMUSP00000019514,10090.ENSMUSP00000020238,10090.ENSMUSP00000021390,10090.ENSMUSP00000021554,10090.ENSMUSP00000022693,10090.ENSMUSP00000022803…	S100a6,Ckb,Siae,App,Cs,Adh5,Rpl10,Psmb1,Sparc,Scrn1,Calm3,Hsp90b1,Galc,Actn1,Bmp1,Psmb5,Glo1,P4hb,Hspd1,Epha4,Psmb7,Dpp7,Pdia3,Cst3,Anxa5,Calu,Ldhb,Got2,Cotl1,Rpsa,Qsox1,Acaa2,Atp1a1,Lap3,Apex1,Pnp,Pebp1,Rpl10a,Fn1,Gdi2,Nrd1,Npm1,Hspa4l,Marcks,Pawr,Sptan1,Psmb3,Aldoc,Rps8,Rps27a,Hnrnph2,Add1,Hnrnpa2b1,Cfl1,Ctsd,Serpinh1,Agrn
GO Component	GO:0005788	Endoplasmic reticulum lumen	5	118	1.01	0.0056	10090.ENSMUSP00000020238,10090.ENSMUSP00000026122,10090.ENSMUSP00000028683,10090.ENSMUSP00000031779,10090.ENSMUSP00000126390	Hsp90b1,P4hb,Pdia3,Calu,Serpinh1
GO Component	GO:0099524	Postsynaptic cytosol	3	26	1.45	0.008	10090.ENSMUSP00000021950,10090.ENSMUSP00000099536,10090.ENSMUSP00000110103	Dbn1,Aldoc,Hnrnpa2b1
GO Component	GO:0030864	Cortical actin cytoskeleton	4	70	1.14	0.0085	10090.ENSMUSP00000021950,10090.ENSMUSP00000034285,10090.ENSMUSP00000097797,10090.ENSMUSP00000112259	Dbn1,Cotl1,Sptan1,Cfl1
GO Component	GO:0098978	Glutamatergic synapse	9	501	0.64	0.0085	10090.ENSMUSP00000018737,10090.ENSMUSP00000021554,10090.ENSMUSP00000021950,10090.ENSMUSP00000027451,10090.ENSMUSP00000031249,10090.ENSMUSP00000035105,10090.ENSMUSP00000110103,10090.ENSMUSP00000112259,10090.ENSMUSP00000137931	Sparc,Actn1,Dbn1,Epha4,Sparcl1,Rpsa,Hnrnpa2b1,Cfl1,Agrn
GO Component	GO:0015935	Small ribosomal subunit	4	72	1.13	0.0087	10090.ENSMUSP00000035105,10090.ENSMUSP00000075067,10090.ENSMUSP00000099757,10090.ENSMUSP00000099909	Rpsa,Npm1,Rps8,Rps27a
GO Component	GO:0045121	Membrane raft	8	396	0.69	0.0087	10090.ENSMUSP00000005406,10090.ENSMUSP00000027123,10090.ENSMUSP00000032373,10090.ENSMUSP00000039657,10090.ENSMUSP00000109979,10090.ENSMUSP00000113527,10090.ENSMUSP00000121203,10090.ENSMUSP00000126390	App,Hspd1,Ldhb,Atp1a1,Add1,Cdh13,Ctsd,Serpinh1
GO Component	GO:0043197	Dendritic spine	6	212	0.84	0.0089	10090.ENSMUSP00000005406,10090.ENSMUSP00000021554,10090.ENSMUSP00000021950,10090.ENSMUSP00000027451,10090.ENSMUSP00000109979,10090.ENSMUSP00000112259	App,Actn1,Dbn1,Epha4,Add1,Cfl1
GO Component	GO:0071944	Cell periphery	34	4668	0.25	0.0094	10090.ENSMUSP00000001051,10090.ENSMUSP00000003575,10090.ENSMUSP00000005406,10090.ENSMUSP00000012348,10090.ENSMUSP00000019514,10090.ENSMUSP00000020190,10090.ENSMUSP00000020238,10090.ENSMUSP00000021554,10090.ENSMUSP00000021950,10090.ENSMUSP00000024756,10090.ENSMUSP00000024823,10090.ENSMUSP00000026122,10090.ENSMUSP00000027123,10090.ENSMUSP00000027451,10090.ENSMUSP00000028683,10090.ENSMUSP00000028938…	S100a6,Tpm4,App,Gstm2,Calm3,Vnn3,Hsp90b1,Actn1,Dbn1,Enpp5,Glo1,P4hb,Hspd1,Epha4,Pdia3,Cst3,Anxa5,Akr1a1,Got2,Cotl1,Rpsa,Atp1a1,Fn1,Marcks,Cd109,Pawr,Sptan1,Tpm1,Add1,Cfl1,Cdh13,Gnao1,Ap2a1,Agrn
GO Component	GO:0032991	Protein-containing complex	35	4895	0.24	0.01	10090.ENSMUSP00000005406,10090.ENSMUSP00000008826,10090.ENSMUSP00000012348,10090.ENSMUSP00000014913,10090.ENSMUSP00000017365,10090.ENSMUSP00000019514,10090.ENSMUSP00000020238,10090.ENSMUSP00000022256,10090.ENSMUSP00000022803,10090.ENSMUSP00000025379,10090.ENSMUSP00000026122,10090.ENSMUSP00000027123,10090.ENSMUSP00000027451,10090.ENSMUSP00000028083,10090.ENSMUSP00000028683,10090.ENSMUSP00000034097…	App,Rpl10,Gstm2,Psmb1,Psmd3,Calm3,Hsp90b1,Psmd6,Psmb5,Dpysl3,P4hb,Hspd1,Epha4,Psmb7,Pdia3,Got2,Rpsa,Atp1a1,Apex1,Rpl10a,Fn1,Npm1,Col5a2,Sptan1,Psmb3,Rps8,Rps27a,Hnrnph2,Tpm1,Add1,Hnrnpa2b1,Cdh13,Gnao1,Ap2a1,Rpl14
GO Component	GO:0005938	Cell cortex	7	322	0.72	0.0116	10090.ENSMUSP00000003575,10090.ENSMUSP00000021554,10090.ENSMUSP00000021950,10090.ENSMUSP00000034285,10090.ENSMUSP00000090245,10090.ENSMUSP00000097797,10090.ENSMUSP00000112259	Tpm4,Actn1,Dbn1,Cotl1,Marcks,Sptan1,Cfl1
GO Component	GO:0070062	Extracellular exosome	4	81	1.08	0.0116	10090.ENSMUSP00000027123,10090.ENSMUSP00000035658,10090.ENSMUSP00000054499,10090.ENSMUSP00000110103	Hspd1,Qsox1,Fn1,Hnrnpa2b1
GO Component	GO:0031252	Cell leading edge	8	438	0.65	0.0135	10090.ENSMUSP00000001051,10090.ENSMUSP00000005406,10090.ENSMUSP00000021554,10090.ENSMUSP00000021950,10090.ENSMUSP00000025379,10090.ENSMUSP00000026122,10090.ENSMUSP00000109337,10090.ENSMUSP00000112259	S100a6,App,Actn1,Dbn1,Dpysl3,P4hb,Tpm1,Cfl1
GO Component	GO:0043292	Contractile fiber	6	237	0.79	0.0135	10090.ENSMUSP00000019514,10090.ENSMUSP00000021554,10090.ENSMUSP00000028938,10090.ENSMUSP00000029266,10090.ENSMUSP00000097797,10090.ENSMUSP00000109337	Calm3,Actn1,Cst3,Anxa5,Sptan1,Tpm1
GO Component	GO:0005790	Smooth endoplasmic reticulum	3	36	1.31	0.0144	10090.ENSMUSP00000005406,10090.ENSMUSP00000020238,10090.ENSMUSP00000028683	App,Hsp90b1,Pdia3
GO Component	GO:0033018	Sarcoplasmic reticulum lumen	2	7	1.84	0.0152	10090.ENSMUSP00000020238,10090.ENSMUSP00000031779	Hsp90b1,Calu
GO Component	GO:0043232	Intracellular non-membrane-bounded organelle	30	4035	0.26	0.0152	10090.ENSMUSP00000003575,10090.ENSMUSP00000005406,10090.ENSMUSP00000008826,10090.ENSMUSP00000019514,10090.ENSMUSP00000021554,10090.ENSMUSP00000021950,10090.ENSMUSP00000022803,10090.ENSMUSP00000024930,10090.ENSMUSP00000025379,10090.ENSMUSP00000026122,10090.ENSMUSP00000028938,10090.ENSMUSP00000029266,10090.ENSMUSP00000034285,10090.ENSMUSP00000035105,10090.ENSMUSP00000042602,10090.ENSMUSP00000043926…	Tpm4,App,Rpl10,Calm3,Actn1,Dbn1,Psmb5,Tedc2,Dpysl3,P4hb,Cst3,Anxa5,Cotl1,Rpsa,Apex1,Pnp,Rpl10a,Tubb2a,Npm1,Nes,Marcks,Pawr,Sptan1,Rps8,Rps27a,Tpm1,Add1,Hnrnpa2b1,Cfl1,Rpl14
GO Component	GO:0022627	Cytosolic small ribosomal subunit	3	41	1.25	0.0188	10090.ENSMUSP00000035105,10090.ENSMUSP00000099757,10090.ENSMUSP00000099909	Rpsa,Rps8,Rps27a
GO Component	GO:0099503	Secretory vesicle	9	592	0.57	0.0193	10090.ENSMUSP00000005406,10090.ENSMUSP00000018737,10090.ENSMUSP00000019514,10090.ENSMUSP00000021554,10090.ENSMUSP00000027123,10090.ENSMUSP00000028683,10090.ENSMUSP00000029266,10090.ENSMUSP00000048425,10090.ENSMUSP00000127842	App,Sparc,Calm3,Actn1,Hspd1,Pdia3,Anxa5,Pebp1,Ap2a1
GO Component	GO:0044295	Axonal growth cone	3	42	1.24	0.0194	10090.ENSMUSP00000021950,10090.ENSMUSP00000027451,10090.ENSMUSP00000137931	Dbn1,Epha4,Agrn
GO Component	GO:0005886	Plasma membrane	32	4531	0.23	0.0201	10090.ENSMUSP00000001051,10090.ENSMUSP00000005406,10090.ENSMUSP00000012348,10090.ENSMUSP00000019514,10090.ENSMUSP00000020190,10090.ENSMUSP00000020238,10090.ENSMUSP00000021554,10090.ENSMUSP00000021950,10090.ENSMUSP00000024756,10090.ENSMUSP00000024823,10090.ENSMUSP00000026122,10090.ENSMUSP00000027123,10090.ENSMUSP00000027451,10090.ENSMUSP00000028683,10090.ENSMUSP00000028938,10090.ENSMUSP00000029266…	S100a6,App,Gstm2,Calm3,Vnn3,Hsp90b1,Actn1,Dbn1,Enpp5,Glo1,P4hb,Hspd1,Epha4,Pdia3,Cst3,Anxa5,Akr1a1,Got2,Cotl1,Rpsa,Atp1a1,Fn1,Cd109,Pawr,Sptan1,Tpm1,Add1,Cfl1,Cdh13,Gnao1,Ap2a1,Agrn
GO Component	GO:0099512	Supramolecular fiber	11	861	0.49	0.0201	10090.ENSMUSP00000003575,10090.ENSMUSP00000019514,10090.ENSMUSP00000021554,10090.ENSMUSP00000025379,10090.ENSMUSP00000028938,10090.ENSMUSP00000029266,10090.ENSMUSP00000060246,10090.ENSMUSP00000083620,10090.ENSMUSP00000088493,10090.ENSMUSP00000097797,10090.ENSMUSP00000109337	Tpm4,Calm3,Actn1,Dpysl3,Cst3,Anxa5,Tubb2a,Col5a2,Nes,Sptan1,Tpm1
GO Component	GO:0043227	Membrane-bounded organelle	58	10370	0.13	0.022	10090.ENSMUSP00000001051,10090.ENSMUSP00000001304,10090.ENSMUSP00000002007,10090.ENSMUSP00000005406,10090.ENSMUSP00000005826,10090.ENSMUSP00000005964,10090.ENSMUSP00000008826,10090.ENSMUSP00000014913,10090.ENSMUSP00000018737,10090.ENSMUSP00000019268,10090.ENSMUSP00000019514,10090.ENSMUSP00000020238,10090.ENSMUSP00000021390,10090.ENSMUSP00000021554,10090.ENSMUSP00000022693,10090.ENSMUSP00000022803…	S100a6,Ckb,Siae,App,Cs,Adh5,Rpl10,Psmb1,Sparc,Scrn1,Calm3,Hsp90b1,Galc,Actn1,Bmp1,Psmb5,Glo1,P4hb,Hspd1,Epha4,Psmb7,Dpp7,Pdia3,Cst3,Anxa5,Calu,Ldhb,Got2,Cotl1,Rpsa,Qsox1,Acaa2,Atp1a1,Lap3,Apex1,Pnp,Pebp1,Rpl10a,Fn1,Gdi2,Nrd1,Npm1,Hspa4l,Marcks,Pawr,Sptan1,Psmb3,Aldoc,Rps8,Rps27a,Hnrnph2,Add1,Hnrnpa2b1,Cfl1,Ctsd,Serpinh1,Ap2a1,Agrn
GO Component	GO:0016363	Nuclear matrix	4	107	0.96	0.0245	10090.ENSMUSP00000018737,10090.ENSMUSP00000075067,10090.ENSMUSP00000110103,10090.ENSMUSP00000112259	Sparc,Npm1,Hnrnpa2b1,Cfl1
GO Component	GO:0005884	Actin filament	4	111	0.94	0.0276	10090.ENSMUSP00000003575,10090.ENSMUSP00000021554,10090.ENSMUSP00000025379,10090.ENSMUSP00000109337	Tpm4,Actn1,Dpysl3,Tpm1
GO Component	GO:0009986	Cell surface	11	913	0.47	0.0296	10090.ENSMUSP00000005406,10090.ENSMUSP00000018737,10090.ENSMUSP00000026122,10090.ENSMUSP00000027123,10090.ENSMUSP00000027451,10090.ENSMUSP00000028683,10090.ENSMUSP00000029266,10090.ENSMUSP00000034097,10090.ENSMUSP00000048425,10090.ENSMUSP00000113527,10090.ENSMUSP00000137931	App,Sparc,P4hb,Hspd1,Epha4,Pdia3,Anxa5,Got2,Pebp1,Cdh13,Agrn
GO Component	GO:0012505	Endomembrane system	28	3859	0.25	0.0296	10090.ENSMUSP00000001051,10090.ENSMUSP00000005406,10090.ENSMUSP00000008826,10090.ENSMUSP00000018737,10090.ENSMUSP00000019268,10090.ENSMUSP00000019514,10090.ENSMUSP00000020238,10090.ENSMUSP00000021554,10090.ENSMUSP00000022693,10090.ENSMUSP00000026122,10090.ENSMUSP00000027123,10090.ENSMUSP00000027451,10090.ENSMUSP00000028332,10090.ENSMUSP00000028683,10090.ENSMUSP00000028938,10090.ENSMUSP00000029266…	S100a6,App,Rpl10,Sparc,Scrn1,Calm3,Hsp90b1,Actn1,Bmp1,P4hb,Hspd1,Epha4,Dpp7,Pdia3,Cst3,Anxa5,Calu,Qsox1,Atp1a1,Lap3,Apex1,Pebp1,Gdi2,Rps8,Ctsd,Serpinh1,Ap2a1,Agrn
GO Component	GO:0015934	Large ribosomal subunit	4	114	0.93	0.0296	10090.ENSMUSP00000008826,10090.ENSMUSP00000048469,10090.ENSMUSP00000075067,10090.ENSMUSP00000131489	Rpl10,Rpl10a,Npm1,Rpl14
GO Component	GO:0034663	Endoplasmic reticulum chaperone complex	2	12	1.61	0.0297	10090.ENSMUSP00000020238,10090.ENSMUSP00000026122	Hsp90b1,P4hb
GO Component	GO:0030027	Lamellipodium	5	202	0.78	0.0326	10090.ENSMUSP00000005406,10090.ENSMUSP00000021950,10090.ENSMUSP00000025379,10090.ENSMUSP00000026122,10090.ENSMUSP00000112259	App,Dbn1,Dpysl3,P4hb,Cfl1
GO Component	GO:0031410	Cytoplasmic vesicle	17	1872	0.34	0.0326	10090.ENSMUSP00000005406,10090.ENSMUSP00000018737,10090.ENSMUSP00000019514,10090.ENSMUSP00000020238,10090.ENSMUSP00000021554,10090.ENSMUSP00000026122,10090.ENSMUSP00000027123,10090.ENSMUSP00000027451,10090.ENSMUSP00000028332,10090.ENSMUSP00000028683,10090.ENSMUSP00000028938,10090.ENSMUSP00000029266,10090.ENSMUSP00000031779,10090.ENSMUSP00000039657,10090.ENSMUSP00000048425,10090.ENSMUSP00000121203…	App,Sparc,Calm3,Hsp90b1,Actn1,P4hb,Hspd1,Epha4,Dpp7,Pdia3,Cst3,Anxa5,Calu,Atp1a1,Pebp1,Ctsd,Ap2a1
GO Component	GO:0005916	Fascia adherens	2	13	1.57	0.0327	10090.ENSMUSP00000021554,10090.ENSMUSP00000097797	Actn1,Sptan1
GO Component	GO:0014069	Postsynaptic density	7	414	0.61	0.0335	10090.ENSMUSP00000021950,10090.ENSMUSP00000027451,10090.ENSMUSP00000039657,10090.ENSMUSP00000048469,10090.ENSMUSP00000108828,10090.ENSMUSP00000109979,10090.ENSMUSP00000131489	Dbn1,Epha4,Atp1a1,Rpl10a,Hnrnph2,Add1,Rpl14
GO Component	GO:0022625	Cytosolic large ribosomal subunit	3	55	1.12	0.0335	10090.ENSMUSP00000008826,10090.ENSMUSP00000048469,10090.ENSMUSP00000131489	Rpl10,Rpl10a,Rpl14
GO Component	GO:0030017	Sarcomere	5	207	0.77	0.0341	10090.ENSMUSP00000019514,10090.ENSMUSP00000021554,10090.ENSMUSP00000029266,10090.ENSMUSP00000097797,10090.ENSMUSP00000109337	Calm3,Actn1,Anxa5,Sptan1,Tpm1
GO Component	GO:0043204	Perikaryon	5	208	0.77	0.0345	10090.ENSMUSP00000005406,10090.ENSMUSP00000027451,10090.ENSMUSP00000029266,10090.ENSMUSP00000034097,10090.ENSMUSP00000110103	App,Epha4,Anxa5,Got2,Hnrnpa2b1
GO Component	GO:1990904	Ribonucleoprotein complex	9	669	0.51	0.0345	10090.ENSMUSP00000008826,10090.ENSMUSP00000035105,10090.ENSMUSP00000048469,10090.ENSMUSP00000075067,10090.ENSMUSP00000099757,10090.ENSMUSP00000099909,10090.ENSMUSP00000108828,10090.ENSMUSP00000110103,10090.ENSMUSP00000131489	Rpl10,Rpsa,Rpl10a,Npm1,Rps8,Rps27a,Hnrnph2,Hnrnpa2b1,Rpl14
GO Component	GO:0098805	Whole membrane	14	1415	0.38	0.0362	10090.ENSMUSP00000005406,10090.ENSMUSP00000018737,10090.ENSMUSP00000019514,10090.ENSMUSP00000021554,10090.ENSMUSP00000027123,10090.ENSMUSP00000027451,10090.ENSMUSP00000032373,10090.ENSMUSP00000039657,10090.ENSMUSP00000048425,10090.ENSMUSP00000109979,10090.ENSMUSP00000113527,10090.ENSMUSP00000121203,10090.ENSMUSP00000126390,10090.ENSMUSP00000127842	App,Sparc,Calm3,Actn1,Hspd1,Epha4,Ldhb,Atp1a1,Pebp1,Add1,Cdh13,Ctsd,Serpinh1,Ap2a1
GO Component	GO:0031967	Organelle envelope	12	1131	0.41	0.0435	10090.ENSMUSP00000001051,10090.ENSMUSP00000005406,10090.ENSMUSP00000019268,10090.ENSMUSP00000019514,10090.ENSMUSP00000027123,10090.ENSMUSP00000027451,10090.ENSMUSP00000028683,10090.ENSMUSP00000028938,10090.ENSMUSP00000034097,10090.ENSMUSP00000037348,10090.ENSMUSP00000048425,10090.ENSMUSP00000112259	S100a6,App,Scrn1,Calm3,Hspd1,Epha4,Pdia3,Cst3,Got2,Acaa2,Pebp1,Cfl1
GO Component	GO:0098590	Plasma membrane region	13	1310	0.38	0.048	10090.ENSMUSP00000005406,10090.ENSMUSP00000021950,10090.ENSMUSP00000027123,10090.ENSMUSP00000027451,10090.ENSMUSP00000028683,10090.ENSMUSP00000030455,10090.ENSMUSP00000039657,10090.ENSMUSP00000054499,10090.ENSMUSP00000109337,10090.ENSMUSP00000109979,10090.ENSMUSP00000112259,10090.ENSMUSP00000113527,10090.ENSMUSP00000127842	App,Dbn1,Hspd1,Epha4,Pdia3,Akr1a1,Atp1a1,Fn1,Tpm1,Add1,Cfl1,Cdh13,Ap2a1
GO Component	GO:0045177	Apical part of cell	7	455	0.57	0.0486	10090.ENSMUSP00000005406,10090.ENSMUSP00000028683,10090.ENSMUSP00000030455,10090.ENSMUSP00000039657,10090.ENSMUSP00000048425,10090.ENSMUSP00000054499,10090.ENSMUSP00000127842	App,Pdia3,Akr1a1,Atp1a1,Pebp1,Fn1,Ap2a1
GO Component	GO:0099080	Supramolecular complex	12	1160	0.4	0.0493	10090.ENSMUSP00000003575,10090.ENSMUSP00000019514,10090.ENSMUSP00000021554,10090.ENSMUSP00000025379,10090.ENSMUSP00000028938,10090.ENSMUSP00000029266,10090.ENSMUSP00000060246,10090.ENSMUSP00000083620,10090.ENSMUSP00000088493,10090.ENSMUSP00000097797,10090.ENSMUSP00000109337,10090.ENSMUSP00000110103	Tpm4,Calm3,Actn1,Dpysl3,Cst3,Anxa5,Tubb2a,Col5a2,Nes,Sptan1,Tpm1,Hnrnpa2b1
STRING clusters	CL:7322	Cross-presentation of soluble exogenous antigens (endosomes)	6	35	1.62	7.95e-05	10090.ENSMUSP00000014913,10090.ENSMUSP00000017365,10090.ENSMUSP00000022256,10090.ENSMUSP00000022803,10090.ENSMUSP00000028083,10090.ENSMUSP00000099436	Psmb1,Psmd3,Psmd6,Psmb5,Psmb7,Psmb3
STRING clusters	CL:7324	Proteasome	5	30	1.61	0.00025	10090.ENSMUSP00000014913,10090.ENSMUSP00000017365,10090.ENSMUSP00000022256,10090.ENSMUSP00000022803,10090.ENSMUSP00000028083	Psmb1,Psmd3,Psmd6,Psmb5,Psmb7
STRING clusters	CL:5816	SRP-dependent cotranslational protein targeting to membrane	6	81	1.25	0.00077	10090.ENSMUSP00000008826,10090.ENSMUSP00000035105,10090.ENSMUSP00000048469,10090.ENSMUSP00000099757,10090.ENSMUSP00000099909,10090.ENSMUSP00000131489	Rpl10,Rpsa,Rpl10a,Rps8,Rps27a,Rpl14
STRING clusters	CL:7325	Proteasome	4	25	1.59	0.0019	10090.ENSMUSP00000014913,10090.ENSMUSP00000022256,10090.ENSMUSP00000022803,10090.ENSMUSP00000028083	Psmb1,Psmd6,Psmb5,Psmb7
STRING clusters	CL:7130	Proteasome complex, and chaperone	7	171	1	0.0025	10090.ENSMUSP00000014913,10090.ENSMUSP00000017365,10090.ENSMUSP00000022256,10090.ENSMUSP00000022803,10090.ENSMUSP00000028083,10090.ENSMUSP00000076336,10090.ENSMUSP00000099436	Psmb1,Psmd3,Psmd6,Psmb5,Psmb7,Hspa4l,Psmb3
STRING clusters	CL:23123	Carbon metabolism, and Pyruvate metabolism	6	131	1.05	0.0048	10090.ENSMUSP00000005826,10090.ENSMUSP00000032373,10090.ENSMUSP00000034097,10090.ENSMUSP00000075683,10090.ENSMUSP00000080302,10090.ENSMUSP00000099536	Cs,Ldhb,Got2,Pepd,Pgk1,Aldoc
KEGG	mmu03050	Proteasome	6	46	1.5	2.37e-05	10090.ENSMUSP00000014913,10090.ENSMUSP00000017365,10090.ENSMUSP00000022256,10090.ENSMUSP00000022803,10090.ENSMUSP00000028083,10090.ENSMUSP00000099436	Psmb1,Psmd3,Psmd6,Psmb5,Psmb7,Psmb3
KEGG	mmu05012	Parkinson disease	9	239	0.96	0.00014	10090.ENSMUSP00000014913,10090.ENSMUSP00000017365,10090.ENSMUSP00000019514,10090.ENSMUSP00000022256,10090.ENSMUSP00000022803,10090.ENSMUSP00000028083,10090.ENSMUSP00000060246,10090.ENSMUSP00000099436,10090.ENSMUSP00000099909	Psmb1,Psmd3,Calm3,Psmd6,Psmb5,Psmb7,Tubb2a,Psmb3,Rps27a
KEGG	mmu00010	Glycolysis / Gluconeogenesis	5	65	1.27	0.0011	10090.ENSMUSP00000005964,10090.ENSMUSP00000030455,10090.ENSMUSP00000032373,10090.ENSMUSP00000080302,10090.ENSMUSP00000099536	Adh5,Akr1a1,Ldhb,Pgk1,Aldoc
KEGG	mmu03010	Ribosome	6	127	1.06	0.0015	10090.ENSMUSP00000008826,10090.ENSMUSP00000035105,10090.ENSMUSP00000048469,10090.ENSMUSP00000099757,10090.ENSMUSP00000099909,10090.ENSMUSP00000131489	Rpl10,Rpsa,Rpl10a,Rps8,Rps27a,Rpl14
KEGG	mmu05014	Amyotrophic lateral sclerosis	9	364	0.78	0.0015	10090.ENSMUSP00000014913,10090.ENSMUSP00000017365,10090.ENSMUSP00000022256,10090.ENSMUSP00000022803,10090.ENSMUSP00000028083,10090.ENSMUSP00000060246,10090.ENSMUSP00000099436,10090.ENSMUSP00000108814,10090.ENSMUSP00000110103	Psmb1,Psmd3,Psmd6,Psmb5,Psmb7,Tubb2a,Psmb3,Nxf2,Hnrnpa2b1
KEGG	mmu05016	Huntington disease	8	296	0.82	0.0017	10090.ENSMUSP00000014913,10090.ENSMUSP00000017365,10090.ENSMUSP00000022256,10090.ENSMUSP00000022803,10090.ENSMUSP00000028083,10090.ENSMUSP00000060246,10090.ENSMUSP00000099436,10090.ENSMUSP00000127842	Psmb1,Psmd3,Psmd6,Psmb5,Psmb7,Tubb2a,Psmb3,Ap2a1
KEGG	mmu05017	Spinocerebellar ataxia	6	140	1.02	0.0017	10090.ENSMUSP00000014913,10090.ENSMUSP00000017365,10090.ENSMUSP00000022256,10090.ENSMUSP00000022803,10090.ENSMUSP00000028083,10090.ENSMUSP00000099436	Psmb1,Psmd3,Psmd6,Psmb5,Psmb7,Psmb3
KEGG	mmu01100	Metabolic pathways	18	1536	0.45	0.0022	10090.ENSMUSP00000001304,10090.ENSMUSP00000003643,10090.ENSMUSP00000005173,10090.ENSMUSP00000005826,10090.ENSMUSP00000005964,10090.ENSMUSP00000012348,10090.ENSMUSP00000021390,10090.ENSMUSP00000024823,10090.ENSMUSP00000030455,10090.ENSMUSP00000032373,10090.ENSMUSP00000034097,10090.ENSMUSP00000037348,10090.ENSMUSP00000037454,10090.ENSMUSP00000040222,10090.ENSMUSP00000043926,10090.ENSMUSP00000051709…	Ckb,Ckm,Sgsh,Cs,Adh5,Gstm2,Galc,Glo1,Akr1a1,Ldhb,Got2,Acaa2,Npl,Lap3,Pnp,Asrgl1,Pgk1,Aldoc
KEGG	mmu00330	Arginine and proline metabolism	4	53	1.26	0.0033	10090.ENSMUSP00000001304,10090.ENSMUSP00000003643,10090.ENSMUSP00000034097,10090.ENSMUSP00000040222	Ckb,Ckm,Got2,Lap3
KEGG	mmu05010	Alzheimer disease	8	359	0.73	0.0043	10090.ENSMUSP00000014913,10090.ENSMUSP00000017365,10090.ENSMUSP00000019514,10090.ENSMUSP00000022256,10090.ENSMUSP00000022803,10090.ENSMUSP00000028083,10090.ENSMUSP00000060246,10090.ENSMUSP00000099436	Psmb1,Psmd3,Calm3,Psmd6,Psmb5,Psmb7,Tubb2a,Psmb3
KEGG	mmu05020	Prion disease	7	264	0.81	0.0043	10090.ENSMUSP00000014913,10090.ENSMUSP00000017365,10090.ENSMUSP00000022256,10090.ENSMUSP00000022803,10090.ENSMUSP00000028083,10090.ENSMUSP00000060246,10090.ENSMUSP00000099436	Psmb1,Psmd3,Psmd6,Psmb5,Psmb7,Tubb2a,Psmb3
KEGG	mmu01200	Carbon metabolism	5	122	1	0.005	10090.ENSMUSP00000005826,10090.ENSMUSP00000005964,10090.ENSMUSP00000034097,10090.ENSMUSP00000080302,10090.ENSMUSP00000099536	Cs,Adh5,Got2,Pgk1,Aldoc
KEGG	mmu01230	Biosynthesis of amino acids	4	77	1.1	0.0089	10090.ENSMUSP00000005826,10090.ENSMUSP00000034097,10090.ENSMUSP00000080302,10090.ENSMUSP00000099536	Cs,Got2,Pgk1,Aldoc
KEGG	mmu04974	Protein digestion and absorption	4	108	0.95	0.028	10090.ENSMUSP00000039657,10090.ENSMUSP00000064498,10090.ENSMUSP00000071976,10090.ENSMUSP00000083620	Atp1a1,Try5,Try10,Col5a2
Reactome	MMU-392499	Metabolism of proteins	32	1609	0.68	4.18e-11	10090.ENSMUSP00000005406,10090.ENSMUSP00000008826,10090.ENSMUSP00000014913,10090.ENSMUSP00000017365,10090.ENSMUSP00000019514,10090.ENSMUSP00000020190,10090.ENSMUSP00000020238,10090.ENSMUSP00000022256,10090.ENSMUSP00000022803,10090.ENSMUSP00000026122,10090.ENSMUSP00000028083,10090.ENSMUSP00000028683,10090.ENSMUSP00000028938,10090.ENSMUSP00000031249,10090.ENSMUSP00000031779,10090.ENSMUSP00000035105…	App,Rpl10,Psmb1,Psmd3,Calm3,Vnn3,Hsp90b1,Psmd6,Psmb5,P4hb,Psmb7,Pdia3,Cst3,Sparcl1,Calu,Rpsa,Qsox1,Npl,Itih2,Rpl10a,Fn1,Tubb2a,Serpinc1,Npm1,Cd109,Sptan1,Psmb3,Rps8,Rps27a,Gnao1,Ctsd,Rpl14
Reactome	MMU-597592	Post-translational protein modification	25	1254	0.68	2.85e-08	10090.ENSMUSP00000005406,10090.ENSMUSP00000014913,10090.ENSMUSP00000017365,10090.ENSMUSP00000019514,10090.ENSMUSP00000020190,10090.ENSMUSP00000020238,10090.ENSMUSP00000022256,10090.ENSMUSP00000022803,10090.ENSMUSP00000026122,10090.ENSMUSP00000028083,10090.ENSMUSP00000028683,10090.ENSMUSP00000028938,10090.ENSMUSP00000031249,10090.ENSMUSP00000031779,10090.ENSMUSP00000035658,10090.ENSMUSP00000037454…	App,Psmb1,Psmd3,Calm3,Vnn3,Hsp90b1,Psmd6,Psmb5,P4hb,Psmb7,Pdia3,Cst3,Sparcl1,Calu,Qsox1,Npl,Itih2,Fn1,Tubb2a,Serpinc1,Npm1,Cd109,Sptan1,Psmb3,Rps27a
Reactome	MMU-8957275	Post-translational protein phosphorylation	10	116	1.32	5.84e-08	10090.ENSMUSP00000005406,10090.ENSMUSP00000020238,10090.ENSMUSP00000026122,10090.ENSMUSP00000028938,10090.ENSMUSP00000031249,10090.ENSMUSP00000031779,10090.ENSMUSP00000035658,10090.ENSMUSP00000046530,10090.ENSMUSP00000054499,10090.ENSMUSP00000068971	App,Hsp90b1,P4hb,Cst3,Sparcl1,Calu,Qsox1,Itih2,Fn1,Serpinc1
Reactome	MMU-381426	Regulation of Insulin-like Growth Factor (IGF) transport and uptake by Insulin-like Growth Factor Binding Proteins (IGFBPs)	10	122	1.3	6.95e-08	10090.ENSMUSP00000005406,10090.ENSMUSP00000020238,10090.ENSMUSP00000026122,10090.ENSMUSP00000028938,10090.ENSMUSP00000031249,10090.ENSMUSP00000031779,10090.ENSMUSP00000035658,10090.ENSMUSP00000046530,10090.ENSMUSP00000054499,10090.ENSMUSP00000068971	App,Hsp90b1,P4hb,Cst3,Sparcl1,Calu,Qsox1,Itih2,Fn1,Serpinc1
Reactome	MMU-168249	Innate Immune System	21	949	0.73	8.04e-08	10090.ENSMUSP00000005406,10090.ENSMUSP00000014913,10090.ENSMUSP00000017365,10090.ENSMUSP00000019514,10090.ENSMUSP00000020238,10090.ENSMUSP00000022256,10090.ENSMUSP00000022803,10090.ENSMUSP00000028083,10090.ENSMUSP00000028332,10090.ENSMUSP00000028938,10090.ENSMUSP00000034285,10090.ENSMUSP00000035658,10090.ENSMUSP00000043926,10090.ENSMUSP00000062996,10090.ENSMUSP00000064498,10090.ENSMUSP00000071976…	App,Psmb1,Psmd3,Calm3,Hsp90b1,Psmd6,Psmb5,Psmb7,Dpp7,Cst3,Cotl1,Qsox1,Pnp,Gdi2,Try5,Try10,Sptan1,Psmb3,Aldoc,Rps27a,Ctsd
Reactome	MMU-3858494	Beta-catenin independent WNT signaling	10	127	1.28	8.04e-08	10090.ENSMUSP00000014913,10090.ENSMUSP00000017365,10090.ENSMUSP00000019514,10090.ENSMUSP00000022256,10090.ENSMUSP00000022803,10090.ENSMUSP00000028083,10090.ENSMUSP00000099436,10090.ENSMUSP00000099909,10090.ENSMUSP00000114144,10090.ENSMUSP00000127842	Psmb1,Psmd3,Calm3,Psmd6,Psmb5,Psmb7,Psmb3,Rps27a,Gnao1,Ap2a1
Reactome	MMU-5358346	Hedgehog ligand biogenesis	8	62	1.5	1.06e-07	10090.ENSMUSP00000014913,10090.ENSMUSP00000017365,10090.ENSMUSP00000022256,10090.ENSMUSP00000022803,10090.ENSMUSP00000026122,10090.ENSMUSP00000028083,10090.ENSMUSP00000099436,10090.ENSMUSP00000099909	Psmb1,Psmd3,Psmd6,Psmb5,P4hb,Psmb7,Psmb3,Rps27a
Reactome	MMU-8852276	The role of GTSE1 in G2/M progression after G2 checkpoint	8	73	1.42	3.03e-07	10090.ENSMUSP00000014913,10090.ENSMUSP00000017365,10090.ENSMUSP00000022256,10090.ENSMUSP00000022803,10090.ENSMUSP00000028083,10090.ENSMUSP00000060246,10090.ENSMUSP00000099436,10090.ENSMUSP00000099909	Psmb1,Psmd3,Psmd6,Psmb5,Psmb7,Tubb2a,Psmb3,Rps27a
Reactome	MMU-1430728	Metabolism	27	1779	0.57	3.48e-07	10090.ENSMUSP00000001304,10090.ENSMUSP00000003643,10090.ENSMUSP00000005173,10090.ENSMUSP00000005826,10090.ENSMUSP00000005964,10090.ENSMUSP00000012348,10090.ENSMUSP00000014913,10090.ENSMUSP00000017365,10090.ENSMUSP00000019514,10090.ENSMUSP00000021390,10090.ENSMUSP00000021822,10090.ENSMUSP00000022256,10090.ENSMUSP00000022803,10090.ENSMUSP00000024823,10090.ENSMUSP00000028083,10090.ENSMUSP00000030455…	Ckb,Ckm,Sgsh,Cs,Adh5,Gstm2,Psmb1,Psmd3,Calm3,Galc,Ogn,Psmd6,Psmb5,Glo1,Psmb7,Akr1a1,Ldhb,Got2,Acaa2,Pnp,Asrgl1,Try5,Try10,Marcks,Psmb3,Aldoc,Agrn
Reactome	MMU-1168372	Downstream signaling events of B Cell Receptor (BCR)	8	77	1.4	3.58e-07	10090.ENSMUSP00000014913,10090.ENSMUSP00000017365,10090.ENSMUSP00000019514,10090.ENSMUSP00000022256,10090.ENSMUSP00000022803,10090.ENSMUSP00000028083,10090.ENSMUSP00000099436,10090.ENSMUSP00000099909	Psmb1,Psmd3,Calm3,Psmd6,Psmb5,Psmb7,Psmb3,Rps27a
Reactome	MMU-75815	Ubiquitin-dependent degradation of Cyclin D	7	50	1.53	5.16e-07	10090.ENSMUSP00000014913,10090.ENSMUSP00000017365,10090.ENSMUSP00000022256,10090.ENSMUSP00000022803,10090.ENSMUSP00000028083,10090.ENSMUSP00000099436,10090.ENSMUSP00000099909	Psmb1,Psmd3,Psmd6,Psmb5,Psmb7,Psmb3,Rps27a
Reactome	MMU-168256	Immune System	25	1621	0.57	5.37e-07	10090.ENSMUSP00000005406,10090.ENSMUSP00000014913,10090.ENSMUSP00000017365,10090.ENSMUSP00000019514,10090.ENSMUSP00000020238,10090.ENSMUSP00000022256,10090.ENSMUSP00000022803,10090.ENSMUSP00000026122,10090.ENSMUSP00000028083,10090.ENSMUSP00000028332,10090.ENSMUSP00000028683,10090.ENSMUSP00000028938,10090.ENSMUSP00000034285,10090.ENSMUSP00000035658,10090.ENSMUSP00000043926,10090.ENSMUSP00000060246…	App,Psmb1,Psmd3,Calm3,Hsp90b1,Psmd6,Psmb5,P4hb,Psmb7,Dpp7,Pdia3,Cst3,Cotl1,Qsox1,Pnp,Tubb2a,Gdi2,Try5,Try10,Sptan1,Psmb3,Aldoc,Rps27a,Ctsd,Ap2a1
Reactome	MMU-187577	SCF(Skp2)-mediated degradation of p27/p21	7	60	1.45	5.37e-07	10090.ENSMUSP00000014913,10090.ENSMUSP00000017365,10090.ENSMUSP00000022256,10090.ENSMUSP00000022803,10090.ENSMUSP00000028083,10090.ENSMUSP00000099436,10090.ENSMUSP00000099909	Psmb1,Psmd3,Psmd6,Psmb5,Psmb7,Psmb3,Rps27a
Reactome	MMU-349425	Autodegradation of the E3 ubiquitin ligase COP1	7	51	1.52	5.37e-07	10090.ENSMUSP00000014913,10090.ENSMUSP00000017365,10090.ENSMUSP00000022256,10090.ENSMUSP00000022803,10090.ENSMUSP00000028083,10090.ENSMUSP00000099436,10090.ENSMUSP00000099909	Psmb1,Psmd3,Psmd6,Psmb5,Psmb7,Psmb3,Rps27a
Reactome	MMU-4086400	PCP/CE pathway	8	88	1.34	5.37e-07	10090.ENSMUSP00000014913,10090.ENSMUSP00000017365,10090.ENSMUSP00000022256,10090.ENSMUSP00000022803,10090.ENSMUSP00000028083,10090.ENSMUSP00000099436,10090.ENSMUSP00000099909,10090.ENSMUSP00000127842	Psmb1,Psmd3,Psmd6,Psmb5,Psmb7,Psmb3,Rps27a,Ap2a1
Reactome	MMU-450408	AUF1 (hnRNP D0) binds and destabilizes mRNA	7	55	1.49	5.37e-07	10090.ENSMUSP00000014913,10090.ENSMUSP00000017365,10090.ENSMUSP00000022256,10090.ENSMUSP00000022803,10090.ENSMUSP00000028083,10090.ENSMUSP00000099436,10090.ENSMUSP00000099909	Psmb1,Psmd3,Psmd6,Psmb5,Psmb7,Psmb3,Rps27a
Reactome	MMU-4641257	Degradation of AXIN	7	54	1.5	5.37e-07	10090.ENSMUSP00000014913,10090.ENSMUSP00000017365,10090.ENSMUSP00000022256,10090.ENSMUSP00000022803,10090.ENSMUSP00000028083,10090.ENSMUSP00000099436,10090.ENSMUSP00000099909	Psmb1,Psmd3,Psmd6,Psmb5,Psmb7,Psmb3,Rps27a
Reactome	MMU-4641258	Degradation of DVL	7	56	1.48	5.37e-07	10090.ENSMUSP00000014913,10090.ENSMUSP00000017365,10090.ENSMUSP00000022256,10090.ENSMUSP00000022803,10090.ENSMUSP00000028083,10090.ENSMUSP00000099436,10090.ENSMUSP00000099909	Psmb1,Psmd3,Psmd6,Psmb5,Psmb7,Psmb3,Rps27a
Reactome	MMU-5358351	Signaling by Hedgehog	9	140	1.19	5.37e-07	10090.ENSMUSP00000014913,10090.ENSMUSP00000017365,10090.ENSMUSP00000022256,10090.ENSMUSP00000022803,10090.ENSMUSP00000026122,10090.ENSMUSP00000028083,10090.ENSMUSP00000060246,10090.ENSMUSP00000099436,10090.ENSMUSP00000099909	Psmb1,Psmd3,Psmd6,Psmb5,P4hb,Psmb7,Tubb2a,Psmb3,Rps27a
Reactome	MMU-5607761	Dectin-1 mediated noncanonical NF-kB signaling	7	57	1.47	5.37e-07	10090.ENSMUSP00000014913,10090.ENSMUSP00000017365,10090.ENSMUSP00000022256,10090.ENSMUSP00000022803,10090.ENSMUSP00000028083,10090.ENSMUSP00000099436,10090.ENSMUSP00000099909	Psmb1,Psmd3,Psmd6,Psmb5,Psmb7,Psmb3,Rps27a
Reactome	MMU-5607764	CLEC7A (Dectin-1) signaling	8	92	1.32	5.37e-07	10090.ENSMUSP00000014913,10090.ENSMUSP00000017365,10090.ENSMUSP00000019514,10090.ENSMUSP00000022256,10090.ENSMUSP00000022803,10090.ENSMUSP00000028083,10090.ENSMUSP00000099436,10090.ENSMUSP00000099909	Psmb1,Psmd3,Calm3,Psmd6,Psmb5,Psmb7,Psmb3,Rps27a
Reactome	MMU-5610780	Degradation of GLI1 by the proteasome	7	55	1.49	5.37e-07	10090.ENSMUSP00000014913,10090.ENSMUSP00000017365,10090.ENSMUSP00000022256,10090.ENSMUSP00000022803,10090.ENSMUSP00000028083,10090.ENSMUSP00000099436,10090.ENSMUSP00000099909	Psmb1,Psmd3,Psmd6,Psmb5,Psmb7,Psmb3,Rps27a
Reactome	MMU-5610785	GLI3 is processed to GLI3R by the proteasome	7	57	1.47	5.37e-07	10090.ENSMUSP00000014913,10090.ENSMUSP00000017365,10090.ENSMUSP00000022256,10090.ENSMUSP00000022803,10090.ENSMUSP00000028083,10090.ENSMUSP00000099436,10090.ENSMUSP00000099909	Psmb1,Psmd3,Psmd6,Psmb5,Psmb7,Psmb3,Rps27a
Reactome	MMU-5676590	NIK-->noncanonical NF-kB signaling	7	57	1.47	5.37e-07	10090.ENSMUSP00000014913,10090.ENSMUSP00000017365,10090.ENSMUSP00000022256,10090.ENSMUSP00000022803,10090.ENSMUSP00000028083,10090.ENSMUSP00000099436,10090.ENSMUSP00000099909	Psmb1,Psmd3,Psmd6,Psmb5,Psmb7,Psmb3,Rps27a
Reactome	MMU-6798695	Neutrophil degranulation	15	519	0.85	5.37e-07	10090.ENSMUSP00000014913,10090.ENSMUSP00000017365,10090.ENSMUSP00000022256,10090.ENSMUSP00000028083,10090.ENSMUSP00000028332,10090.ENSMUSP00000028938,10090.ENSMUSP00000034285,10090.ENSMUSP00000035658,10090.ENSMUSP00000043926,10090.ENSMUSP00000062996,10090.ENSMUSP00000064498,10090.ENSMUSP00000071976,10090.ENSMUSP00000097797,10090.ENSMUSP00000099536,10090.ENSMUSP00000121203	Psmb1,Psmd3,Psmd6,Psmb7,Dpp7,Cst3,Cotl1,Qsox1,Pnp,Gdi2,Try5,Try10,Sptan1,Aldoc,Ctsd
Reactome	MMU-68827	CDT1 association with the CDC6:ORC:origin complex	7	58	1.47	5.37e-07	10090.ENSMUSP00000014913,10090.ENSMUSP00000017365,10090.ENSMUSP00000022256,10090.ENSMUSP00000022803,10090.ENSMUSP00000028083,10090.ENSMUSP00000099436,10090.ENSMUSP00000099909	Psmb1,Psmd3,Psmd6,Psmb5,Psmb7,Psmb3,Rps27a
Reactome	MMU-69601	Ubiquitin Mediated Degradation of Phosphorylated Cdc25A	7	51	1.52	5.37e-07	10090.ENSMUSP00000014913,10090.ENSMUSP00000017365,10090.ENSMUSP00000022256,10090.ENSMUSP00000022803,10090.ENSMUSP00000028083,10090.ENSMUSP00000099436,10090.ENSMUSP00000099909	Psmb1,Psmd3,Psmd6,Psmb5,Psmb7,Psmb3,Rps27a
Reactome	MMU-8854050	FBXL7 down-regulates AURKA during mitotic entry and in early mitosis	7	54	1.5	5.37e-07	10090.ENSMUSP00000014913,10090.ENSMUSP00000017365,10090.ENSMUSP00000022256,10090.ENSMUSP00000022803,10090.ENSMUSP00000028083,10090.ENSMUSP00000099436,10090.ENSMUSP00000099909	Psmb1,Psmd3,Psmd6,Psmb5,Psmb7,Psmb3,Rps27a
Reactome	MMU-8939902	Regulation of RUNX2 expression and activity	7	51	1.52	5.37e-07	10090.ENSMUSP00000014913,10090.ENSMUSP00000017365,10090.ENSMUSP00000022256,10090.ENSMUSP00000022803,10090.ENSMUSP00000028083,10090.ENSMUSP00000099436,10090.ENSMUSP00000099909	Psmb1,Psmd3,Psmd6,Psmb5,Psmb7,Psmb3,Rps27a
Reactome	MMU-8941858	Regulation of RUNX3 expression and activity	7	53	1.51	5.37e-07	10090.ENSMUSP00000014913,10090.ENSMUSP00000017365,10090.ENSMUSP00000022256,10090.ENSMUSP00000022803,10090.ENSMUSP00000028083,10090.ENSMUSP00000099436,10090.ENSMUSP00000099909	Psmb1,Psmd3,Psmd6,Psmb5,Psmb7,Psmb3,Rps27a
Reactome	MMU-9020702	Interleukin-1 signaling	8	95	1.31	5.37e-07	10090.ENSMUSP00000005406,10090.ENSMUSP00000014913,10090.ENSMUSP00000017365,10090.ENSMUSP00000022256,10090.ENSMUSP00000022803,10090.ENSMUSP00000028083,10090.ENSMUSP00000099436,10090.ENSMUSP00000099909	App,Psmb1,Psmd3,Psmd6,Psmb5,Psmb7,Psmb3,Rps27a
Reactome	MMU-4608870	Asymmetric localization of PCP proteins	7	61	1.44	5.74e-07	10090.ENSMUSP00000014913,10090.ENSMUSP00000017365,10090.ENSMUSP00000022256,10090.ENSMUSP00000022803,10090.ENSMUSP00000028083,10090.ENSMUSP00000099436,10090.ENSMUSP00000099909	Psmb1,Psmd3,Psmd6,Psmb5,Psmb7,Psmb3,Rps27a
Reactome	MMU-174084	Autodegradation of Cdh1 by Cdh1:APC/C	7	63	1.43	6.67e-07	10090.ENSMUSP00000014913,10090.ENSMUSP00000017365,10090.ENSMUSP00000022256,10090.ENSMUSP00000022803,10090.ENSMUSP00000028083,10090.ENSMUSP00000099436,10090.ENSMUSP00000099909	Psmb1,Psmd3,Psmd6,Psmb5,Psmb7,Psmb3,Rps27a
Reactome	MMU-1169091	Activation of NF-kappaB in B cells	7	64	1.42	7.18e-07	10090.ENSMUSP00000014913,10090.ENSMUSP00000017365,10090.ENSMUSP00000022256,10090.ENSMUSP00000022803,10090.ENSMUSP00000028083,10090.ENSMUSP00000099436,10090.ENSMUSP00000099909	Psmb1,Psmd3,Psmd6,Psmb5,Psmb7,Psmb3,Rps27a
Reactome	MMU-1234176	Oxygen-dependent proline hydroxylation of Hypoxia-inducible Factor Alpha	7	65	1.42	7.18e-07	10090.ENSMUSP00000014913,10090.ENSMUSP00000017365,10090.ENSMUSP00000022256,10090.ENSMUSP00000022803,10090.ENSMUSP00000028083,10090.ENSMUSP00000099436,10090.ENSMUSP00000099909	Psmb1,Psmd3,Psmd6,Psmb5,Psmb7,Psmb3,Rps27a
Reactome	MMU-5673001	RAF/MAP kinase cascade	11	266	1	7.18e-07	10090.ENSMUSP00000014913,10090.ENSMUSP00000017365,10090.ENSMUSP00000019514,10090.ENSMUSP00000022256,10090.ENSMUSP00000022803,10090.ENSMUSP00000028083,10090.ENSMUSP00000048425,10090.ENSMUSP00000054499,10090.ENSMUSP00000097797,10090.ENSMUSP00000099436,10090.ENSMUSP00000099909	Psmb1,Psmd3,Calm3,Psmd6,Psmb5,Psmb7,Pebp1,Fn1,Sptan1,Psmb3,Rps27a
Reactome	MMU-174154	APC/C:Cdc20 mediated degradation of Securin	7	67	1.4	8.12e-07	10090.ENSMUSP00000014913,10090.ENSMUSP00000017365,10090.ENSMUSP00000022256,10090.ENSMUSP00000022803,10090.ENSMUSP00000028083,10090.ENSMUSP00000099436,10090.ENSMUSP00000099909	Psmb1,Psmd3,Psmd6,Psmb5,Psmb7,Psmb3,Rps27a
Reactome	MMU-5658442	Regulation of RAS by GAPs	7	67	1.4	8.12e-07	10090.ENSMUSP00000014913,10090.ENSMUSP00000017365,10090.ENSMUSP00000022256,10090.ENSMUSP00000022803,10090.ENSMUSP00000028083,10090.ENSMUSP00000099436,10090.ENSMUSP00000099909	Psmb1,Psmd3,Psmd6,Psmb5,Psmb7,Psmb3,Rps27a
Reactome	MMU-8939236	RUNX1 regulates transcription of genes involved in differentiation of HSCs	7	67	1.4	8.12e-07	10090.ENSMUSP00000014913,10090.ENSMUSP00000017365,10090.ENSMUSP00000022256,10090.ENSMUSP00000022803,10090.ENSMUSP00000028083,10090.ENSMUSP00000099436,10090.ENSMUSP00000099909	Psmb1,Psmd3,Psmd6,Psmb5,Psmb7,Psmb3,Rps27a
Reactome	MMU-8948751	Regulation of PTEN stability and activity	7	68	1.4	8.12e-07	10090.ENSMUSP00000014913,10090.ENSMUSP00000017365,10090.ENSMUSP00000022256,10090.ENSMUSP00000022803,10090.ENSMUSP00000028083,10090.ENSMUSP00000099436,10090.ENSMUSP00000099909	Psmb1,Psmd3,Psmd6,Psmb5,Psmb7,Psmb3,Rps27a
Reactome	MMU-5610787	Hedgehog off state	8	108	1.25	8.37e-07	10090.ENSMUSP00000014913,10090.ENSMUSP00000017365,10090.ENSMUSP00000022256,10090.ENSMUSP00000022803,10090.ENSMUSP00000028083,10090.ENSMUSP00000060246,10090.ENSMUSP00000099436,10090.ENSMUSP00000099909	Psmb1,Psmd3,Psmd6,Psmb5,Psmb7,Tubb2a,Psmb3,Rps27a
Reactome	MMU-68949	Orc1 removal from chromatin	7	70	1.38	9.12e-07	10090.ENSMUSP00000014913,10090.ENSMUSP00000017365,10090.ENSMUSP00000022256,10090.ENSMUSP00000022803,10090.ENSMUSP00000028083,10090.ENSMUSP00000099436,10090.ENSMUSP00000099909	Psmb1,Psmd3,Psmd6,Psmb5,Psmb7,Psmb3,Rps27a
Reactome	MMU-174184	Cdc20:Phospho-APC/C mediated degradation of Cyclin A	7	72	1.37	1.03e-06	10090.ENSMUSP00000014913,10090.ENSMUSP00000017365,10090.ENSMUSP00000022256,10090.ENSMUSP00000022803,10090.ENSMUSP00000028083,10090.ENSMUSP00000099436,10090.ENSMUSP00000099909	Psmb1,Psmd3,Psmd6,Psmb5,Psmb7,Psmb3,Rps27a
Reactome	MMU-69017	CDK-mediated phosphorylation and removal of Cdc6	7	72	1.37	1.03e-06	10090.ENSMUSP00000014913,10090.ENSMUSP00000017365,10090.ENSMUSP00000022256,10090.ENSMUSP00000022803,10090.ENSMUSP00000028083,10090.ENSMUSP00000099436,10090.ENSMUSP00000099909	Psmb1,Psmd3,Psmd6,Psmb5,Psmb7,Psmb3,Rps27a
Reactome	MMU-174178	APC/C:Cdh1 mediated degradation of Cdc20 and other APC/C:Cdh1 targeted proteins in late mitosis/early G1	7	73	1.37	1.05e-06	10090.ENSMUSP00000014913,10090.ENSMUSP00000017365,10090.ENSMUSP00000022256,10090.ENSMUSP00000022803,10090.ENSMUSP00000028083,10090.ENSMUSP00000099436,10090.ENSMUSP00000099909	Psmb1,Psmd3,Psmd6,Psmb5,Psmb7,Psmb3,Rps27a
Reactome	MMU-5687128	MAPK6/MAPK4 signaling	7	74	1.36	1.11e-06	10090.ENSMUSP00000014913,10090.ENSMUSP00000017365,10090.ENSMUSP00000022256,10090.ENSMUSP00000022803,10090.ENSMUSP00000028083,10090.ENSMUSP00000099436,10090.ENSMUSP00000099909	Psmb1,Psmd3,Psmd6,Psmb5,Psmb7,Psmb3,Rps27a
Reactome	MMU-1474244	Extracellular matrix organization	11	295	0.96	1.3e-06	10090.ENSMUSP00000005406,10090.ENSMUSP00000018737,10090.ENSMUSP00000022693,10090.ENSMUSP00000026122,10090.ENSMUSP00000054499,10090.ENSMUSP00000064498,10090.ENSMUSP00000071976,10090.ENSMUSP00000083620,10090.ENSMUSP00000121203,10090.ENSMUSP00000126390,10090.ENSMUSP00000137931	App,Sparc,Bmp1,P4hb,Fn1,Try5,Try10,Col5a2,Ctsd,Serpinh1,Agrn
Reactome	MMU-195253	Degradation of beta-catenin by the destruction complex	7	77	1.34	1.35e-06	10090.ENSMUSP00000014913,10090.ENSMUSP00000017365,10090.ENSMUSP00000022256,10090.ENSMUSP00000022803,10090.ENSMUSP00000028083,10090.ENSMUSP00000099436,10090.ENSMUSP00000099909	Psmb1,Psmd3,Psmd6,Psmb5,Psmb7,Psmb3,Rps27a
Reactome	MMU-114608	Platelet degranulation	8	122	1.2	1.51e-06	10090.ENSMUSP00000005406,10090.ENSMUSP00000018737,10090.ENSMUSP00000019514,10090.ENSMUSP00000021554,10090.ENSMUSP00000029266,10090.ENSMUSP00000035658,10090.ENSMUSP00000054499,10090.ENSMUSP00000091330	App,Sparc,Calm3,Actn1,Anxa5,Qsox1,Fn1,Cd109
Reactome	MMU-2871837	FCERI mediated NF-kB activation	7	79	1.33	1.51e-06	10090.ENSMUSP00000014913,10090.ENSMUSP00000017365,10090.ENSMUSP00000022256,10090.ENSMUSP00000022803,10090.ENSMUSP00000028083,10090.ENSMUSP00000099436,10090.ENSMUSP00000099909	Psmb1,Psmd3,Psmd6,Psmb5,Psmb7,Psmb3,Rps27a
Reactome	MMU-2454202	Fc epsilon receptor (FCERI) signaling	8	124	1.19	1.65e-06	10090.ENSMUSP00000014913,10090.ENSMUSP00000017365,10090.ENSMUSP00000019514,10090.ENSMUSP00000022256,10090.ENSMUSP00000022803,10090.ENSMUSP00000028083,10090.ENSMUSP00000099436,10090.ENSMUSP00000099909	Psmb1,Psmd3,Calm3,Psmd6,Psmb5,Psmb7,Psmb3,Rps27a
Reactome	MMU-5632684	Hedgehog on state	7	82	1.32	1.82e-06	10090.ENSMUSP00000014913,10090.ENSMUSP00000017365,10090.ENSMUSP00000022256,10090.ENSMUSP00000022803,10090.ENSMUSP00000028083,10090.ENSMUSP00000099436,10090.ENSMUSP00000099909	Psmb1,Psmd3,Psmd6,Psmb5,Psmb7,Psmb3,Rps27a
Reactome	MMU-8953854	Metabolism of RNA	14	556	0.79	1.82e-06	10090.ENSMUSP00000008826,10090.ENSMUSP00000014913,10090.ENSMUSP00000017365,10090.ENSMUSP00000022256,10090.ENSMUSP00000022803,10090.ENSMUSP00000028083,10090.ENSMUSP00000035105,10090.ENSMUSP00000048469,10090.ENSMUSP00000099436,10090.ENSMUSP00000099757,10090.ENSMUSP00000099909,10090.ENSMUSP00000108828,10090.ENSMUSP00000110103,10090.ENSMUSP00000131489	Rpl10,Psmb1,Psmd3,Psmd6,Psmb5,Psmb7,Rpsa,Rpl10a,Psmb3,Rps8,Rps27a,Hnrnph2,Hnrnpa2b1,Rpl14
Reactome	MMU-1236978	Cross-presentation of soluble exogenous antigens (endosomes)	6	48	1.48	1.89e-06	10090.ENSMUSP00000014913,10090.ENSMUSP00000017365,10090.ENSMUSP00000022256,10090.ENSMUSP00000022803,10090.ENSMUSP00000028083,10090.ENSMUSP00000099436	Psmb1,Psmd3,Psmd6,Psmb5,Psmb7,Psmb3
Reactome	MMU-5689603	UCH proteinases	7	85	1.3	2.07e-06	10090.ENSMUSP00000014913,10090.ENSMUSP00000017365,10090.ENSMUSP00000022256,10090.ENSMUSP00000022803,10090.ENSMUSP00000028083,10090.ENSMUSP00000099436,10090.ENSMUSP00000099909	Psmb1,Psmd3,Psmd6,Psmb5,Psmb7,Psmb3,Rps27a
Reactome	MMU-350562	Regulation of ornithine decarboxylase (ODC)	6	50	1.46	2.22e-06	10090.ENSMUSP00000014913,10090.ENSMUSP00000017365,10090.ENSMUSP00000022256,10090.ENSMUSP00000022803,10090.ENSMUSP00000028083,10090.ENSMUSP00000099436	Psmb1,Psmd3,Psmd6,Psmb5,Psmb7,Psmb3
Reactome	MMU-71291	Metabolism of amino acids and derivatives	10	250	0.99	2.29e-06	10090.ENSMUSP00000001304,10090.ENSMUSP00000003643,10090.ENSMUSP00000014913,10090.ENSMUSP00000017365,10090.ENSMUSP00000022256,10090.ENSMUSP00000022803,10090.ENSMUSP00000028083,10090.ENSMUSP00000034097,10090.ENSMUSP00000051709,10090.ENSMUSP00000099436	Ckb,Ckm,Psmb1,Psmd3,Psmd6,Psmb5,Psmb7,Got2,Asrgl1,Psmb3
Reactome	MMU-202424	Downstream TCR signaling	7	87	1.29	2.32e-06	10090.ENSMUSP00000014913,10090.ENSMUSP00000017365,10090.ENSMUSP00000022256,10090.ENSMUSP00000022803,10090.ENSMUSP00000028083,10090.ENSMUSP00000099436,10090.ENSMUSP00000099909	Psmb1,Psmd3,Psmd6,Psmb5,Psmb7,Psmb3,Rps27a
Reactome	MMU-449147	Signaling by Interleukins	10	257	0.97	2.84e-06	10090.ENSMUSP00000005406,10090.ENSMUSP00000014913,10090.ENSMUSP00000017365,10090.ENSMUSP00000020238,10090.ENSMUSP00000022256,10090.ENSMUSP00000022803,10090.ENSMUSP00000026122,10090.ENSMUSP00000028083,10090.ENSMUSP00000099436,10090.ENSMUSP00000099909	App,Psmb1,Psmd3,Hsp90b1,Psmd6,Psmb5,P4hb,Psmb7,Psmb3,Rps27a
Reactome	MMU-1236975	Antigen processing-Cross presentation	7	92	1.27	3.2e-06	10090.ENSMUSP00000014913,10090.ENSMUSP00000017365,10090.ENSMUSP00000022256,10090.ENSMUSP00000022803,10090.ENSMUSP00000028083,10090.ENSMUSP00000028683,10090.ENSMUSP00000099436	Psmb1,Psmd3,Psmd6,Psmb5,Psmb7,Pdia3,Psmb3
Reactome	MMU-382556	ABC-family proteins mediated transport	7	99	1.23	4.94e-06	10090.ENSMUSP00000014913,10090.ENSMUSP00000017365,10090.ENSMUSP00000022256,10090.ENSMUSP00000022803,10090.ENSMUSP00000028083,10090.ENSMUSP00000099436,10090.ENSMUSP00000099909	Psmb1,Psmd3,Psmd6,Psmb5,Psmb7,Psmb3,Rps27a
Reactome	MMU-2467813	Separation of Sister Chromatids	8	184	1.02	2.12e-05	10090.ENSMUSP00000014913,10090.ENSMUSP00000017365,10090.ENSMUSP00000022256,10090.ENSMUSP00000022803,10090.ENSMUSP00000028083,10090.ENSMUSP00000060246,10090.ENSMUSP00000099436,10090.ENSMUSP00000099909	Psmb1,Psmd3,Psmd6,Psmb5,Psmb7,Tubb2a,Psmb3,Rps27a
Reactome	MMU-1799339	SRP-dependent cotranslational protein targeting to membrane	6	88	1.22	4.03e-05	10090.ENSMUSP00000008826,10090.ENSMUSP00000035105,10090.ENSMUSP00000048469,10090.ENSMUSP00000099757,10090.ENSMUSP00000099909,10090.ENSMUSP00000131489	Rpl10,Rpsa,Rpl10a,Rps8,Rps27a,Rpl14
Reactome	MMU-975956	Nonsense Mediated Decay (NMD) independent of the Exon Junction Complex (EJC)	6	90	1.21	4.51e-05	10090.ENSMUSP00000008826,10090.ENSMUSP00000035105,10090.ENSMUSP00000048469,10090.ENSMUSP00000099757,10090.ENSMUSP00000099909,10090.ENSMUSP00000131489	Rpl10,Rpsa,Rpl10a,Rps8,Rps27a,Rpl14
Reactome	MMU-69481	G2/M Checkpoints	7	143	1.07	4.55e-05	10090.ENSMUSP00000014913,10090.ENSMUSP00000017365,10090.ENSMUSP00000022256,10090.ENSMUSP00000022803,10090.ENSMUSP00000028083,10090.ENSMUSP00000099436,10090.ENSMUSP00000099909	Psmb1,Psmd3,Psmd6,Psmb5,Psmb7,Psmb3,Rps27a
Reactome	MMU-3000178	ECM proteoglycans	5	50	1.38	4.88e-05	10090.ENSMUSP00000005406,10090.ENSMUSP00000018737,10090.ENSMUSP00000054499,10090.ENSMUSP00000083620,10090.ENSMUSP00000137931	App,Sparc,Fn1,Col5a2,Agrn
Reactome	MMU-382551	Transport of small molecules	13	667	0.67	6.26e-05	10090.ENSMUSP00000014913,10090.ENSMUSP00000017365,10090.ENSMUSP00000019514,10090.ENSMUSP00000022256,10090.ENSMUSP00000022693,10090.ENSMUSP00000022803,10090.ENSMUSP00000026122,10090.ENSMUSP00000028083,10090.ENSMUSP00000039657,10090.ENSMUSP00000099436,10090.ENSMUSP00000099909,10090.ENSMUSP00000109979,10090.ENSMUSP00000127842	Psmb1,Psmd3,Calm3,Psmd6,Bmp1,Psmb5,P4hb,Psmb7,Atp1a1,Psmb3,Rps27a,Add1,Ap2a1
Reactome	MMU-72689	Formation of a pool of free 40S subunits	6	97	1.18	6.42e-05	10090.ENSMUSP00000008826,10090.ENSMUSP00000035105,10090.ENSMUSP00000048469,10090.ENSMUSP00000099757,10090.ENSMUSP00000099909,10090.ENSMUSP00000131489	Rpl10,Rpsa,Rpl10a,Rps8,Rps27a,Rpl14
Reactome	MMU-2262752	Cellular responses to stress	10	395	0.79	9.43e-05	10090.ENSMUSP00000014913,10090.ENSMUSP00000017365,10090.ENSMUSP00000022256,10090.ENSMUSP00000022803,10090.ENSMUSP00000026122,10090.ENSMUSP00000028083,10090.ENSMUSP00000060246,10090.ENSMUSP00000076336,10090.ENSMUSP00000099436,10090.ENSMUSP00000099909	Psmb1,Psmd3,Psmd6,Psmb5,P4hb,Psmb7,Tubb2a,Hspa4l,Psmb3,Rps27a
Reactome	MMU-156827	L13a-mediated translational silencing of Ceruloplasmin expression	6	107	1.13	0.0001	10090.ENSMUSP00000008826,10090.ENSMUSP00000035105,10090.ENSMUSP00000048469,10090.ENSMUSP00000099757,10090.ENSMUSP00000099909,10090.ENSMUSP00000131489	Rpl10,Rpsa,Rpl10a,Rps8,Rps27a,Rpl14
Reactome	MMU-72706	GTP hydrolysis and joining of the 60S ribosomal subunit	6	108	1.13	0.00011	10090.ENSMUSP00000008826,10090.ENSMUSP00000035105,10090.ENSMUSP00000048469,10090.ENSMUSP00000099757,10090.ENSMUSP00000099909,10090.ENSMUSP00000131489	Rpl10,Rpsa,Rpl10a,Rps8,Rps27a,Rpl14
Reactome	MMU-975957	Nonsense Mediated Decay (NMD) enhanced by the Exon Junction Complex (EJC)	6	110	1.12	0.00012	10090.ENSMUSP00000008826,10090.ENSMUSP00000035105,10090.ENSMUSP00000048469,10090.ENSMUSP00000099757,10090.ENSMUSP00000099909,10090.ENSMUSP00000131489	Rpl10,Rpsa,Rpl10a,Rps8,Rps27a,Rpl14
Reactome	MMU-5689880	Ub-specific processing proteases	7	172	0.99	0.00013	10090.ENSMUSP00000014913,10090.ENSMUSP00000017365,10090.ENSMUSP00000022256,10090.ENSMUSP00000022803,10090.ENSMUSP00000028083,10090.ENSMUSP00000099436,10090.ENSMUSP00000099909	Psmb1,Psmd3,Psmd6,Psmb5,Psmb7,Psmb3,Rps27a
Reactome	MMU-9006925	Intracellular signaling by second messengers	8	261	0.87	0.0002	10090.ENSMUSP00000014913,10090.ENSMUSP00000017365,10090.ENSMUSP00000019514,10090.ENSMUSP00000022256,10090.ENSMUSP00000022803,10090.ENSMUSP00000028083,10090.ENSMUSP00000099436,10090.ENSMUSP00000099909	Psmb1,Psmd3,Calm3,Psmd6,Psmb5,Psmb7,Psmb3,Rps27a
Reactome	MMU-1280218	Adaptive Immune System	12	701	0.62	0.00046	10090.ENSMUSP00000014913,10090.ENSMUSP00000017365,10090.ENSMUSP00000019514,10090.ENSMUSP00000022256,10090.ENSMUSP00000022803,10090.ENSMUSP00000028083,10090.ENSMUSP00000028683,10090.ENSMUSP00000060246,10090.ENSMUSP00000099436,10090.ENSMUSP00000099909,10090.ENSMUSP00000121203,10090.ENSMUSP00000127842	Psmb1,Psmd3,Calm3,Psmd6,Psmb5,Psmb7,Pdia3,Tubb2a,Psmb3,Rps27a,Ctsd,Ap2a1
Reactome	MMU-1474228	Degradation of the extracellular matrix	6	144	1	0.00047	10090.ENSMUSP00000022693,10090.ENSMUSP00000054499,10090.ENSMUSP00000064498,10090.ENSMUSP00000071976,10090.ENSMUSP00000083620,10090.ENSMUSP00000121203	Bmp1,Fn1,Try5,Try10,Col5a2,Ctsd
Reactome	MMU-8951664	Neddylation	7	221	0.89	0.00056	10090.ENSMUSP00000014913,10090.ENSMUSP00000017365,10090.ENSMUSP00000022256,10090.ENSMUSP00000022803,10090.ENSMUSP00000028083,10090.ENSMUSP00000099436,10090.ENSMUSP00000099909	Psmb1,Psmd3,Psmd6,Psmb5,Psmb7,Psmb3,Rps27a
Reactome	MMU-109582	Hemostasis	10	524	0.66	0.00087	10090.ENSMUSP00000005406,10090.ENSMUSP00000018737,10090.ENSMUSP00000019514,10090.ENSMUSP00000021554,10090.ENSMUSP00000029266,10090.ENSMUSP00000035658,10090.ENSMUSP00000054499,10090.ENSMUSP00000060246,10090.ENSMUSP00000068971,10090.ENSMUSP00000091330	App,Sparc,Calm3,Actn1,Anxa5,Qsox1,Fn1,Tubb2a,Serpinc1,Cd109
Reactome	MMU-6791226	Major pathway of rRNA processing in the nucleolus and cytosol	6	171	0.93	0.0011	10090.ENSMUSP00000008826,10090.ENSMUSP00000035105,10090.ENSMUSP00000048469,10090.ENSMUSP00000099757,10090.ENSMUSP00000099909,10090.ENSMUSP00000131489	Rpl10,Rpsa,Rpl10a,Rps8,Rps27a,Rpl14
Reactome	MMU-1442490	Collagen degradation	4	58	1.22	0.0015	10090.ENSMUSP00000064498,10090.ENSMUSP00000071976,10090.ENSMUSP00000083620,10090.ENSMUSP00000121203	Try5,Try10,Col5a2,Ctsd
Reactome	MMU-983169	Class I MHC mediated antigen processing & presentation	8	355	0.74	0.0015	10090.ENSMUSP00000014913,10090.ENSMUSP00000017365,10090.ENSMUSP00000022256,10090.ENSMUSP00000022803,10090.ENSMUSP00000028083,10090.ENSMUSP00000028683,10090.ENSMUSP00000099436,10090.ENSMUSP00000099909	Psmb1,Psmd3,Psmd6,Psmb5,Psmb7,Pdia3,Psmb3,Rps27a
Reactome	MMU-71387	Metabolism of carbohydrates	7	264	0.81	0.0016	10090.ENSMUSP00000005173,10090.ENSMUSP00000019514,10090.ENSMUSP00000021822,10090.ENSMUSP00000030455,10090.ENSMUSP00000034097,10090.ENSMUSP00000099536,10090.ENSMUSP00000137931	Sgsh,Calm3,Ogn,Akr1a1,Got2,Aldoc,Agrn
Reactome	MMU-1650814	Collagen biosynthesis and modifying enzymes	4	63	1.19	0.002	10090.ENSMUSP00000022693,10090.ENSMUSP00000026122,10090.ENSMUSP00000083620,10090.ENSMUSP00000126390	Bmp1,P4hb,Col5a2,Serpinh1
Reactome	MMU-422475	Axon guidance	7	278	0.79	0.0021	10090.ENSMUSP00000025379,10090.ENSMUSP00000027451,10090.ENSMUSP00000060246,10090.ENSMUSP00000083620,10090.ENSMUSP00000097797,10090.ENSMUSP00000099909,10090.ENSMUSP00000127842	Dpysl3,Epha4,Tubb2a,Col5a2,Sptan1,Rps27a,Ap2a1
Reactome	MMU-983168	Antigen processing: Ubiquitination & Proteasome degradation	7	296	0.76	0.0029	10090.ENSMUSP00000014913,10090.ENSMUSP00000017365,10090.ENSMUSP00000022256,10090.ENSMUSP00000022803,10090.ENSMUSP00000028083,10090.ENSMUSP00000099436,10090.ENSMUSP00000099909	Psmb1,Psmd3,Psmd6,Psmb5,Psmb7,Psmb3,Rps27a
Reactome	MMU-445355	Smooth Muscle Contraction	3	28	1.41	0.0032	10090.ENSMUSP00000003575,10090.ENSMUSP00000019514,10090.ENSMUSP00000109337	Tpm4,Calm3,Tpm1
Reactome	MMU-901042	Calnexin/calreticulin cycle	2	7	1.84	0.0067	10090.ENSMUSP00000028683,10090.ENSMUSP00000099909	Pdia3,Rps27a
Reactome	MMU-1640170	Cell Cycle	9	574	0.58	0.0074	10090.ENSMUSP00000014913,10090.ENSMUSP00000017365,10090.ENSMUSP00000022256,10090.ENSMUSP00000022803,10090.ENSMUSP00000028083,10090.ENSMUSP00000060246,10090.ENSMUSP00000075067,10090.ENSMUSP00000099436,10090.ENSMUSP00000099909	Psmb1,Psmd3,Psmd6,Psmb5,Psmb7,Tubb2a,Npm1,Psmb3,Rps27a
Reactome	MMU-71288	Creatine metabolism	2	10	1.69	0.0118	10090.ENSMUSP00000001304,10090.ENSMUSP00000003643	Ckb,Ckm
Reactome	MMU-264870	Caspase-mediated cleavage of cytoskeletal proteins	2	11	1.64	0.0139	10090.ENSMUSP00000097797,10090.ENSMUSP00000109979	Sptan1,Add1
Reactome	MMU-72695	Formation of the ternary complex, and subsequently, the 43S complex	3	50	1.16	0.0147	10090.ENSMUSP00000035105,10090.ENSMUSP00000099757,10090.ENSMUSP00000099909	Rpsa,Rps8,Rps27a
Reactome	MMU-71406	Pyruvate metabolism and Citric Acid (TCA) cycle	3	51	1.15	0.0155	10090.ENSMUSP00000005826,10090.ENSMUSP00000024823,10090.ENSMUSP00000032373	Cs,Glo1,Ldhb
Reactome	MMU-72649	Translation initiation complex formation	3	57	1.11	0.0208	10090.ENSMUSP00000035105,10090.ENSMUSP00000099757,10090.ENSMUSP00000099909	Rpsa,Rps8,Rps27a
Reactome	MMU-72702	Ribosomal scanning and start codon recognition	3	57	1.11	0.0208	10090.ENSMUSP00000035105,10090.ENSMUSP00000099757,10090.ENSMUSP00000099909	Rpsa,Rps8,Rps27a
Reactome	MMU-174824	Plasma lipoprotein assembly, remodeling, and clearance	3	60	1.08	0.0233	10090.ENSMUSP00000022693,10090.ENSMUSP00000026122,10090.ENSMUSP00000127842	Bmp1,P4hb,Ap2a1
Reactome	MMU-373760	L1CAM interactions	3	67	1.04	0.0313	10090.ENSMUSP00000060246,10090.ENSMUSP00000097797,10090.ENSMUSP00000127842	Tubb2a,Sptan1,Ap2a1
Reactome	MMU-8963898	Plasma lipoprotein assembly	2	18	1.43	0.0313	10090.ENSMUSP00000022693,10090.ENSMUSP00000026122	Bmp1,P4hb
Reactome	MMU-5653656	Vesicle-mediated transport	8	594	0.51	0.0344	10090.ENSMUSP00000005406,10090.ENSMUSP00000018737,10090.ENSMUSP00000020238,10090.ENSMUSP00000060246,10090.ENSMUSP00000062996,10090.ENSMUSP00000097797,10090.ENSMUSP00000099909,10090.ENSMUSP00000127842	App,Sparc,Hsp90b1,Tubb2a,Gdi2,Sptan1,Rps27a,Ap2a1
Reactome	MMU-2024096	HS-GAG degradation	2	21	1.36	0.0407	10090.ENSMUSP00000005173,10090.ENSMUSP00000137931	Sgsh,Agrn
Reactome	MMU-196741	Cobalamin (Cbl, vitamin B12) transport and metabolism	2	22	1.34	0.0438	10090.ENSMUSP00000064498,10090.ENSMUSP00000071976	Try5,Try10
Reactome	MMU-6806834	Signaling by MET	3	78	0.97	0.0455	10090.ENSMUSP00000054499,10090.ENSMUSP00000083620,10090.ENSMUSP00000099909	Fn1,Col5a2,Rps27a
Reactome	MMU-446203	Asparagine N-linked glycosylation	5	263	0.66	0.0497	10090.ENSMUSP00000028683,10090.ENSMUSP00000037454,10090.ENSMUSP00000060246,10090.ENSMUSP00000097797,10090.ENSMUSP00000099909	Pdia3,Npl,Tubb2a,Sptan1,Rps27a
WikiPathways	WP519	Proteasome degradation	5	52	1.37	0.00074	10090.ENSMUSP00000014913,10090.ENSMUSP00000017365,10090.ENSMUSP00000022256,10090.ENSMUSP00000022803,10090.ENSMUSP00000028083	Psmb1,Psmd3,Psmd6,Psmb5,Psmb7
WikiPathways	WP163	Cytoplasmic ribosomal proteins	5	77	1.2	0.0022	10090.ENSMUSP00000008826,10090.ENSMUSP00000035105,10090.ENSMUSP00000048469,10090.ENSMUSP00000099757,10090.ENSMUSP00000099909	Rpl10,Rpsa,Rpl10a,Rps8,Rps27a
WikiPathways	WP157	Glycolysis and gluconeogenesis	4	49	1.3	0.0044	10090.ENSMUSP00000032373,10090.ENSMUSP00000034097,10090.ENSMUSP00000080302,10090.ENSMUSP00000099536	Ldhb,Got2,Pgk1,Aldoc
Monarch MPO	MP:0000783	Abnormal forebrain morphology	17	1026	0.6	0.009	10090.ENSMUSP00000001304,10090.ENSMUSP00000005406,10090.ENSMUSP00000021950,10090.ENSMUSP00000024930,10090.ENSMUSP00000025379,10090.ENSMUSP00000027451,10090.ENSMUSP00000028938,10090.ENSMUSP00000034097,10090.ENSMUSP00000048425,10090.ENSMUSP00000060246,10090.ENSMUSP00000068328,10090.ENSMUSP00000075067,10090.ENSMUSP00000090245,10090.ENSMUSP00000097797,10090.ENSMUSP00000112259,10090.ENSMUSP00000121203…	Ckb,App,Dbn1,Tedc2,Dpysl3,Epha4,Cst3,Got2,Pebp1,Tubb2a,Nrd1,Npm1,Marcks,Sptan1,Cfl1,Ctsd,Hspg2
Monarch MPO	MP:0000787	Abnormal telencephalon morphology	14	747	0.66	0.009	10090.ENSMUSP00000001304,10090.ENSMUSP00000005406,10090.ENSMUSP00000021950,10090.ENSMUSP00000025379,10090.ENSMUSP00000027451,10090.ENSMUSP00000028938,10090.ENSMUSP00000048425,10090.ENSMUSP00000060246,10090.ENSMUSP00000068328,10090.ENSMUSP00000090245,10090.ENSMUSP00000097797,10090.ENSMUSP00000112259,10090.ENSMUSP00000121203,10090.ENSMUSP00000131316	Ckb,App,Dbn1,Dpysl3,Epha4,Cst3,Pebp1,Tubb2a,Nrd1,Marcks,Sptan1,Cfl1,Ctsd,Hspg2
Monarch MPO	MP:0002152	Abnormal brain morphology	20	1540	0.5	0.009	10090.ENSMUSP00000001304,10090.ENSMUSP00000005406,10090.ENSMUSP00000021390,10090.ENSMUSP00000021950,10090.ENSMUSP00000024930,10090.ENSMUSP00000025379,10090.ENSMUSP00000027451,10090.ENSMUSP00000028938,10090.ENSMUSP00000031249,10090.ENSMUSP00000034097,10090.ENSMUSP00000048425,10090.ENSMUSP00000060246,10090.ENSMUSP00000068328,10090.ENSMUSP00000075067,10090.ENSMUSP00000075683,10090.ENSMUSP00000090245…	Ckb,App,Galc,Dbn1,Tedc2,Dpysl3,Epha4,Cst3,Sparcl1,Got2,Pebp1,Tubb2a,Nrd1,Npm1,Pepd,Marcks,Sptan1,Cfl1,Ctsd,Hspg2
Monarch MPO	MP:0005404	Abnormal axon morphology	8	214	0.96	0.009	10090.ENSMUSP00000005406,10090.ENSMUSP00000021390,10090.ENSMUSP00000027451,10090.ENSMUSP00000060246,10090.ENSMUSP00000068328,10090.ENSMUSP00000097797,10090.ENSMUSP00000131316,10090.ENSMUSP00000137931	App,Galc,Epha4,Tubb2a,Nrd1,Sptan1,Hspg2,Agrn
Monarch MPO	MP:0008415	Abnormal neurite morphology	11	457	0.77	0.009	10090.ENSMUSP00000005406,10090.ENSMUSP00000021390,10090.ENSMUSP00000021950,10090.ENSMUSP00000025379,10090.ENSMUSP00000027451,10090.ENSMUSP00000060246,10090.ENSMUSP00000068328,10090.ENSMUSP00000097797,10090.ENSMUSP00000112259,10090.ENSMUSP00000131316,10090.ENSMUSP00000137931	App,Galc,Dbn1,Dpysl3,Epha4,Tubb2a,Nrd1,Sptan1,Cfl1,Hspg2,Agrn
Monarch MPO	MP:0010768	Mortality/aging	44	5549	0.28	0.009	10090.ENSMUSP00000001051,10090.ENSMUSP00000002007,10090.ENSMUSP00000005173,10090.ENSMUSP00000005406,10090.ENSMUSP00000005826,10090.ENSMUSP00000005964,10090.ENSMUSP00000020238,10090.ENSMUSP00000021390,10090.ENSMUSP00000021950,10090.ENSMUSP00000022256,10090.ENSMUSP00000022693,10090.ENSMUSP00000024930,10090.ENSMUSP00000026122,10090.ENSMUSP00000027123,10090.ENSMUSP00000028683,10090.ENSMUSP00000028938…	S100a6,Siae,Sgsh,App,Cs,Adh5,Hsp90b1,Galc,Dbn1,Psmd6,Bmp1,Tedc2,P4hb,Hspd1,Pdia3,Cst3,Calu,Got2,Rpsa,Atp1a1,Apex1,Pnp,Fn1,Gdi2,Nrd1,Serpinc1,Npm1,Pepd,Hspa4l,Col5a2,Nes,Marcks,Pawr,Sptan1,Nxf2,Tpm1,Add1,Hnrnpa2b1,Cfl1,Gnao1,Ctsd,Serpinh1,Hspg2,Agrn
Monarch MPO	MP:0010770	Preweaning lethality	39	4663	0.31	0.009	10090.ENSMUSP00000001051,10090.ENSMUSP00000002007,10090.ENSMUSP00000005406,10090.ENSMUSP00000005826,10090.ENSMUSP00000020238,10090.ENSMUSP00000021390,10090.ENSMUSP00000021950,10090.ENSMUSP00000022256,10090.ENSMUSP00000022693,10090.ENSMUSP00000024930,10090.ENSMUSP00000026122,10090.ENSMUSP00000027123,10090.ENSMUSP00000028683,10090.ENSMUSP00000028938,10090.ENSMUSP00000031779,10090.ENSMUSP00000034097…	S100a6,Siae,App,Cs,Hsp90b1,Galc,Dbn1,Psmd6,Bmp1,Tedc2,P4hb,Hspd1,Pdia3,Cst3,Calu,Got2,Rpsa,Atp1a1,Apex1,Pnp,Fn1,Gdi2,Nrd1,Serpinc1,Npm1,Pepd,Col5a2,Nes,Marcks,Pawr,Sptan1,Tpm1,Add1,Cfl1,Gnao1,Ctsd,Serpinh1,Hspg2,Agrn
Monarch MPO	MP:0010769	Abnormal survival	40	5150	0.27	0.0135	10090.ENSMUSP00000001051,10090.ENSMUSP00000002007,10090.ENSMUSP00000005173,10090.ENSMUSP00000005406,10090.ENSMUSP00000005826,10090.ENSMUSP00000020238,10090.ENSMUSP00000021390,10090.ENSMUSP00000021950,10090.ENSMUSP00000022256,10090.ENSMUSP00000022693,10090.ENSMUSP00000024930,10090.ENSMUSP00000026122,10090.ENSMUSP00000027123,10090.ENSMUSP00000028683,10090.ENSMUSP00000028938,10090.ENSMUSP00000031779…	S100a6,Siae,Sgsh,App,Cs,Hsp90b1,Galc,Dbn1,Psmd6,Bmp1,Tedc2,P4hb,Hspd1,Pdia3,Cst3,Calu,Got2,Rpsa,Atp1a1,Apex1,Pnp,Fn1,Gdi2,Nrd1,Serpinc1,Npm1,Pepd,Col5a2,Nes,Marcks,Pawr,Sptan1,Tpm1,Add1,Cfl1,Gnao1,Ctsd,Serpinh1,Hspg2,Agrn
Monarch MPO	MP:0005048	Abnormal thrombosis	6	130	1.05	0.0201	10090.ENSMUSP00000005406,10090.ENSMUSP00000026122,10090.ENSMUSP00000054499,10090.ENSMUSP00000068971,10090.ENSMUSP00000109337,10090.ENSMUSP00000121203	App,P4hb,Fn1,Serpinc1,Tpm1,Ctsd
Monarch MPO	MP:0005378	Growth/size/body region phenotype	37	4670	0.28	0.0201	10090.ENSMUSP00000001304,10090.ENSMUSP00000002007,10090.ENSMUSP00000003643,10090.ENSMUSP00000005406,10090.ENSMUSP00000018737,10090.ENSMUSP00000019514,10090.ENSMUSP00000020238,10090.ENSMUSP00000021390,10090.ENSMUSP00000021822,10090.ENSMUSP00000021950,10090.ENSMUSP00000026122,10090.ENSMUSP00000027123,10090.ENSMUSP00000028683,10090.ENSMUSP00000030455,10090.ENSMUSP00000031779,10090.ENSMUSP00000032373…	Ckb,Siae,Ckm,App,Sparc,Calm3,Hsp90b1,Galc,Ogn,Dbn1,P4hb,Hspd1,Pdia3,Akr1a1,Calu,Ldhb,Rpsa,Apex1,Pebp1,Fn1,Nrd1,Npm1,Pepd,Hspa4l,Col5a2,Nes,Marcks,Pawr,Sptan1,Hnrnph2,Tpm1,Add1,Cfl1,Gnao1,Serpinh1,Hspg2,Agrn
Monarch MPO	MP:0003861	Abnormal nervous system development	15	1059	0.54	0.0237	10090.ENSMUSP00000021390,10090.ENSMUSP00000021950,10090.ENSMUSP00000024930,10090.ENSMUSP00000025379,10090.ENSMUSP00000027451,10090.ENSMUSP00000034097,10090.ENSMUSP00000054499,10090.ENSMUSP00000075067,10090.ENSMUSP00000088493,10090.ENSMUSP00000090245,10090.ENSMUSP00000097797,10090.ENSMUSP00000112259,10090.ENSMUSP00000126390,10090.ENSMUSP00000131316,10090.ENSMUSP00000137931	Galc,Dbn1,Tedc2,Dpysl3,Epha4,Got2,Fn1,Npm1,Nes,Marcks,Sptan1,Cfl1,Serpinh1,Hspg2,Agrn
Monarch MPO	MP:0008540	Abnormal cerebral hemisphere morphology	11	579	0.66	0.0237	10090.ENSMUSP00000001304,10090.ENSMUSP00000005406,10090.ENSMUSP00000025379,10090.ENSMUSP00000027451,10090.ENSMUSP00000028938,10090.ENSMUSP00000048425,10090.ENSMUSP00000060246,10090.ENSMUSP00000068328,10090.ENSMUSP00000090245,10090.ENSMUSP00000112259,10090.ENSMUSP00000121203	Ckb,App,Dpysl3,Epha4,Cst3,Pebp1,Tubb2a,Nrd1,Marcks,Cfl1,Ctsd
Monarch MPO	MP:0014134	Abnormal embryo morphology	19	1724	0.43	0.048	10090.ENSMUSP00000002007,10090.ENSMUSP00000020238,10090.ENSMUSP00000021950,10090.ENSMUSP00000022693,10090.ENSMUSP00000026122,10090.ENSMUSP00000027123,10090.ENSMUSP00000028683,10090.ENSMUSP00000031779,10090.ENSMUSP00000034097,10090.ENSMUSP00000042602,10090.ENSMUSP00000054499,10090.ENSMUSP00000075067,10090.ENSMUSP00000088493,10090.ENSMUSP00000090245,10090.ENSMUSP00000097797,10090.ENSMUSP00000109337…	Siae,Hsp90b1,Dbn1,Bmp1,P4hb,Hspd1,Pdia3,Calu,Got2,Apex1,Fn1,Npm1,Nes,Marcks,Sptan1,Tpm1,Cfl1,Serpinh1,Hspg2
TISSUES	BTO:0000284	Organism form	39	1948	0.69	2.21e-14	10090.ENSMUSP00000001051,10090.ENSMUSP00000005826,10090.ENSMUSP00000018737,10090.ENSMUSP00000019514,10090.ENSMUSP00000020238,10090.ENSMUSP00000021950,10090.ENSMUSP00000024823,10090.ENSMUSP00000025379,10090.ENSMUSP00000026122,10090.ENSMUSP00000027123,10090.ENSMUSP00000028683,10090.ENSMUSP00000029266,10090.ENSMUSP00000030455,10090.ENSMUSP00000031779,10090.ENSMUSP00000032373,10090.ENSMUSP00000034097…	S100a6,Cs,Sparc,Calm3,Hsp90b1,Dbn1,Glo1,Dpysl3,P4hb,Hspd1,Pdia3,Anxa5,Akr1a1,Calu,Ldhb,Got2,Rpsa,Atp1a1,Lap3,Itih2,Rpl10a,Fn1,Gdi2,Nrd1,Npm1,Hspa4l,Nes,Marcks,Sptan1,Psmb3,Rps8,Rps27a,Hnrnph2,Tpm1,Add1,Hnrnpa2b1,Cfl1,Serpinh1,Rpl14
TISSUES	BTO:0000421	Connective tissue	38	1868	0.69	2.21e-14	10090.ENSMUSP00000001051,10090.ENSMUSP00000003643,10090.ENSMUSP00000005826,10090.ENSMUSP00000008826,10090.ENSMUSP00000018737,10090.ENSMUSP00000019514,10090.ENSMUSP00000020238,10090.ENSMUSP00000021822,10090.ENSMUSP00000021950,10090.ENSMUSP00000025379,10090.ENSMUSP00000026122,10090.ENSMUSP00000027123,10090.ENSMUSP00000028683,10090.ENSMUSP00000029266,10090.ENSMUSP00000030455,10090.ENSMUSP00000031249…	S100a6,Ckm,Cs,Rpl10,Sparc,Calm3,Hsp90b1,Ogn,Dbn1,Dpysl3,P4hb,Hspd1,Pdia3,Anxa5,Akr1a1,Sparcl1,Calu,Got2,Rpsa,Atp1a1,Lap3,Rpl10a,Fn1,Gdi2,Nrd1,Npm1,Hspa4l,Marcks,Sptan1,Psmb3,Aldoc,Rps8,Rps27a,Cfl1,Cdh13,Ctsd,Serpinh1,Rpl14
TISSUES	BTO:0000379	Embryo	34	1528	0.73	9.95e-14	10090.ENSMUSP00000001051,10090.ENSMUSP00000005826,10090.ENSMUSP00000019514,10090.ENSMUSP00000020238,10090.ENSMUSP00000021950,10090.ENSMUSP00000024823,10090.ENSMUSP00000025379,10090.ENSMUSP00000026122,10090.ENSMUSP00000027123,10090.ENSMUSP00000028683,10090.ENSMUSP00000029266,10090.ENSMUSP00000030455,10090.ENSMUSP00000031779,10090.ENSMUSP00000034097,10090.ENSMUSP00000039657,10090.ENSMUSP00000040222…	S100a6,Cs,Calm3,Hsp90b1,Dbn1,Glo1,Dpysl3,P4hb,Hspd1,Pdia3,Anxa5,Akr1a1,Calu,Got2,Atp1a1,Lap3,Rpl10a,Fn1,Gdi2,Nrd1,Npm1,Hspa4l,Nes,Marcks,Sptan1,Psmb3,Rps8,Rps27a,Hnrnph2,Add1,Hnrnpa2b1,Cfl1,Serpinh1,Rpl14
TISSUES	BTO:0000174	Embryonic structure	36	1823	0.68	2.68e-13	10090.ENSMUSP00000001051,10090.ENSMUSP00000005826,10090.ENSMUSP00000018737,10090.ENSMUSP00000019514,10090.ENSMUSP00000020238,10090.ENSMUSP00000021950,10090.ENSMUSP00000024823,10090.ENSMUSP00000025379,10090.ENSMUSP00000026122,10090.ENSMUSP00000027123,10090.ENSMUSP00000028683,10090.ENSMUSP00000029266,10090.ENSMUSP00000030455,10090.ENSMUSP00000031779,10090.ENSMUSP00000034097,10090.ENSMUSP00000035105…	S100a6,Cs,Sparc,Calm3,Hsp90b1,Dbn1,Glo1,Dpysl3,P4hb,Hspd1,Pdia3,Anxa5,Akr1a1,Calu,Got2,Rpsa,Atp1a1,Lap3,Rpl10a,Fn1,Gdi2,Nrd1,Npm1,Hspa4l,Nes,Marcks,Sptan1,Psmb3,Rps8,Rps27a,Hnrnph2,Add1,Hnrnpa2b1,Cfl1,Serpinh1,Rpl14
TISSUES	BTO:0001489	Whole body	72	9158	0.28	1.7e-10	10090.ENSMUSP00000001051,10090.ENSMUSP00000001304,10090.ENSMUSP00000003643,10090.ENSMUSP00000005406,10090.ENSMUSP00000005826,10090.ENSMUSP00000005964,10090.ENSMUSP00000008826,10090.ENSMUSP00000014913,10090.ENSMUSP00000018737,10090.ENSMUSP00000019268,10090.ENSMUSP00000019514,10090.ENSMUSP00000020190,10090.ENSMUSP00000020238,10090.ENSMUSP00000021390,10090.ENSMUSP00000021822,10090.ENSMUSP00000021950…	S100a6,Ckb,Ckm,App,Cs,Adh5,Rpl10,Psmb1,Sparc,Scrn1,Calm3,Vnn3,Hsp90b1,Galc,Ogn,Dbn1,Enpp5,Glo1,Dpysl3,P4hb,Hspd1,Epha4,Psmb7,Pdia3,Anxa5,Akr1a1,Sparcl1,Calu,Ldhb,Got2,Cotl1,Rpsa,Acaa2,Npl,Atp1a1,Lap3,Apex1,Pnp,Itih2,Pebp1,Rpl10a,Asrgl1,Fn1,Gdi2,Try5,Nrd1,Serpinc1,Try10,Npm1,Pepd,Hspa4l,Nes,Marcks,Cd109,Sptan1,Psmb3,Aldoc,Rps8,Rps27a,Hnrnph2,Dnpep,Tpm1,Add1,Hnrnpa2b1,Cfl1,Cdh13,Gnao1,Ctsd,Serpinh1…
TISSUES	BTO:0000142	Brain	38	2671	0.54	4.66e-10	10090.ENSMUSP00000001304,10090.ENSMUSP00000005406,10090.ENSMUSP00000008826,10090.ENSMUSP00000014913,10090.ENSMUSP00000019268,10090.ENSMUSP00000019514,10090.ENSMUSP00000021390,10090.ENSMUSP00000021822,10090.ENSMUSP00000021950,10090.ENSMUSP00000024756,10090.ENSMUSP00000024823,10090.ENSMUSP00000025379,10090.ENSMUSP00000027451,10090.ENSMUSP00000028083,10090.ENSMUSP00000030455,10090.ENSMUSP00000031249…	Ckb,App,Rpl10,Psmb1,Scrn1,Calm3,Galc,Ogn,Dbn1,Enpp5,Glo1,Dpysl3,Epha4,Psmb7,Akr1a1,Sparcl1,Ldhb,Got2,Cotl1,Rpsa,Atp1a1,Pnp,Pebp1,Gdi2,Npm1,Hspa4l,Nes,Marcks,Sptan1,Aldoc,Hnrnph2,Add1,Hnrnpa2b1,Cfl1,Cdh13,Gnao1,Ap2a1,Agrn
TISSUES	BTO:0000452	Fibroblast	18	494	0.95	8.06e-10	10090.ENSMUSP00000001051,10090.ENSMUSP00000005826,10090.ENSMUSP00000019514,10090.ENSMUSP00000020238,10090.ENSMUSP00000021950,10090.ENSMUSP00000026122,10090.ENSMUSP00000027123,10090.ENSMUSP00000028683,10090.ENSMUSP00000029266,10090.ENSMUSP00000034097,10090.ENSMUSP00000035105,10090.ENSMUSP00000039657,10090.ENSMUSP00000054499,10090.ENSMUSP00000075067,10090.ENSMUSP00000090245,10090.ENSMUSP00000097797…	S100a6,Cs,Calm3,Hsp90b1,Dbn1,P4hb,Hspd1,Pdia3,Anxa5,Got2,Rpsa,Atp1a1,Fn1,Npm1,Marcks,Sptan1,Cfl1,Serpinh1
TISSUES	BTO:0001484	Nervous system	39	2889	0.51	8.28e-10	10090.ENSMUSP00000001304,10090.ENSMUSP00000005406,10090.ENSMUSP00000008826,10090.ENSMUSP00000014913,10090.ENSMUSP00000019268,10090.ENSMUSP00000019514,10090.ENSMUSP00000021390,10090.ENSMUSP00000021822,10090.ENSMUSP00000021950,10090.ENSMUSP00000024756,10090.ENSMUSP00000024823,10090.ENSMUSP00000025379,10090.ENSMUSP00000027451,10090.ENSMUSP00000028083,10090.ENSMUSP00000029266,10090.ENSMUSP00000030455…	Ckb,App,Rpl10,Psmb1,Scrn1,Calm3,Galc,Ogn,Dbn1,Enpp5,Glo1,Dpysl3,Epha4,Psmb7,Anxa5,Akr1a1,Sparcl1,Ldhb,Got2,Cotl1,Rpsa,Atp1a1,Pnp,Pebp1,Gdi2,Npm1,Hspa4l,Nes,Marcks,Sptan1,Aldoc,Hnrnph2,Add1,Hnrnpa2b1,Cfl1,Cdh13,Gnao1,Ap2a1,Agrn
TISSUES	BTO:0000282	Head	40	3453	0.45	3.73e-08	10090.ENSMUSP00000001304,10090.ENSMUSP00000005406,10090.ENSMUSP00000008826,10090.ENSMUSP00000014913,10090.ENSMUSP00000019268,10090.ENSMUSP00000019514,10090.ENSMUSP00000021390,10090.ENSMUSP00000021822,10090.ENSMUSP00000021950,10090.ENSMUSP00000024756,10090.ENSMUSP00000024823,10090.ENSMUSP00000025379,10090.ENSMUSP00000027451,10090.ENSMUSP00000028083,10090.ENSMUSP00000030455,10090.ENSMUSP00000031249…	Ckb,App,Rpl10,Psmb1,Scrn1,Calm3,Galc,Ogn,Dbn1,Enpp5,Glo1,Dpysl3,Epha4,Psmb7,Akr1a1,Sparcl1,Ldhb,Got2,Cotl1,Rpsa,Npl,Atp1a1,Pnp,Pebp1,Fn1,Gdi2,Npm1,Hspa4l,Nes,Marcks,Sptan1,Aldoc,Hnrnph2,Add1,Hnrnpa2b1,Cfl1,Cdh13,Gnao1,Ap2a1,Agrn
TISSUES	BTO:0000601	Hippocampus	11	201	1.12	2.45e-07	10090.ENSMUSP00000005406,10090.ENSMUSP00000019268,10090.ENSMUSP00000030455,10090.ENSMUSP00000034285,10090.ENSMUSP00000035105,10090.ENSMUSP00000043926,10090.ENSMUSP00000048425,10090.ENSMUSP00000062996,10090.ENSMUSP00000076336,10090.ENSMUSP00000088493,10090.ENSMUSP00000112259	App,Scrn1,Akr1a1,Cotl1,Rpsa,Pnp,Pebp1,Gdi2,Hspa4l,Nes,Cfl1
TISSUES	BTO:0001629	Left ventricle	8	84	1.36	8.19e-07	10090.ENSMUSP00000003643,10090.ENSMUSP00000005826,10090.ENSMUSP00000027123,10090.ENSMUSP00000032373,10090.ENSMUSP00000034097,10090.ENSMUSP00000037348,10090.ENSMUSP00000039657,10090.ENSMUSP00000109337	Ckm,Cs,Hspd1,Ldhb,Got2,Acaa2,Atp1a1,Tpm1
TISSUES	BTO:0000759	Liver	24	1546	0.58	2.07e-06	10090.ENSMUSP00000005826,10090.ENSMUSP00000005964,10090.ENSMUSP00000008826,10090.ENSMUSP00000020190,10090.ENSMUSP00000024823,10090.ENSMUSP00000026122,10090.ENSMUSP00000027123,10090.ENSMUSP00000028683,10090.ENSMUSP00000030455,10090.ENSMUSP00000034097,10090.ENSMUSP00000035105,10090.ENSMUSP00000037348,10090.ENSMUSP00000040222,10090.ENSMUSP00000046530,10090.ENSMUSP00000048469,10090.ENSMUSP00000054499…	Cs,Adh5,Rpl10,Vnn3,Glo1,P4hb,Hspd1,Pdia3,Akr1a1,Got2,Rpsa,Acaa2,Lap3,Itih2,Rpl10a,Fn1,Npm1,Pepd,Nes,Marcks,Sptan1,Aldoc,Tpm1,Hnrnpa2b1
TISSUES	BTO:0004725	Embryonic fibroblast	12	325	0.95	2.09e-06	10090.ENSMUSP00000005826,10090.ENSMUSP00000020238,10090.ENSMUSP00000026122,10090.ENSMUSP00000027123,10090.ENSMUSP00000028683,10090.ENSMUSP00000029266,10090.ENSMUSP00000034097,10090.ENSMUSP00000054499,10090.ENSMUSP00000075067,10090.ENSMUSP00000090245,10090.ENSMUSP00000112259,10090.ENSMUSP00000126390	Cs,Hsp90b1,P4hb,Hspd1,Pdia3,Anxa5,Got2,Fn1,Npm1,Marcks,Cfl1,Serpinh1
TISSUES	BTO:0000345	Digestive gland	27	2031	0.51	4.54e-06	10090.ENSMUSP00000005406,10090.ENSMUSP00000005826,10090.ENSMUSP00000005964,10090.ENSMUSP00000008826,10090.ENSMUSP00000020190,10090.ENSMUSP00000024823,10090.ENSMUSP00000026122,10090.ENSMUSP00000027123,10090.ENSMUSP00000028683,10090.ENSMUSP00000030455,10090.ENSMUSP00000034097,10090.ENSMUSP00000035105,10090.ENSMUSP00000037348,10090.ENSMUSP00000040222,10090.ENSMUSP00000046530,10090.ENSMUSP00000048469…	App,Cs,Adh5,Rpl10,Vnn3,Glo1,P4hb,Hspd1,Pdia3,Akr1a1,Got2,Rpsa,Acaa2,Lap3,Itih2,Rpl10a,Fn1,Try5,Try10,Npm1,Pepd,Nes,Marcks,Sptan1,Aldoc,Tpm1,Hnrnpa2b1
TISSUES	BTO:0001630	Right ventricle	7	75	1.35	6.36e-06	10090.ENSMUSP00000003643,10090.ENSMUSP00000005826,10090.ENSMUSP00000027123,10090.ENSMUSP00000032373,10090.ENSMUSP00000034097,10090.ENSMUSP00000037348,10090.ENSMUSP00000109337	Ckm,Cs,Hspd1,Ldhb,Got2,Acaa2,Tpm1
TISSUES	BTO:0000233	Cerebral cortex	13	483	0.81	1.49e-05	10090.ENSMUSP00000005406,10090.ENSMUSP00000019268,10090.ENSMUSP00000030455,10090.ENSMUSP00000034285,10090.ENSMUSP00000035105,10090.ENSMUSP00000039657,10090.ENSMUSP00000043926,10090.ENSMUSP00000048425,10090.ENSMUSP00000062996,10090.ENSMUSP00000076336,10090.ENSMUSP00000088493,10090.ENSMUSP00000097797,10090.ENSMUSP00000112259	App,Scrn1,Akr1a1,Cotl1,Rpsa,Atp1a1,Pnp,Pebp1,Gdi2,Hspa4l,Nes,Sptan1,Cfl1
TISSUES	BTO:0000478	Forebrain	14	596	0.76	2.17e-05	10090.ENSMUSP00000005406,10090.ENSMUSP00000019268,10090.ENSMUSP00000021822,10090.ENSMUSP00000030455,10090.ENSMUSP00000034285,10090.ENSMUSP00000035105,10090.ENSMUSP00000039657,10090.ENSMUSP00000043926,10090.ENSMUSP00000048425,10090.ENSMUSP00000062996,10090.ENSMUSP00000076336,10090.ENSMUSP00000088493,10090.ENSMUSP00000097797,10090.ENSMUSP00000112259	App,Scrn1,Ogn,Akr1a1,Cotl1,Rpsa,Atp1a1,Pnp,Pebp1,Gdi2,Hspa4l,Nes,Sptan1,Cfl1
TISSUES	BTO:0001491	Viscus	37	3991	0.35	4.76e-05	10090.ENSMUSP00000001051,10090.ENSMUSP00000001304,10090.ENSMUSP00000003643,10090.ENSMUSP00000005406,10090.ENSMUSP00000005826,10090.ENSMUSP00000005964,10090.ENSMUSP00000008826,10090.ENSMUSP00000014913,10090.ENSMUSP00000020190,10090.ENSMUSP00000021390,10090.ENSMUSP00000024823,10090.ENSMUSP00000026122,10090.ENSMUSP00000027123,10090.ENSMUSP00000028683,10090.ENSMUSP00000029266,10090.ENSMUSP00000030455…	S100a6,Ckb,Ckm,App,Cs,Adh5,Rpl10,Psmb1,Vnn3,Galc,Glo1,P4hb,Hspd1,Pdia3,Anxa5,Akr1a1,Got2,Rpsa,Acaa2,Lap3,Itih2,Rpl10a,Fn1,Try5,Try10,Npm1,Pepd,Nes,Marcks,Sptan1,Aldoc,Tpm1,Add1,Hnrnpa2b1,Cdh13,Gnao1,Ctsd
TISSUES	BTO:0001702	Left atrium	5	45	1.43	0.00019	10090.ENSMUSP00000003643,10090.ENSMUSP00000027123,10090.ENSMUSP00000034097,10090.ENSMUSP00000037348,10090.ENSMUSP00000109337	Ckm,Hspd1,Got2,Acaa2,Tpm1
TISSUES	BTO:0000562	Heart	16	980	0.6	0.00026	10090.ENSMUSP00000003643,10090.ENSMUSP00000005826,10090.ENSMUSP00000021822,10090.ENSMUSP00000027123,10090.ENSMUSP00000027451,10090.ENSMUSP00000031249,10090.ENSMUSP00000032373,10090.ENSMUSP00000034097,10090.ENSMUSP00000037348,10090.ENSMUSP00000039657,10090.ENSMUSP00000054499,10090.ENSMUSP00000088493,10090.ENSMUSP00000091330,10090.ENSMUSP00000109337,10090.ENSMUSP00000113527,10090.ENSMUSP00000114144	Ckm,Cs,Ogn,Hspd1,Epha4,Sparcl1,Ldhb,Got2,Acaa2,Atp1a1,Fn1,Nes,Cd109,Tpm1,Cdh13,Gnao1
TISSUES	BTO:0000944	NIH-3T3 cell	4	28	1.54	0.0008	10090.ENSMUSP00000029266,10090.ENSMUSP00000054499,10090.ENSMUSP00000075067,10090.ENSMUSP00000112259	Anxa5,Fn1,Npm1,Cfl1
TISSUES	BTO:0001958	Embryonic fibroblast cell line	5	65	1.27	0.00086	10090.ENSMUSP00000018737,10090.ENSMUSP00000029266,10090.ENSMUSP00000054499,10090.ENSMUSP00000075067,10090.ENSMUSP00000112259	Sparc,Anxa5,Fn1,Npm1,Cfl1
TISSUES	BTO:0000522	Gland	40	5187	0.27	0.0012	10090.ENSMUSP00000001051,10090.ENSMUSP00000001304,10090.ENSMUSP00000003643,10090.ENSMUSP00000005406,10090.ENSMUSP00000005826,10090.ENSMUSP00000005964,10090.ENSMUSP00000008826,10090.ENSMUSP00000020190,10090.ENSMUSP00000021390,10090.ENSMUSP00000024823,10090.ENSMUSP00000026122,10090.ENSMUSP00000027123,10090.ENSMUSP00000028683,10090.ENSMUSP00000029266,10090.ENSMUSP00000030455,10090.ENSMUSP00000034097…	S100a6,Ckb,Ckm,App,Cs,Adh5,Rpl10,Vnn3,Galc,Glo1,P4hb,Hspd1,Pdia3,Anxa5,Akr1a1,Got2,Rpsa,Acaa2,Lap3,Itih2,Rpl10a,Asrgl1,Fn1,Try5,Nrd1,Try10,Npm1,Pepd,Nes,Marcks,Sptan1,Aldoc,Hnrnph2,Dnpep,Tpm1,Add1,Hnrnpa2b1,Cdh13,Gnao1,Ctsd
TISSUES	BTO:0000669	Embryonic cell line	6	147	1	0.0032	10090.ENSMUSP00000005406,10090.ENSMUSP00000018737,10090.ENSMUSP00000029266,10090.ENSMUSP00000054499,10090.ENSMUSP00000075067,10090.ENSMUSP00000112259	App,Sparc,Anxa5,Fn1,Npm1,Cfl1
TISSUES	BTO:0001488	Endocrine gland	35	4420	0.28	0.0032	10090.ENSMUSP00000001051,10090.ENSMUSP00000005406,10090.ENSMUSP00000005826,10090.ENSMUSP00000005964,10090.ENSMUSP00000008826,10090.ENSMUSP00000020190,10090.ENSMUSP00000024823,10090.ENSMUSP00000026122,10090.ENSMUSP00000027123,10090.ENSMUSP00000028683,10090.ENSMUSP00000029266,10090.ENSMUSP00000030455,10090.ENSMUSP00000034097,10090.ENSMUSP00000035105,10090.ENSMUSP00000037348,10090.ENSMUSP00000040222…	S100a6,App,Cs,Adh5,Rpl10,Vnn3,Glo1,P4hb,Hspd1,Pdia3,Anxa5,Akr1a1,Got2,Rpsa,Acaa2,Lap3,Itih2,Rpl10a,Asrgl1,Fn1,Try5,Nrd1,Try10,Npm1,Pepd,Nes,Marcks,Sptan1,Aldoc,Hnrnph2,Dnpep,Tpm1,Add1,Hnrnpa2b1,Gnao1
TISSUES	BTO:0004230	TM-4 cell	2	2	2.38	0.0074	10090.ENSMUSP00000003575,10090.ENSMUSP00000109337	Tpm4,Tpm1
TISSUES	BTO:0000771	Macroglia	3	26	1.45	0.016	10090.ENSMUSP00000005406,10090.ENSMUSP00000021390,10090.ENSMUSP00000088493	App,Galc,Nes
TISSUES	BTO:0002612	Filopodium	2	4	2.08	0.017	10090.ENSMUSP00000054499,10090.ENSMUSP00000112259	Fn1,Cfl1
TISSUES	BTO:0001415	Umbilical cord	3	31	1.37	0.0239	10090.ENSMUSP00000018737,10090.ENSMUSP00000029266,10090.ENSMUSP00000054499	Sparc,Anxa5,Fn1
TISSUES	BTO:0000801	Macrophage	6	238	0.79	0.0328	10090.ENSMUSP00000005406,10090.ENSMUSP00000029266,10090.ENSMUSP00000054499,10090.ENSMUSP00000090245,10090.ENSMUSP00000097797,10090.ENSMUSP00000121203	App,Anxa5,Fn1,Marcks,Sptan1,Ctsd
TISSUES	BTO:0001262	Soft body part	3	36	1.31	0.0344	10090.ENSMUSP00000031779,10090.ENSMUSP00000054499,10090.ENSMUSP00000112259	Calu,Fn1,Cfl1
TISSUES	BTO:0004726	Embryonic brain	4	95	1.01	0.0445	10090.ENSMUSP00000021950,10090.ENSMUSP00000025379,10090.ENSMUSP00000088493,10090.ENSMUSP00000090245	Dbn1,Dpysl3,Nes,Marcks
COMPARTMENTS	GOCC:0005737	Cytoplasm	62	6579	0.36	1.4e-10	10090.ENSMUSP00000001051,10090.ENSMUSP00000001304,10090.ENSMUSP00000002007,10090.ENSMUSP00000003575,10090.ENSMUSP00000003643,10090.ENSMUSP00000005406,10090.ENSMUSP00000005826,10090.ENSMUSP00000005964,10090.ENSMUSP00000008826,10090.ENSMUSP00000012348,10090.ENSMUSP00000014913,10090.ENSMUSP00000018737,10090.ENSMUSP00000020238,10090.ENSMUSP00000021554,10090.ENSMUSP00000021950,10090.ENSMUSP00000024823…	S100a6,Ckb,Siae,Tpm4,Ckm,App,Cs,Adh5,Rpl10,Gstm2,Psmb1,Sparc,Hsp90b1,Actn1,Dbn1,Glo1,Dpysl3,P4hb,Hspd1,Epha4,Psmb7,Dpp7,Pdia3,Cst3,Anxa5,Akr1a1,Calu,Ldhb,Got2,Cotl1,Rpsa,Qsox1,Acaa2,Lap3,Apex1,Pnp,Pebp1,Rpl10a,Asrgl1,Fn1,Gdi2,Npm1,Hspa4l,Nes,Marcks,Pawr,Sptan1,Psmb3,Aldoc,Rps8,Rps27a,Hnrnph2,Dnpep,Tpm1,Add1,Hnrnpa2b1,Cfl1,Ctsd,Serpinh1,Ap2a1,Rpl14,Agrn
COMPARTMENTS	GOCC:0005622	Intracellular	70	9943	0.23	7.13e-07	10090.ENSMUSP00000001051,10090.ENSMUSP00000001304,10090.ENSMUSP00000002007,10090.ENSMUSP00000003575,10090.ENSMUSP00000003643,10090.ENSMUSP00000005406,10090.ENSMUSP00000005826,10090.ENSMUSP00000005964,10090.ENSMUSP00000008826,10090.ENSMUSP00000012348,10090.ENSMUSP00000014913,10090.ENSMUSP00000017365,10090.ENSMUSP00000018737,10090.ENSMUSP00000019268,10090.ENSMUSP00000020238,10090.ENSMUSP00000021554…	S100a6,Ckb,Siae,Tpm4,Ckm,App,Cs,Adh5,Rpl10,Gstm2,Psmb1,Psmd3,Sparc,Scrn1,Hsp90b1,Actn1,Dbn1,Psmd6,Psmb5,Glo1,Tedc2,Dpysl3,P4hb,Hspd1,Epha4,Psmb7,Dpp7,Pdia3,Cst3,Anxa5,Akr1a1,Calu,Ldhb,Got2,Cotl1,Rpsa,Qsox1,Acaa2,Lap3,Apex1,Pnp,Pebp1,Rpl10a,Asrgl1,Fn1,Tubb2a,Gdi2,Nrd1,Npm1,Hspa4l,Nes,Marcks,Pawr,Sptan1,Psmb3,Aldoc,Rps8,Rps27a,Hnrnph2,Dnpep,Tpm1,Add1,Hnrnpa2b1,Cfl1,Gnao1,Ctsd,Serpinh1,Ap2a1,Rpl14,A…
COMPARTMENTS	GOCC:0005829	Cytosol	27	1784	0.56	1.48e-06	10090.ENSMUSP00000001051,10090.ENSMUSP00000001304,10090.ENSMUSP00000008826,10090.ENSMUSP00000012348,10090.ENSMUSP00000014913,10090.ENSMUSP00000020238,10090.ENSMUSP00000021950,10090.ENSMUSP00000024823,10090.ENSMUSP00000025379,10090.ENSMUSP00000029266,10090.ENSMUSP00000030455,10090.ENSMUSP00000032373,10090.ENSMUSP00000034285,10090.ENSMUSP00000035105,10090.ENSMUSP00000043926,10090.ENSMUSP00000048469…	S100a6,Ckb,Rpl10,Gstm2,Psmb1,Hsp90b1,Dbn1,Glo1,Dpysl3,Anxa5,Akr1a1,Ldhb,Cotl1,Rpsa,Pnp,Rpl10a,Npm1,Hspa4l,Psmb3,Aldoc,Rps8,Rps27a,Hnrnph2,Dnpep,Hnrnpa2b1,Cfl1,Rpl14
COMPARTMENTS	GOCC:0005576	Extracellular region	22	1446	0.57	4.6e-05	10090.ENSMUSP00000003643,10090.ENSMUSP00000005406,10090.ENSMUSP00000012348,10090.ENSMUSP00000018737,10090.ENSMUSP00000020238,10090.ENSMUSP00000027123,10090.ENSMUSP00000028683,10090.ENSMUSP00000028938,10090.ENSMUSP00000029266,10090.ENSMUSP00000031249,10090.ENSMUSP00000031779,10090.ENSMUSP00000035105,10090.ENSMUSP00000035658,10090.ENSMUSP00000046530,10090.ENSMUSP00000054499,10090.ENSMUSP00000068971…	Ckm,App,Gstm2,Sparc,Hsp90b1,Hspd1,Pdia3,Cst3,Anxa5,Sparcl1,Calu,Rpsa,Qsox1,Itih2,Fn1,Serpinc1,Col5a2,Hnrnpa2b1,Cfl1,Cdh13,Ctsd,Agrn
COMPARTMENTS	GOCC:0000502	Proteasome complex	6	58	1.4	0.00011	10090.ENSMUSP00000014913,10090.ENSMUSP00000017365,10090.ENSMUSP00000022256,10090.ENSMUSP00000022803,10090.ENSMUSP00000028083,10090.ENSMUSP00000099436	Psmb1,Psmd3,Psmd6,Psmb5,Psmb7,Psmb3
COMPARTMENTS	GOCC:0019774	Proteasome core complex, beta-subunit complex	4	11	1.94	0.00013	10090.ENSMUSP00000014913,10090.ENSMUSP00000022803,10090.ENSMUSP00000028083,10090.ENSMUSP00000099436	Psmb1,Psmb5,Psmb7,Psmb3
COMPARTMENTS	GOCC:0110165	Cellular anatomical entity	72	12108	0.16	0.00036	10090.ENSMUSP00000001051,10090.ENSMUSP00000001304,10090.ENSMUSP00000002007,10090.ENSMUSP00000003575,10090.ENSMUSP00000003643,10090.ENSMUSP00000005406,10090.ENSMUSP00000005826,10090.ENSMUSP00000005964,10090.ENSMUSP00000008826,10090.ENSMUSP00000012348,10090.ENSMUSP00000014913,10090.ENSMUSP00000018737,10090.ENSMUSP00000019514,10090.ENSMUSP00000020238,10090.ENSMUSP00000021554,10090.ENSMUSP00000021950…	S100a6,Ckb,Siae,Tpm4,Ckm,App,Cs,Adh5,Rpl10,Gstm2,Psmb1,Sparc,Calm3,Hsp90b1,Actn1,Dbn1,Glo1,Tedc2,Dpysl3,P4hb,Hspd1,Epha4,Psmb7,Dpp7,Pdia3,Cst3,Anxa5,Akr1a1,Sparcl1,Calu,Ldhb,Got2,Cotl1,Rpsa,Qsox1,Acaa2,Atp1a1,Lap3,Apex1,Pnp,Itih2,Pebp1,Rpl10a,Asrgl1,Fn1,Tubb2a,Gdi2,Serpinc1,Npm1,Hspa4l,Col5a2,Nes,Marcks,Pawr,Sptan1,Psmb3,Aldoc,Rps8,Rps27a,Hnrnph2,Dnpep,Tpm1,Add1,Hnrnpa2b1,Cfl1,Cdh13,Gnao1,Ctsd,Se…
COMPARTMENTS	GOCC:0022626	Cytosolic ribosome	6	87	1.22	0.00054	10090.ENSMUSP00000008826,10090.ENSMUSP00000035105,10090.ENSMUSP00000048469,10090.ENSMUSP00000099757,10090.ENSMUSP00000099909,10090.ENSMUSP00000131489	Rpl10,Rpsa,Rpl10a,Rps8,Rps27a,Rpl14
COMPARTMENTS	GOCC:0005615	Extracellular space	13	651	0.68	0.00062	10090.ENSMUSP00000003643,10090.ENSMUSP00000005406,10090.ENSMUSP00000018737,10090.ENSMUSP00000027123,10090.ENSMUSP00000028683,10090.ENSMUSP00000029266,10090.ENSMUSP00000035658,10090.ENSMUSP00000054499,10090.ENSMUSP00000068971,10090.ENSMUSP00000110103,10090.ENSMUSP00000113527,10090.ENSMUSP00000121203,10090.ENSMUSP00000137931	Ckm,App,Sparc,Hspd1,Pdia3,Anxa5,Qsox1,Fn1,Serpinc1,Hnrnpa2b1,Cdh13,Ctsd,Agrn
COMPARTMENTS	GOCC:0044391	Ribosomal subunit	7	168	1	0.0013	10090.ENSMUSP00000008826,10090.ENSMUSP00000035105,10090.ENSMUSP00000048469,10090.ENSMUSP00000075067,10090.ENSMUSP00000099757,10090.ENSMUSP00000099909,10090.ENSMUSP00000131489	Rpl10,Rpsa,Rpl10a,Npm1,Rps8,Rps27a,Rpl14
COMPARTMENTS	GOCC:0030426	Growth cone	7	176	0.98	0.0016	10090.ENSMUSP00000005406,10090.ENSMUSP00000019514,10090.ENSMUSP00000021950,10090.ENSMUSP00000025379,10090.ENSMUSP00000027451,10090.ENSMUSP00000112259,10090.ENSMUSP00000137931	App,Calm3,Dbn1,Dpysl3,Epha4,Cfl1,Agrn
COMPARTMENTS	GOCC:0015629	Actin cytoskeleton	9	351	0.79	0.0022	10090.ENSMUSP00000003575,10090.ENSMUSP00000021554,10090.ENSMUSP00000021950,10090.ENSMUSP00000025379,10090.ENSMUSP00000090245,10090.ENSMUSP00000097797,10090.ENSMUSP00000109337,10090.ENSMUSP00000109979,10090.ENSMUSP00000112259	Tpm4,Actn1,Dbn1,Dpysl3,Marcks,Sptan1,Tpm1,Add1,Cfl1
COMPARTMENTS	GOCC:0032991	Protein-containing complex	37	4654	0.28	0.0024	10090.ENSMUSP00000001051,10090.ENSMUSP00000003643,10090.ENSMUSP00000005406,10090.ENSMUSP00000008826,10090.ENSMUSP00000014913,10090.ENSMUSP00000017365,10090.ENSMUSP00000019514,10090.ENSMUSP00000020238,10090.ENSMUSP00000022256,10090.ENSMUSP00000022803,10090.ENSMUSP00000025379,10090.ENSMUSP00000026122,10090.ENSMUSP00000027123,10090.ENSMUSP00000028083,10090.ENSMUSP00000028683,10090.ENSMUSP00000029266…	S100a6,Ckm,App,Rpl10,Psmb1,Psmd3,Calm3,Hsp90b1,Psmd6,Psmb5,Dpysl3,P4hb,Hspd1,Psmb7,Pdia3,Anxa5,Rpsa,Atp1a1,Rpl10a,Fn1,Nrd1,Serpinc1,Npm1,Col5a2,Sptan1,Psmb3,Rps8,Rps27a,Hnrnph2,Tpm1,Add1,Hnrnpa2b1,Cdh13,Gnao1,Ctsd,Ap2a1,Rpl14
COMPARTMENTS	GOCC:0062023	Collagen-containing extracellular matrix	7	211	0.91	0.0037	10090.ENSMUSP00000018737,10090.ENSMUSP00000028938,10090.ENSMUSP00000031249,10090.ENSMUSP00000035105,10090.ENSMUSP00000054499,10090.ENSMUSP00000083620,10090.ENSMUSP00000137931	Sparc,Cst3,Sparcl1,Rpsa,Fn1,Col5a2,Agrn
COMPARTMENTS	GOCC:0005788	Endoplasmic reticulum lumen	5	87	1.14	0.0042	10090.ENSMUSP00000020238,10090.ENSMUSP00000026122,10090.ENSMUSP00000028683,10090.ENSMUSP00000031779,10090.ENSMUSP00000126390	Hsp90b1,P4hb,Pdia3,Calu,Serpinh1
COMPARTMENTS	GOCC:0030175	Filopodium	5	92	1.12	0.0052	10090.ENSMUSP00000005406,10090.ENSMUSP00000021950,10090.ENSMUSP00000027451,10090.ENSMUSP00000112259,10090.ENSMUSP00000127842	App,Dbn1,Epha4,Cfl1,Ap2a1
COMPARTMENTS	GOCC:1903561	Extracellular vesicle	5	93	1.11	0.0052	10090.ENSMUSP00000027123,10090.ENSMUSP00000029266,10090.ENSMUSP00000035658,10090.ENSMUSP00000054499,10090.ENSMUSP00000110103	Hspd1,Anxa5,Qsox1,Fn1,Hnrnpa2b1
COMPARTMENTS	GOCC:0005604	Basement membrane	5	106	1.06	0.008	10090.ENSMUSP00000018737,10090.ENSMUSP00000028938,10090.ENSMUSP00000035105,10090.ENSMUSP00000054499,10090.ENSMUSP00000137931	Sparc,Cst3,Rpsa,Fn1,Agrn
COMPARTMENTS	GOCC:0045202	Synapse	14	1032	0.52	0.008	10090.ENSMUSP00000005406,10090.ENSMUSP00000021554,10090.ENSMUSP00000021950,10090.ENSMUSP00000027451,10090.ENSMUSP00000029266,10090.ENSMUSP00000031249,10090.ENSMUSP00000039657,10090.ENSMUSP00000048425,10090.ENSMUSP00000099536,10090.ENSMUSP00000109979,10090.ENSMUSP00000110103,10090.ENSMUSP00000112259,10090.ENSMUSP00000113527,10090.ENSMUSP00000137931	App,Actn1,Dbn1,Epha4,Anxa5,Sparcl1,Atp1a1,Pebp1,Aldoc,Add1,Hnrnpa2b1,Cfl1,Cdh13,Agrn
COMPARTMENTS	GOCC:0150034	Distal axon	8	337	0.76	0.008	10090.ENSMUSP00000005406,10090.ENSMUSP00000019514,10090.ENSMUSP00000021950,10090.ENSMUSP00000025379,10090.ENSMUSP00000027451,10090.ENSMUSP00000029266,10090.ENSMUSP00000112259,10090.ENSMUSP00000137931	App,Calm3,Dbn1,Dpysl3,Epha4,Anxa5,Cfl1,Agrn
COMPARTMENTS	GOCC:0014704	Intercalated disc	4	56	1.24	0.0086	10090.ENSMUSP00000021554,10090.ENSMUSP00000029266,10090.ENSMUSP00000039657,10090.ENSMUSP00000097797	Actn1,Anxa5,Atp1a1,Sptan1
COMPARTMENTS	GOCC:0030424	Axon	10	554	0.64	0.0086	10090.ENSMUSP00000005406,10090.ENSMUSP00000019514,10090.ENSMUSP00000021950,10090.ENSMUSP00000025379,10090.ENSMUSP00000027451,10090.ENSMUSP00000029266,10090.ENSMUSP00000097797,10090.ENSMUSP00000099536,10090.ENSMUSP00000112259,10090.ENSMUSP00000137931	App,Calm3,Dbn1,Dpysl3,Epha4,Anxa5,Sptan1,Aldoc,Cfl1,Agrn
COMPARTMENTS	GOCC:0043005	Neuron projection	14	1054	0.51	0.0086	10090.ENSMUSP00000005406,10090.ENSMUSP00000019514,10090.ENSMUSP00000021554,10090.ENSMUSP00000021950,10090.ENSMUSP00000025379,10090.ENSMUSP00000027451,10090.ENSMUSP00000029266,10090.ENSMUSP00000097797,10090.ENSMUSP00000099536,10090.ENSMUSP00000109979,10090.ENSMUSP00000110103,10090.ENSMUSP00000112259,10090.ENSMUSP00000114144,10090.ENSMUSP00000137931	App,Calm3,Actn1,Dbn1,Dpysl3,Epha4,Anxa5,Sptan1,Aldoc,Add1,Hnrnpa2b1,Cfl1,Gnao1,Agrn
COMPARTMENTS	GOCC:0099512	Supramolecular fiber	10	564	0.63	0.0089	10090.ENSMUSP00000021554,10090.ENSMUSP00000025379,10090.ENSMUSP00000028938,10090.ENSMUSP00000029266,10090.ENSMUSP00000054499,10090.ENSMUSP00000060246,10090.ENSMUSP00000083620,10090.ENSMUSP00000088493,10090.ENSMUSP00000097797,10090.ENSMUSP00000109337	Actn1,Dpysl3,Cst3,Anxa5,Fn1,Tubb2a,Col5a2,Nes,Sptan1,Tpm1
COMPARTMENTS	GOCC:0043228	Non-membrane-bounded organelle	26	2982	0.32	0.0093	10090.ENSMUSP00000003575,10090.ENSMUSP00000005406,10090.ENSMUSP00000008826,10090.ENSMUSP00000021554,10090.ENSMUSP00000021950,10090.ENSMUSP00000024930,10090.ENSMUSP00000025379,10090.ENSMUSP00000026122,10090.ENSMUSP00000028938,10090.ENSMUSP00000029266,10090.ENSMUSP00000035105,10090.ENSMUSP00000042602,10090.ENSMUSP00000048469,10090.ENSMUSP00000060246,10090.ENSMUSP00000075067,10090.ENSMUSP00000088493…	Tpm4,App,Rpl10,Actn1,Dbn1,Tedc2,Dpysl3,P4hb,Cst3,Anxa5,Rpsa,Apex1,Rpl10a,Tubb2a,Npm1,Nes,Marcks,Sptan1,Rps8,Rps27a,Tpm1,Add1,Hnrnpa2b1,Cfl1,Gnao1,Rpl14
COMPARTMENTS	GOCC:0009986	Cell surface	10	601	0.61	0.0131	10090.ENSMUSP00000005406,10090.ENSMUSP00000018737,10090.ENSMUSP00000026122,10090.ENSMUSP00000027123,10090.ENSMUSP00000027451,10090.ENSMUSP00000028683,10090.ENSMUSP00000029266,10090.ENSMUSP00000048425,10090.ENSMUSP00000113527,10090.ENSMUSP00000137931	App,Sparc,P4hb,Hspd1,Epha4,Pdia3,Anxa5,Pebp1,Cdh13,Agrn
COMPARTMENTS	GOCC:0015935	Small ribosomal subunit	4	66	1.17	0.0131	10090.ENSMUSP00000035105,10090.ENSMUSP00000075067,10090.ENSMUSP00000099757,10090.ENSMUSP00000099909	Rpsa,Npm1,Rps8,Rps27a
COMPARTMENTS	GOCC:0099524	Postsynaptic cytosol	3	26	1.45	0.0141	10090.ENSMUSP00000021950,10090.ENSMUSP00000099536,10090.ENSMUSP00000110103	Dbn1,Aldoc,Hnrnpa2b1
COMPARTMENTS	GOCC:0032432	Actin filament bundle	4	73	1.12	0.0168	10090.ENSMUSP00000003575,10090.ENSMUSP00000021554,10090.ENSMUSP00000090245,10090.ENSMUSP00000112259	Tpm4,Actn1,Marcks,Cfl1
COMPARTMENTS	GOCC:0043232	Intracellular non-membrane-bounded organelle	25	2950	0.31	0.0169	10090.ENSMUSP00000003575,10090.ENSMUSP00000005406,10090.ENSMUSP00000008826,10090.ENSMUSP00000021554,10090.ENSMUSP00000021950,10090.ENSMUSP00000024930,10090.ENSMUSP00000025379,10090.ENSMUSP00000026122,10090.ENSMUSP00000028938,10090.ENSMUSP00000029266,10090.ENSMUSP00000035105,10090.ENSMUSP00000042602,10090.ENSMUSP00000048469,10090.ENSMUSP00000060246,10090.ENSMUSP00000075067,10090.ENSMUSP00000088493…	Tpm4,App,Rpl10,Actn1,Dbn1,Tedc2,Dpysl3,P4hb,Cst3,Anxa5,Rpsa,Apex1,Rpl10a,Tubb2a,Npm1,Nes,Marcks,Sptan1,Rps8,Rps27a,Tpm1,Add1,Hnrnpa2b1,Cfl1,Rpl14
COMPARTMENTS	GOCC:0070062	Extracellular exosome	4	80	1.08	0.0214	10090.ENSMUSP00000027123,10090.ENSMUSP00000035658,10090.ENSMUSP00000054499,10090.ENSMUSP00000110103	Hspd1,Qsox1,Fn1,Hnrnpa2b1
COMPARTMENTS	GOCC:1990904	Ribonucleoprotein complex	9	534	0.61	0.0214	10090.ENSMUSP00000008826,10090.ENSMUSP00000035105,10090.ENSMUSP00000048469,10090.ENSMUSP00000075067,10090.ENSMUSP00000099757,10090.ENSMUSP00000099909,10090.ENSMUSP00000108828,10090.ENSMUSP00000110103,10090.ENSMUSP00000131489	Rpl10,Rpsa,Rpl10a,Npm1,Rps8,Rps27a,Hnrnph2,Hnrnpa2b1,Rpl14
COMPARTMENTS	GOCC:0022627	Cytosolic small ribosomal subunit	3	33	1.34	0.0224	10090.ENSMUSP00000035105,10090.ENSMUSP00000099757,10090.ENSMUSP00000099909	Rpsa,Rps8,Rps27a
COMPARTMENTS	GOCC:0005856	Cytoskeleton	15	1397	0.42	0.0297	10090.ENSMUSP00000003575,10090.ENSMUSP00000005406,10090.ENSMUSP00000021554,10090.ENSMUSP00000021950,10090.ENSMUSP00000024930,10090.ENSMUSP00000025379,10090.ENSMUSP00000026122,10090.ENSMUSP00000060246,10090.ENSMUSP00000075067,10090.ENSMUSP00000088493,10090.ENSMUSP00000090245,10090.ENSMUSP00000097797,10090.ENSMUSP00000109337,10090.ENSMUSP00000109979,10090.ENSMUSP00000112259	Tpm4,App,Actn1,Dbn1,Tedc2,Dpysl3,P4hb,Tubb2a,Npm1,Nes,Marcks,Sptan1,Tpm1,Add1,Cfl1
COMPARTMENTS	GOCC:0030027	Lamellipodium	5	160	0.88	0.0297	10090.ENSMUSP00000005406,10090.ENSMUSP00000021950,10090.ENSMUSP00000025379,10090.ENSMUSP00000026122,10090.ENSMUSP00000112259	App,Dbn1,Dpysl3,P4hb,Cfl1
COMPARTMENTS	GOCC:0033018	Sarcoplasmic reticulum lumen	2	7	1.84	0.0297	10090.ENSMUSP00000020238,10090.ENSMUSP00000031779	Hsp90b1,Calu
COMPARTMENTS	GOCC:0043229	Intracellular organelle	49	8073	0.17	0.0297	10090.ENSMUSP00000001051,10090.ENSMUSP00000002007,10090.ENSMUSP00000003575,10090.ENSMUSP00000005406,10090.ENSMUSP00000005826,10090.ENSMUSP00000005964,10090.ENSMUSP00000008826,10090.ENSMUSP00000018737,10090.ENSMUSP00000020238,10090.ENSMUSP00000021554,10090.ENSMUSP00000021950,10090.ENSMUSP00000024930,10090.ENSMUSP00000025379,10090.ENSMUSP00000026122,10090.ENSMUSP00000027123,10090.ENSMUSP00000027451…	S100a6,Siae,Tpm4,App,Cs,Adh5,Rpl10,Sparc,Hsp90b1,Actn1,Dbn1,Tedc2,Dpysl3,P4hb,Hspd1,Epha4,Dpp7,Pdia3,Cst3,Anxa5,Calu,Ldhb,Got2,Rpsa,Qsox1,Acaa2,Lap3,Apex1,Pebp1,Rpl10a,Fn1,Tubb2a,Npm1,Nes,Marcks,Pawr,Sptan1,Rps8,Rps27a,Hnrnph2,Tpm1,Add1,Hnrnpa2b1,Cfl1,Ctsd,Serpinh1,Ap2a1,Rpl14,Agrn
COMPARTMENTS	GOCC:0043226	Organelle	51	8565	0.16	0.0307	10090.ENSMUSP00000001051,10090.ENSMUSP00000002007,10090.ENSMUSP00000003575,10090.ENSMUSP00000005406,10090.ENSMUSP00000005826,10090.ENSMUSP00000005964,10090.ENSMUSP00000008826,10090.ENSMUSP00000018737,10090.ENSMUSP00000020238,10090.ENSMUSP00000021554,10090.ENSMUSP00000021950,10090.ENSMUSP00000024930,10090.ENSMUSP00000025379,10090.ENSMUSP00000026122,10090.ENSMUSP00000027123,10090.ENSMUSP00000027451…	S100a6,Siae,Tpm4,App,Cs,Adh5,Rpl10,Sparc,Hsp90b1,Actn1,Dbn1,Tedc2,Dpysl3,P4hb,Hspd1,Epha4,Dpp7,Pdia3,Cst3,Anxa5,Calu,Ldhb,Got2,Rpsa,Qsox1,Acaa2,Atp1a1,Lap3,Apex1,Pebp1,Rpl10a,Fn1,Tubb2a,Npm1,Nes,Marcks,Pawr,Sptan1,Rps8,Rps27a,Hnrnph2,Tpm1,Add1,Hnrnpa2b1,Cfl1,Gnao1,Ctsd,Serpinh1,Ap2a1,Rpl14,Agrn
COMPARTMENTS	GOCC:0099080	Supramolecular complex	11	831	0.51	0.0307	10090.ENSMUSP00000021554,10090.ENSMUSP00000025379,10090.ENSMUSP00000028938,10090.ENSMUSP00000029266,10090.ENSMUSP00000054499,10090.ENSMUSP00000060246,10090.ENSMUSP00000083620,10090.ENSMUSP00000088493,10090.ENSMUSP00000097797,10090.ENSMUSP00000109337,10090.ENSMUSP00000110103	Actn1,Dpysl3,Cst3,Anxa5,Fn1,Tubb2a,Col5a2,Nes,Sptan1,Tpm1,Hnrnpa2b1
COMPARTMENTS	GOCC:0043197	Dendritic spine	5	166	0.86	0.0312	10090.ENSMUSP00000021554,10090.ENSMUSP00000021950,10090.ENSMUSP00000027451,10090.ENSMUSP00000109979,10090.ENSMUSP00000112259	Actn1,Dbn1,Epha4,Add1,Cfl1
COMPARTMENTS	GOCC:0030863	Cortical cytoskeleton	4	96	1	0.0329	10090.ENSMUSP00000003575,10090.ENSMUSP00000021554,10090.ENSMUSP00000097797,10090.ENSMUSP00000112259	Tpm4,Actn1,Sptan1,Cfl1
COMPARTMENTS	GOCC:0044295	Axonal growth cone	3	42	1.24	0.0344	10090.ENSMUSP00000021950,10090.ENSMUSP00000027451,10090.ENSMUSP00000137931	Dbn1,Epha4,Agrn
COMPARTMENTS	GOCC:0030054	Cell junction	15	1453	0.4	0.0364	10090.ENSMUSP00000005406,10090.ENSMUSP00000021554,10090.ENSMUSP00000021950,10090.ENSMUSP00000027451,10090.ENSMUSP00000029266,10090.ENSMUSP00000031249,10090.ENSMUSP00000039657,10090.ENSMUSP00000048425,10090.ENSMUSP00000097797,10090.ENSMUSP00000099536,10090.ENSMUSP00000109979,10090.ENSMUSP00000110103,10090.ENSMUSP00000112259,10090.ENSMUSP00000113527,10090.ENSMUSP00000137931	App,Actn1,Dbn1,Epha4,Anxa5,Sparcl1,Atp1a1,Pebp1,Sptan1,Aldoc,Add1,Hnrnpa2b1,Cfl1,Cdh13,Agrn
COMPARTMENTS	GOCC:0120025	Plasma membrane bounded cell projection	17	1774	0.37	0.0364	10090.ENSMUSP00000005406,10090.ENSMUSP00000019514,10090.ENSMUSP00000021554,10090.ENSMUSP00000021950,10090.ENSMUSP00000024930,10090.ENSMUSP00000025379,10090.ENSMUSP00000026122,10090.ENSMUSP00000027451,10090.ENSMUSP00000029266,10090.ENSMUSP00000097797,10090.ENSMUSP00000099536,10090.ENSMUSP00000109979,10090.ENSMUSP00000110103,10090.ENSMUSP00000112259,10090.ENSMUSP00000114144,10090.ENSMUSP00000127842…	App,Calm3,Actn1,Dbn1,Tedc2,Dpysl3,P4hb,Epha4,Anxa5,Sptan1,Aldoc,Add1,Hnrnpa2b1,Cfl1,Gnao1,Ap2a1,Agrn
COMPARTMENTS	GOCC:0044297	Cell body	8	493	0.59	0.0406	10090.ENSMUSP00000021950,10090.ENSMUSP00000025379,10090.ENSMUSP00000027451,10090.ENSMUSP00000029266,10090.ENSMUSP00000034097,10090.ENSMUSP00000110103,10090.ENSMUSP00000112259,10090.ENSMUSP00000114144	Dbn1,Dpysl3,Epha4,Anxa5,Got2,Hnrnpa2b1,Cfl1,Gnao1
COMPARTMENTS	GOCC:0015934	Large ribosomal subunit	4	106	0.96	0.0413	10090.ENSMUSP00000008826,10090.ENSMUSP00000048469,10090.ENSMUSP00000075067,10090.ENSMUSP00000131489	Rpl10,Rpl10a,Npm1,Rpl14
COMPARTMENTS	GOCC:0005739	Mitochondrion	13	1178	0.43	0.0418	10090.ENSMUSP00000005406,10090.ENSMUSP00000005826,10090.ENSMUSP00000005964,10090.ENSMUSP00000027123,10090.ENSMUSP00000028683,10090.ENSMUSP00000032373,10090.ENSMUSP00000034097,10090.ENSMUSP00000037348,10090.ENSMUSP00000040222,10090.ENSMUSP00000042602,10090.ENSMUSP00000048425,10090.ENSMUSP00000112259,10090.ENSMUSP00000121203	App,Cs,Adh5,Hspd1,Pdia3,Ldhb,Got2,Acaa2,Lap3,Apex1,Pebp1,Cfl1,Ctsd
COMPARTMENTS	GOCC:0099503	Secretory vesicle	8	501	0.59	0.0427	10090.ENSMUSP00000005406,10090.ENSMUSP00000018737,10090.ENSMUSP00000021554,10090.ENSMUSP00000027123,10090.ENSMUSP00000028683,10090.ENSMUSP00000029266,10090.ENSMUSP00000048425,10090.ENSMUSP00000127842	App,Sparc,Actn1,Hspd1,Pdia3,Anxa5,Pebp1,Ap2a1
COMPARTMENTS	GOCC:0005783	Endoplasmic reticulum	10	767	0.5	0.047	10090.ENSMUSP00000005406,10090.ENSMUSP00000020238,10090.ENSMUSP00000026122,10090.ENSMUSP00000027123,10090.ENSMUSP00000028683,10090.ENSMUSP00000029266,10090.ENSMUSP00000031779,10090.ENSMUSP00000035658,10090.ENSMUSP00000048425,10090.ENSMUSP00000126390	App,Hsp90b1,P4hb,Hspd1,Pdia3,Anxa5,Calu,Qsox1,Pebp1,Serpinh1
UniProt Keywords	KW-0007	Acetylation	45	3070	0.55	4.86e-13	10090.ENSMUSP00000001051,10090.ENSMUSP00000003575,10090.ENSMUSP00000005826,10090.ENSMUSP00000005964,10090.ENSMUSP00000014913,10090.ENSMUSP00000019514,10090.ENSMUSP00000020238,10090.ENSMUSP00000021554,10090.ENSMUSP00000021950,10090.ENSMUSP00000024823,10090.ENSMUSP00000026122,10090.ENSMUSP00000027123,10090.ENSMUSP00000028683,10090.ENSMUSP00000029266,10090.ENSMUSP00000030455,10090.ENSMUSP00000031779…	S100a6,Tpm4,Cs,Adh5,Psmb1,Calm3,Hsp90b1,Actn1,Dbn1,Glo1,P4hb,Hspd1,Pdia3,Anxa5,Akr1a1,Calu,Ldhb,Got2,Cotl1,Rpsa,Acaa2,Atp1a1,Lap3,Apex1,Pnp,Pebp1,Rpl10a,Tubb2a,Gdi2,Npm1,Pepd,Pgk1,Nes,Sptan1,Psmb3,Aldoc,Rps8,Rps27a,Hnrnph2,Tpm1,Add1,Hnrnpa2b1,Cfl1,Serpinh1,Rpl14
UniProt Keywords	KW-0597	Phosphoprotein	62	7551	0.3	1.4e-08	10090.ENSMUSP00000001051,10090.ENSMUSP00000001304,10090.ENSMUSP00000003575,10090.ENSMUSP00000003643,10090.ENSMUSP00000005826,10090.ENSMUSP00000005964,10090.ENSMUSP00000012348,10090.ENSMUSP00000014913,10090.ENSMUSP00000017365,10090.ENSMUSP00000019514,10090.ENSMUSP00000020238,10090.ENSMUSP00000021554,10090.ENSMUSP00000021950,10090.ENSMUSP00000024823,10090.ENSMUSP00000024930,10090.ENSMUSP00000025379…	S100a6,Ckb,Tpm4,Ckm,Cs,Adh5,Gstm2,Psmb1,Psmd3,Calm3,Hsp90b1,Actn1,Dbn1,Glo1,Tedc2,Dpysl3,P4hb,Hspd1,Epha4,Pdia3,Anxa5,Akr1a1,Sparcl1,Calu,Ldhb,Got2,Cotl1,Rpsa,Acaa2,Npl,Atp1a1,Lap3,Apex1,Itih2,Pebp1,Rpl10a,Fn1,Tubb2a,Gdi2,Nrd1,Serpinc1,Npm1,Pepd,Hspa4l,Pgk1,Nes,Marcks,Pawr,Sptan1,Aldoc,Rps8,Rps27a,Hnrnph2,Dnpep,Tpm1,Add1,Hnrnpa2b1,Cfl1,Serpinh1,Ap2a1,Rpl14,Agrn
UniProt Keywords	KW-0645	Protease	14	531	0.81	8.66e-06	10090.ENSMUSP00000014913,10090.ENSMUSP00000022693,10090.ENSMUSP00000022803,10090.ENSMUSP00000028083,10090.ENSMUSP00000028332,10090.ENSMUSP00000040222,10090.ENSMUSP00000051709,10090.ENSMUSP00000064498,10090.ENSMUSP00000068328,10090.ENSMUSP00000071976,10090.ENSMUSP00000075683,10090.ENSMUSP00000099436,10090.ENSMUSP00000109235,10090.ENSMUSP00000121203	Psmb1,Bmp1,Psmb5,Psmb7,Dpp7,Lap3,Asrgl1,Try5,Nrd1,Try10,Pepd,Psmb3,Dnpep,Ctsd
UniProt Keywords	KW-0647	Proteasome	6	51	1.45	1.7e-05	10090.ENSMUSP00000014913,10090.ENSMUSP00000017365,10090.ENSMUSP00000022256,10090.ENSMUSP00000022803,10090.ENSMUSP00000028083,10090.ENSMUSP00000099436	Psmb1,Psmd3,Psmd6,Psmb5,Psmb7,Psmb3
UniProt Keywords	KW-0963	Cytoplasm	42	4763	0.33	1.98e-05	10090.ENSMUSP00000001051,10090.ENSMUSP00000001304,10090.ENSMUSP00000002007,10090.ENSMUSP00000003575,10090.ENSMUSP00000003643,10090.ENSMUSP00000005964,10090.ENSMUSP00000012348,10090.ENSMUSP00000014913,10090.ENSMUSP00000019268,10090.ENSMUSP00000019514,10090.ENSMUSP00000021554,10090.ENSMUSP00000021950,10090.ENSMUSP00000022803,10090.ENSMUSP00000024930,10090.ENSMUSP00000025379,10090.ENSMUSP00000028083…	S100a6,Ckb,Siae,Tpm4,Ckm,Adh5,Gstm2,Psmb1,Scrn1,Calm3,Actn1,Dbn1,Psmb5,Tedc2,Dpysl3,Psmb7,Akr1a1,Ldhb,Cotl1,Rpsa,Npl,Lap3,Apex1,Pnp,Pebp1,Asrgl1,Tubb2a,Gdi2,Npm1,Hspa4l,Pgk1,Marcks,Pawr,Sptan1,Psmb3,Rps8,Rps27a,Dnpep,Tpm1,Add1,Hnrnpa2b1,Cfl1
UniProt Keywords	KW-0009	Actin-binding	9	261	0.92	0.00016	10090.ENSMUSP00000003575,10090.ENSMUSP00000021554,10090.ENSMUSP00000021950,10090.ENSMUSP00000034285,10090.ENSMUSP00000090245,10090.ENSMUSP00000097797,10090.ENSMUSP00000109337,10090.ENSMUSP00000109979,10090.ENSMUSP00000112259	Tpm4,Actn1,Dbn1,Cotl1,Marcks,Sptan1,Tpm1,Add1,Cfl1
UniProt Keywords	KW-0888	Threonine protease	4	21	1.66	0.00025	10090.ENSMUSP00000014913,10090.ENSMUSP00000022803,10090.ENSMUSP00000028083,10090.ENSMUSP00000099436	Psmb1,Psmb5,Psmb7,Psmb3
UniProt Keywords	KW-0106	Calcium	14	819	0.62	0.0005	10090.ENSMUSP00000001051,10090.ENSMUSP00000003575,10090.ENSMUSP00000018737,10090.ENSMUSP00000019514,10090.ENSMUSP00000020238,10090.ENSMUSP00000021554,10090.ENSMUSP00000022693,10090.ENSMUSP00000029266,10090.ENSMUSP00000031249,10090.ENSMUSP00000031779,10090.ENSMUSP00000083620,10090.ENSMUSP00000097797,10090.ENSMUSP00000113527,10090.ENSMUSP00000137931	S100a6,Tpm4,Sparc,Calm3,Hsp90b1,Actn1,Bmp1,Anxa5,Sparcl1,Calu,Col5a2,Sptan1,Cdh13,Agrn
UniProt Keywords	KW-0378	Hydrolase	20	1602	0.48	0.0005	10090.ENSMUSP00000002007,10090.ENSMUSP00000014913,10090.ENSMUSP00000020190,10090.ENSMUSP00000021390,10090.ENSMUSP00000022693,10090.ENSMUSP00000022803,10090.ENSMUSP00000024756,10090.ENSMUSP00000028083,10090.ENSMUSP00000028332,10090.ENSMUSP00000037348,10090.ENSMUSP00000040222,10090.ENSMUSP00000042602,10090.ENSMUSP00000051709,10090.ENSMUSP00000064498,10090.ENSMUSP00000068328,10090.ENSMUSP00000071976…	Siae,Psmb1,Vnn3,Galc,Bmp1,Psmb5,Enpp5,Psmb7,Dpp7,Acaa2,Lap3,Apex1,Asrgl1,Try5,Nrd1,Try10,Pepd,Psmb3,Dnpep,Ctsd
UniProt Keywords	KW-0143	Chaperone	7	198	0.93	0.0011	10090.ENSMUSP00000020238,10090.ENSMUSP00000026122,10090.ENSMUSP00000027123,10090.ENSMUSP00000034285,10090.ENSMUSP00000075067,10090.ENSMUSP00000076336,10090.ENSMUSP00000126390	Hsp90b1,P4hb,Hspd1,Cotl1,Npm1,Hspa4l,Serpinh1
UniProt Keywords	KW-0687	Ribonucleoprotein	8	272	0.85	0.0011	10090.ENSMUSP00000008826,10090.ENSMUSP00000035105,10090.ENSMUSP00000048469,10090.ENSMUSP00000099757,10090.ENSMUSP00000099909,10090.ENSMUSP00000108828,10090.ENSMUSP00000110103,10090.ENSMUSP00000131489	Rpl10,Rpsa,Rpl10a,Rps8,Rps27a,Hnrnph2,Hnrnpa2b1,Rpl14
UniProt Keywords	KW-0689	Ribosomal protein	6	173	0.92	0.0044	10090.ENSMUSP00000008826,10090.ENSMUSP00000035105,10090.ENSMUSP00000048469,10090.ENSMUSP00000099757,10090.ENSMUSP00000099909,10090.ENSMUSP00000131489	Rpl10,Rpsa,Rpl10a,Rps8,Rps27a,Rpl14
UniProt Keywords	KW-0646	Protease inhibitor	5	118	1.01	0.0063	10090.ENSMUSP00000028938,10090.ENSMUSP00000046530,10090.ENSMUSP00000048425,10090.ENSMUSP00000068971,10090.ENSMUSP00000091330	Cst3,Itih2,Pebp1,Serpinc1,Cd109
UniProt Keywords	KW-0732	Signal	29	3546	0.3	0.0063	10090.ENSMUSP00000002007,10090.ENSMUSP00000005173,10090.ENSMUSP00000018737,10090.ENSMUSP00000020190,10090.ENSMUSP00000020238,10090.ENSMUSP00000021390,10090.ENSMUSP00000021822,10090.ENSMUSP00000022693,10090.ENSMUSP00000024756,10090.ENSMUSP00000026122,10090.ENSMUSP00000027451,10090.ENSMUSP00000028332,10090.ENSMUSP00000028683,10090.ENSMUSP00000028938,10090.ENSMUSP00000031249,10090.ENSMUSP00000031779…	Siae,Sgsh,Sparc,Vnn3,Hsp90b1,Galc,Ogn,Bmp1,Enpp5,P4hb,Epha4,Dpp7,Pdia3,Cst3,Sparcl1,Calu,Qsox1,Itih2,Fn1,Try5,Nrd1,Serpinc1,Try10,Col5a2,Cd109,Cdh13,Ctsd,Serpinh1,Hspg2
UniProt Keywords	KW-0031	Aminopeptidase	3	26	1.45	0.0082	10090.ENSMUSP00000028332,10090.ENSMUSP00000040222,10090.ENSMUSP00000109235	Dpp7,Lap3,Dnpep
UniProt Keywords	KW-1017	Isopeptide bond	16	1442	0.43	0.0093	10090.ENSMUSP00000008826,10090.ENSMUSP00000017365,10090.ENSMUSP00000019514,10090.ENSMUSP00000027123,10090.ENSMUSP00000029266,10090.ENSMUSP00000035105,10090.ENSMUSP00000048469,10090.ENSMUSP00000054499,10090.ENSMUSP00000060246,10090.ENSMUSP00000075067,10090.ENSMUSP00000099757,10090.ENSMUSP00000099909,10090.ENSMUSP00000108828,10090.ENSMUSP00000110103,10090.ENSMUSP00000112259,10090.ENSMUSP00000131489	Rpl10,Psmd3,Calm3,Hspd1,Anxa5,Rpsa,Rpl10a,Fn1,Tubb2a,Npm1,Rps8,Rps27a,Hnrnph2,Hnrnpa2b1,Cfl1,Rpl14
UniProt Keywords	KW-0722	Serine protease inhibitor	4	83	1.07	0.0147	10090.ENSMUSP00000046530,10090.ENSMUSP00000048425,10090.ENSMUSP00000068971,10090.ENSMUSP00000091330	Itih2,Pebp1,Serpinc1,Cd109
UniProt Keywords	KW-0272	Extracellular matrix	6	239	0.78	0.0159	10090.ENSMUSP00000018737,10090.ENSMUSP00000021822,10090.ENSMUSP00000022693,10090.ENSMUSP00000031249,10090.ENSMUSP00000054499,10090.ENSMUSP00000083620	Sparc,Ogn,Bmp1,Sparcl1,Fn1,Col5a2
UniProt Keywords	KW-0206	Cytoskeleton	13	1180	0.43	0.0331	10090.ENSMUSP00000003575,10090.ENSMUSP00000019514,10090.ENSMUSP00000021554,10090.ENSMUSP00000024930,10090.ENSMUSP00000034285,10090.ENSMUSP00000043926,10090.ENSMUSP00000060246,10090.ENSMUSP00000075067,10090.ENSMUSP00000090245,10090.ENSMUSP00000097797,10090.ENSMUSP00000109337,10090.ENSMUSP00000109979,10090.ENSMUSP00000112259	Tpm4,Calm3,Actn1,Tedc2,Cotl1,Pnp,Tubb2a,Npm1,Marcks,Sptan1,Tpm1,Add1,Cfl1
UniProt Keywords	KW-1015	Disulfide bond	24	3084	0.28	0.0374	10090.ENSMUSP00000002007,10090.ENSMUSP00000018737,10090.ENSMUSP00000020238,10090.ENSMUSP00000021390,10090.ENSMUSP00000021822,10090.ENSMUSP00000022693,10090.ENSMUSP00000024823,10090.ENSMUSP00000026122,10090.ENSMUSP00000028683,10090.ENSMUSP00000028938,10090.ENSMUSP00000031249,10090.ENSMUSP00000035658,10090.ENSMUSP00000042602,10090.ENSMUSP00000048425,10090.ENSMUSP00000054499,10090.ENSMUSP00000064498…	Siae,Sparc,Hsp90b1,Galc,Ogn,Bmp1,Glo1,P4hb,Pdia3,Cst3,Sparcl1,Qsox1,Apex1,Pebp1,Fn1,Try5,Serpinc1,Try10,Npm1,Col5a2,Cd109,Ctsd,Hspg2,Agrn
UniProt Keywords	KW-0704	Schiff base	2	14	1.54	0.0495	10090.ENSMUSP00000037454,10090.ENSMUSP00000099536	Npl,Aldoc
UniProt Keywords	KW-0865	Zymogen	5	209	0.76	0.0495	10090.ENSMUSP00000022693,10090.ENSMUSP00000022803,10090.ENSMUSP00000028083,10090.ENSMUSP00000028332,10090.ENSMUSP00000121203	Bmp1,Psmb5,Psmb7,Dpp7,Ctsd
Pfam	PF00227	Proteasome subunit	4	21	1.66	0.0109	10090.ENSMUSP00000014913,10090.ENSMUSP00000022803,10090.ENSMUSP00000028083,10090.ENSMUSP00000099436	Psmb1,Psmb5,Psmb7,Psmb3
Pfam	PF00241	Cofilin/tropomyosin-type actin-binding protein	3	10	1.86	0.032	10090.ENSMUSP00000021950,10090.ENSMUSP00000034285,10090.ENSMUSP00000112259	Dbn1,Cotl1,Cfl1
Pfam	PF08726	Ca2+ insensitive EF hand	3	10	1.86	0.032	10090.ENSMUSP00000019514,10090.ENSMUSP00000021554,10090.ENSMUSP00000097797	Calm3,Actn1,Sptan1
InterPro	IPR016050	Proteasome beta-type subunit, conserved site	4	12	1.91	0.0023	10090.ENSMUSP00000014913,10090.ENSMUSP00000022803,10090.ENSMUSP00000028083,10090.ENSMUSP00000099436	Psmb1,Psmb5,Psmb7,Psmb3
InterPro	IPR023333	Proteasome B-type subunit	4	11	1.94	0.0023	10090.ENSMUSP00000014913,10090.ENSMUSP00000022803,10090.ENSMUSP00000028083,10090.ENSMUSP00000099436	Psmb1,Psmb5,Psmb7,Psmb3
InterPro	IPR029055	Nucleophile aminohydrolases, N-terminal	5	31	1.59	0.0023	10090.ENSMUSP00000014913,10090.ENSMUSP00000022803,10090.ENSMUSP00000028083,10090.ENSMUSP00000051709,10090.ENSMUSP00000099436	Psmb1,Psmb5,Psmb7,Asrgl1,Psmb3
InterPro	IPR001353	Proteasome, subunit alpha/beta	4	19	1.71	0.0037	10090.ENSMUSP00000014913,10090.ENSMUSP00000022803,10090.ENSMUSP00000028083,10090.ENSMUSP00000099436	Psmb1,Psmb5,Psmb7,Psmb3
InterPro	IPR018247	EF-Hand 1, calcium-binding site	7	171	1	0.0118	10090.ENSMUSP00000001051,10090.ENSMUSP00000018737,10090.ENSMUSP00000019514,10090.ENSMUSP00000021554,10090.ENSMUSP00000031249,10090.ENSMUSP00000031779,10090.ENSMUSP00000097797	S100a6,Sparc,Calm3,Actn1,Sparcl1,Calu,Sptan1
InterPro	IPR002108	Actin-depolymerising factor homology domain	3	10	1.86	0.0207	10090.ENSMUSP00000021950,10090.ENSMUSP00000034285,10090.ENSMUSP00000112259	Dbn1,Cotl1,Cfl1
InterPro	IPR003645	Follistatin-like, N-terminal	3	11	1.82	0.0225	10090.ENSMUSP00000018737,10090.ENSMUSP00000031249,10090.ENSMUSP00000137931	Sparc,Sparcl1,Agrn
SMART	SM00102	Actin depolymerisation factor/cofilin -like domains	3	10	1.86	0.0145	10090.ENSMUSP00000021950,10090.ENSMUSP00000034285,10090.ENSMUSP00000112259	Dbn1,Cotl1,Cfl1
SMART	SM00274	Follistatin-N-terminal domain-like	3	11	1.82	0.0145	10090.ENSMUSP00000018737,10090.ENSMUSP00000031249,10090.ENSMUSP00000137931	Sparc,Sparcl1,Agrn

## Sheet: Catagories-of-interest
#category	term ID	term description	observed gene count	background gene count	strength	false discovery rate	matching proteins in your network (IDs)	matching proteins in your network (labels)
GO Process	GO:0050807	Regulation of synapse organization	7	275	0.79	0.0278	10090.ENSMUSP00000005406,10090.ENSMUSP00000018737,10090.ENSMUSP00000021950,10090.ENSMUSP00000027451,10090.ENSMUSP00000031249,10090.ENSMUSP00000112259,10090.ENSMUSP00000137931	App,Sparc,Dbn1,Epha4,Sparcl1,Cfl1,Agrn
GO Process	GO:0050808	Synapse organization	7	303	0.75	0.0412	10090.ENSMUSP00000005406,10090.ENSMUSP00000021554,10090.ENSMUSP00000021950,10090.ENSMUSP00000027451,10090.ENSMUSP00000031249,10090.ENSMUSP00000112259,10090.ENSMUSP00000137931	App,Actn1,Dbn1,Epha4,Sparcl1,Cfl1,Agrn
GO Process	GO:0030036	Actin cytoskeleton organization	11	496	0.73	0.0038	10090.ENSMUSP00000003575,10090.ENSMUSP00000020238,10090.ENSMUSP00000021554,10090.ENSMUSP00000021950,10090.ENSMUSP00000025379,10090.ENSMUSP00000090245,10090.ENSMUSP00000092951,10090.ENSMUSP00000097797,10090.ENSMUSP00000109337,10090.ENSMUSP00000109979,10090.ENSMUSP00000112259	Tpm4,Hsp90b1,Actn1,Dbn1,Dpysl3,Marcks,Pawr,Sptan1,Tpm1,Add1,Cfl1
GO Process	GO:0007010	Cytoskeleton organization	14	1064	0.5	0.0241	10090.ENSMUSP00000003575,10090.ENSMUSP00000019514,10090.ENSMUSP00000020238,10090.ENSMUSP00000021554,10090.ENSMUSP00000021950,10090.ENSMUSP00000025379,10090.ENSMUSP00000060246,10090.ENSMUSP00000075067,10090.ENSMUSP00000090245,10090.ENSMUSP00000092951,10090.ENSMUSP00000097797,10090.ENSMUSP00000109337,10090.ENSMUSP00000109979,10090.ENSMUSP00000112259	Tpm4,Calm3,Hsp90b1,Actn1,Dbn1,Dpysl3,Tubb2a,Npm1,Marcks,Pawr,Sptan1,Tpm1,Add1,Cfl1
GO Process	GO:0034330	Cell junction organization	9	481	0.66	0.0304	10090.ENSMUSP00000005406,10090.ENSMUSP00000021554,10090.ENSMUSP00000021950,10090.ENSMUSP00000027451,10090.ENSMUSP00000031249,10090.ENSMUSP00000054499,10090.ENSMUSP00000112259,10090.ENSMUSP00000113527,10090.ENSMUSP00000137931	App,Actn1,Dbn1,Epha4,Sparcl1,Fn1,Cfl1,Cdh13,Agrn
GO Component	GO:0005576	Extracellular region	34	2229	0.57	9.14e-09	10090.ENSMUSP00000001051,10090.ENSMUSP00000001304,10090.ENSMUSP00000003643,10090.ENSMUSP00000005406,10090.ENSMUSP00000012348,10090.ENSMUSP00000018737,10090.ENSMUSP00000020190,10090.ENSMUSP00000020238,10090.ENSMUSP00000021822,10090.ENSMUSP00000022693,10090.ENSMUSP00000024756,10090.ENSMUSP00000025379,10090.ENSMUSP00000027123,10090.ENSMUSP00000028332,10090.ENSMUSP00000028683,10090.ENSMUSP00000028938…	S100a6,Ckb,Ckm,App,Gstm2,Sparc,Vnn3,Hsp90b1,Ogn,Bmp1,Enpp5,Dpysl3,Hspd1,Dpp7,Pdia3,Cst3,Anxa5,Sparcl1,Calu,Rpsa,Qsox1,Pnp,Itih2,Pebp1,Fn1,Serpinc1,Col5a2,Cd109,Hnrnpa2b1,Cfl1,Cdh13,Ctsd,Serpinh1,Agrn
GO Component	GO:0043209	Myelin sheath	12	212	1.14	5.67e-08	10090.ENSMUSP00000001304,10090.ENSMUSP00000019514,10090.ENSMUSP00000027123,10090.ENSMUSP00000028683,10090.ENSMUSP00000032373,10090.ENSMUSP00000034097,10090.ENSMUSP00000039657,10090.ENSMUSP00000048425,10090.ENSMUSP00000062996,10090.ENSMUSP00000097797,10090.ENSMUSP00000099909,10090.ENSMUSP00000114144	Ckb,Calm3,Hspd1,Pdia3,Ldhb,Got2,Atp1a1,Pebp1,Gdi2,Sptan1,Rps27a,Gnao1
GO Component	GO:0005615	Extracellular space	24	1424	0.61	7.45e-07	10090.ENSMUSP00000001304,10090.ENSMUSP00000003643,10090.ENSMUSP00000005406,10090.ENSMUSP00000018737,10090.ENSMUSP00000020190,10090.ENSMUSP00000021822,10090.ENSMUSP00000022693,10090.ENSMUSP00000025379,10090.ENSMUSP00000027123,10090.ENSMUSP00000028683,10090.ENSMUSP00000028938,10090.ENSMUSP00000029266,10090.ENSMUSP00000031249,10090.ENSMUSP00000035658,10090.ENSMUSP00000048425,10090.ENSMUSP00000054499…	Ckb,Ckm,App,Sparc,Vnn3,Ogn,Bmp1,Dpysl3,Hspd1,Pdia3,Cst3,Anxa5,Sparcl1,Qsox1,Pebp1,Fn1,Serpinc1,Col5a2,Cd109,Hnrnpa2b1,Cdh13,Ctsd,Serpinh1,Agrn
GO Component	GO:0045202	Synapse	24	1492	0.59	1.57e-06	10090.ENSMUSP00000005406,10090.ENSMUSP00000008826,10090.ENSMUSP00000018737,10090.ENSMUSP00000019514,10090.ENSMUSP00000021554,10090.ENSMUSP00000021950,10090.ENSMUSP00000025379,10090.ENSMUSP00000027451,10090.ENSMUSP00000029266,10090.ENSMUSP00000030455,10090.ENSMUSP00000031249,10090.ENSMUSP00000035105,10090.ENSMUSP00000039657,10090.ENSMUSP00000048425,10090.ENSMUSP00000048469,10090.ENSMUSP00000062996…	App,Rpl10,Sparc,Calm3,Actn1,Dbn1,Dpysl3,Epha4,Anxa5,Akr1a1,Sparcl1,Rpsa,Atp1a1,Pebp1,Rpl10a,Gdi2,Aldoc,Hnrnph2,Add1,Hnrnpa2b1,Cfl1,Cdh13,Rpl14,Agrn
GO Component	GO:0030424	Axon	13	791	0.6	0.0015	10090.ENSMUSP00000005406,10090.ENSMUSP00000019514,10090.ENSMUSP00000021950,10090.ENSMUSP00000025379,10090.ENSMUSP00000027451,10090.ENSMUSP00000028938,10090.ENSMUSP00000029266,10090.ENSMUSP00000048425,10090.ENSMUSP00000092951,10090.ENSMUSP00000097797,10090.ENSMUSP00000099536,10090.ENSMUSP00000112259,10090.ENSMUSP00000137931	App,Calm3,Dbn1,Dpysl3,Epha4,Cst3,Anxa5,Pebp1,Pawr,Sptan1,Aldoc,Cfl1,Agrn
GO Component	GO:0043005	Neuron projection	19	1583	0.46	0.0015	10090.ENSMUSP00000001304,10090.ENSMUSP00000005406,10090.ENSMUSP00000019514,10090.ENSMUSP00000021554,10090.ENSMUSP00000021950,10090.ENSMUSP00000025379,10090.ENSMUSP00000027451,10090.ENSMUSP00000028938,10090.ENSMUSP00000029266,10090.ENSMUSP00000048425,10090.ENSMUSP00000092951,10090.ENSMUSP00000097797,10090.ENSMUSP00000099536,10090.ENSMUSP00000109979,10090.ENSMUSP00000110103,10090.ENSMUSP00000112259…	Ckb,App,Calm3,Actn1,Dbn1,Dpysl3,Epha4,Cst3,Anxa5,Pebp1,Pawr,Sptan1,Aldoc,Add1,Hnrnpa2b1,Cfl1,Cdh13,Gnao1,Agrn
GO Component	GO:0030426	Growth cone	7	224	0.88	0.0024	10090.ENSMUSP00000005406,10090.ENSMUSP00000019514,10090.ENSMUSP00000021950,10090.ENSMUSP00000025379,10090.ENSMUSP00000027451,10090.ENSMUSP00000112259,10090.ENSMUSP00000137931	App,Calm3,Dbn1,Dpysl3,Epha4,Cfl1,Agrn
GO Component	GO:0150034	Distal axon	9	399	0.74	0.0024	10090.ENSMUSP00000005406,10090.ENSMUSP00000019514,10090.ENSMUSP00000021950,10090.ENSMUSP00000025379,10090.ENSMUSP00000027451,10090.ENSMUSP00000029266,10090.ENSMUSP00000048425,10090.ENSMUSP00000112259,10090.ENSMUSP00000137931	App,Calm3,Dbn1,Dpysl3,Epha4,Anxa5,Pebp1,Cfl1,Agrn
GO Component	GO:0098794	Postsynapse	12	761	0.58	0.0034	10090.ENSMUSP00000005406,10090.ENSMUSP00000021554,10090.ENSMUSP00000021950,10090.ENSMUSP00000027451,10090.ENSMUSP00000039657,10090.ENSMUSP00000048469,10090.ENSMUSP00000099536,10090.ENSMUSP00000108828,10090.ENSMUSP00000109979,10090.ENSMUSP00000110103,10090.ENSMUSP00000112259,10090.ENSMUSP00000131489	App,Actn1,Dbn1,Epha4,Atp1a1,Rpl10a,Aldoc,Hnrnph2,Add1,Hnrnpa2b1,Cfl1,Rpl14
GO Component	GO:0098978	Glutamatergic synapse	9	501	0.64	0.0085	10090.ENSMUSP00000018737,10090.ENSMUSP00000021554,10090.ENSMUSP00000021950,10090.ENSMUSP00000027451,10090.ENSMUSP00000031249,10090.ENSMUSP00000035105,10090.ENSMUSP00000110103,10090.ENSMUSP00000112259,10090.ENSMUSP00000137931	Sparc,Actn1,Dbn1,Epha4,Sparcl1,Rpsa,Hnrnpa2b1,Cfl1,Agrn
GO Component	GO:0043197	Dendritic spine	6	212	0.84	0.0089	10090.ENSMUSP00000005406,10090.ENSMUSP00000021554,10090.ENSMUSP00000021950,10090.ENSMUSP00000027451,10090.ENSMUSP00000109979,10090.ENSMUSP00000112259	App,Actn1,Dbn1,Epha4,Add1,Cfl1
GO Component	GO:0044295	Axonal growth cone	3	42	1.24	0.0194	10090.ENSMUSP00000021950,10090.ENSMUSP00000027451,10090.ENSMUSP00000137931	Dbn1,Epha4,Agrn
GO Component	GO:0014069	Postsynaptic density	7	414	0.61	0.0335	10090.ENSMUSP00000021950,10090.ENSMUSP00000027451,10090.ENSMUSP00000039657,10090.ENSMUSP00000048469,10090.ENSMUSP00000108828,10090.ENSMUSP00000109979,10090.ENSMUSP00000131489	Dbn1,Epha4,Atp1a1,Rpl10a,Hnrnph2,Add1,Rpl14
GO Component	GO:0031982	Vesicle	21	2007	0.4	0.0028	10090.ENSMUSP00000005406,10090.ENSMUSP00000018737,10090.ENSMUSP00000019514,10090.ENSMUSP00000020238,10090.ENSMUSP00000021554,10090.ENSMUSP00000022693,10090.ENSMUSP00000026122,10090.ENSMUSP00000027123,10090.ENSMUSP00000027451,10090.ENSMUSP00000028332,10090.ENSMUSP00000028683,10090.ENSMUSP00000028938,10090.ENSMUSP00000029266,10090.ENSMUSP00000031779,10090.ENSMUSP00000035658,10090.ENSMUSP00000039657…	App,Sparc,Calm3,Hsp90b1,Actn1,Bmp1,P4hb,Hspd1,Epha4,Dpp7,Pdia3,Cst3,Anxa5,Calu,Qsox1,Atp1a1,Pebp1,Fn1,Hnrnpa2b1,Ctsd,Ap2a1
COMPARTMENTS	GOCC:1903561	Extracellular vesicle	5	93	1.11	0.0052	10090.ENSMUSP00000027123,10090.ENSMUSP00000029266,10090.ENSMUSP00000035658,10090.ENSMUSP00000054499,10090.ENSMUSP00000110103	Hspd1,Anxa5,Qsox1,Fn1,Hnrnpa2b1
COMPARTMENTS	GOCC:0120025	Plasma membrane bounded cell projection	17	1774	0.37	0.0364	10090.ENSMUSP00000005406,10090.ENSMUSP00000019514,10090.ENSMUSP00000021554,10090.ENSMUSP00000021950,10090.ENSMUSP00000024930,10090.ENSMUSP00000025379,10090.ENSMUSP00000026122,10090.ENSMUSP00000027451,10090.ENSMUSP00000029266,10090.ENSMUSP00000097797,10090.ENSMUSP00000099536,10090.ENSMUSP00000109979,10090.ENSMUSP00000110103,10090.ENSMUSP00000112259,10090.ENSMUSP00000114144,10090.ENSMUSP00000127842…	App,Calm3,Actn1,Dbn1,Tedc2,Dpysl3,P4hb,Epha4,Anxa5,Sptan1,Aldoc,Add1,Hnrnpa2b1,Cfl1,Gnao1,Ap2a1,Agrn
KEGG	mmu00330	Arginine and proline metabolism	4	53	1.26	0.0033	10090.ENSMUSP00000001304,10090.ENSMUSP00000003643,10090.ENSMUSP00000034097,10090.ENSMUSP00000040222	Ckb,Ckm,Got2,Lap3
KEGG	mmu05010	Alzheimer disease	8	359	0.73	0.0043	10090.ENSMUSP00000014913,10090.ENSMUSP00000017365,10090.ENSMUSP00000019514,10090.ENSMUSP00000022256,10090.ENSMUSP00000022803,10090.ENSMUSP00000028083,10090.ENSMUSP00000060246,10090.ENSMUSP00000099436	Psmb1,Psmd3,Calm3,Psmd6,Psmb5,Psmb7,Tubb2a,Psmb3
KEGG	mmu05014	Amyotrophic lateral sclerosis	9	364	0.78	0.0015	10090.ENSMUSP00000014913,10090.ENSMUSP00000017365,10090.ENSMUSP00000022256,10090.ENSMUSP00000022803,10090.ENSMUSP00000028083,10090.ENSMUSP00000060246,10090.ENSMUSP00000099436,10090.ENSMUSP00000108814,10090.ENSMUSP00000110103	Psmb1,Psmd3,Psmd6,Psmb5,Psmb7,Tubb2a,Psmb3,Nxf2,Hnrnpa2b1
KEGG	mmu05016	Huntington disease	8	296	0.82	0.0017	10090.ENSMUSP00000014913,10090.ENSMUSP00000017365,10090.ENSMUSP00000022256,10090.ENSMUSP00000022803,10090.ENSMUSP00000028083,10090.ENSMUSP00000060246,10090.ENSMUSP00000099436,10090.ENSMUSP00000127842	Psmb1,Psmd3,Psmd6,Psmb5,Psmb7,Tubb2a,Psmb3,Ap2a1
KEGG	mmu05017	Spinocerebellar ataxia	6	140	1.02	0.0017	10090.ENSMUSP00000014913,10090.ENSMUSP00000017365,10090.ENSMUSP00000022256,10090.ENSMUSP00000022803,10090.ENSMUSP00000028083,10090.ENSMUSP00000099436	Psmb1,Psmd3,Psmd6,Psmb5,Psmb7,Psmb3
KEGG	mmu05012	Parkinson disease	9	239	0.96	0.00014	10090.ENSMUSP00000014913,10090.ENSMUSP00000017365,10090.ENSMUSP00000019514,10090.ENSMUSP00000022256,10090.ENSMUSP00000022803,10090.ENSMUSP00000028083,10090.ENSMUSP00000060246,10090.ENSMUSP00000099436,10090.ENSMUSP00000099909	Psmb1,Psmd3,Calm3,Psmd6,Psmb5,Psmb7,Tubb2a,Psmb3,Rps27a
Reactome	MMU-381426	Regulation of Insulin-like Growth Factor (IGF) transport and uptake by Insulin-like Growth Factor Binding Proteins (IGFBPs)	10	122	1.3	6.95e-08	10090.ENSMUSP00000005406,10090.ENSMUSP00000020238,10090.ENSMUSP00000026122,10090.ENSMUSP00000028938,10090.ENSMUSP00000031249,10090.ENSMUSP00000031779,10090.ENSMUSP00000035658,10090.ENSMUSP00000046530,10090.ENSMUSP00000054499,10090.ENSMUSP00000068971	App,Hsp90b1,P4hb,Cst3,Sparcl1,Calu,Qsox1,Itih2,Fn1,Serpinc1
Reactome	MMU-3858494	Beta-catenin independent WNT signaling	10	127	1.28	8.04e-08	10090.ENSMUSP00000014913,10090.ENSMUSP00000017365,10090.ENSMUSP00000019514,10090.ENSMUSP00000022256,10090.ENSMUSP00000022803,10090.ENSMUSP00000028083,10090.ENSMUSP00000099436,10090.ENSMUSP00000099909,10090.ENSMUSP00000114144,10090.ENSMUSP00000127842	Psmb1,Psmd3,Calm3,Psmd6,Psmb5,Psmb7,Psmb3,Rps27a,Gnao1,Ap2a1
Reactome	MMU-422475	Axon guidance	7	278	0.79	0.0021	10090.ENSMUSP00000025379,10090.ENSMUSP00000027451,10090.ENSMUSP00000060246,10090.ENSMUSP00000083620,10090.ENSMUSP00000097797,10090.ENSMUSP00000099909,10090.ENSMUSP00000127842	Dpysl3,Epha4,Tubb2a,Col5a2,Sptan1,Rps27a,Ap2a1
Reactome	MMU-983168	Antigen processing: Ubiquitination & Proteasome degradation	7	296	0.76	0.0029	10090.ENSMUSP00000014913,10090.ENSMUSP00000017365,10090.ENSMUSP00000022256,10090.ENSMUSP00000022803,10090.ENSMUSP00000028083,10090.ENSMUSP00000099436,10090.ENSMUSP00000099909	Psmb1,Psmd3,Psmd6,Psmb5,Psmb7,Psmb3,Rps27a
Reactome	MMU-1474228	Degradation of the extracellular matrix	6	144	1	0.00047	10090.ENSMUSP00000022693,10090.ENSMUSP00000054499,10090.ENSMUSP00000064498,10090.ENSMUSP00000071976,10090.ENSMUSP00000083620,10090.ENSMUSP00000121203	Bmp1,Fn1,Try5,Try10,Col5a2,Ctsd
Reactome	MMU-1474244	Extracellular matrix organization	11	295	0.96	1.3e-06	10090.ENSMUSP00000005406,10090.ENSMUSP00000018737,10090.ENSMUSP00000022693,10090.ENSMUSP00000026122,10090.ENSMUSP00000054499,10090.ENSMUSP00000064498,10090.ENSMUSP00000071976,10090.ENSMUSP00000083620,10090.ENSMUSP00000121203,10090.ENSMUSP00000126390,10090.ENSMUSP00000137931	App,Sparc,Bmp1,P4hb,Fn1,Try5,Try10,Col5a2,Ctsd,Serpinh1,Agrn
Reactome	MMU-5687128	MAPK6/MAPK4 signaling	7	74	1.36	1.11e-06	10090.ENSMUSP00000014913,10090.ENSMUSP00000017365,10090.ENSMUSP00000022256,10090.ENSMUSP00000022803,10090.ENSMUSP00000028083,10090.ENSMUSP00000099436,10090.ENSMUSP00000099909	Psmb1,Psmd3,Psmd6,Psmb5,Psmb7,Psmb3,Rps27a
Reactome	MMU-8948751	Regulation of PTEN stability and activity	7	68	1.4	8.12e-07	10090.ENSMUSP00000014913,10090.ENSMUSP00000017365,10090.ENSMUSP00000022256,10090.ENSMUSP00000022803,10090.ENSMUSP00000028083,10090.ENSMUSP00000099436,10090.ENSMUSP00000099909	Psmb1,Psmd3,Psmd6,Psmb5,Psmb7,Psmb3,Rps27a
Reactome	MMU-1169091	Activation of NF-kappaB in B cells	7	64	1.42	7.18e-07	10090.ENSMUSP00000014913,10090.ENSMUSP00000017365,10090.ENSMUSP00000022256,10090.ENSMUSP00000022803,10090.ENSMUSP00000028083,10090.ENSMUSP00000099436,10090.ENSMUSP00000099909	Psmb1,Psmd3,Psmd6,Psmb5,Psmb7,Psmb3,Rps27a
Reactome	MMU-5676590	NIK-->noncanonical NF-kB signaling	7	57	1.47	5.37e-07	10090.ENSMUSP00000014913,10090.ENSMUSP00000017365,10090.ENSMUSP00000022256,10090.ENSMUSP00000022803,10090.ENSMUSP00000028083,10090.ENSMUSP00000099436,10090.ENSMUSP00000099909	Psmb1,Psmd3,Psmd6,Psmb5,Psmb7,Psmb3,Rps27a
Monarch MPO	MP:0010768	Mortality/aging	44	5549	0.28	0.009	10090.ENSMUSP00000001051,10090.ENSMUSP00000002007,10090.ENSMUSP00000005173,10090.ENSMUSP00000005406,10090.ENSMUSP00000005826,10090.ENSMUSP00000005964,10090.ENSMUSP00000020238,10090.ENSMUSP00000021390,10090.ENSMUSP00000021950,10090.ENSMUSP00000022256,10090.ENSMUSP00000022693,10090.ENSMUSP00000024930,10090.ENSMUSP00000026122,10090.ENSMUSP00000027123,10090.ENSMUSP00000028683,10090.ENSMUSP00000028938…	S100a6,Siae,Sgsh,App,Cs,Adh5,Hsp90b1,Galc,Dbn1,Psmd6,Bmp1,Tedc2,P4hb,Hspd1,Pdia3,Cst3,Calu,Got2,Rpsa,Atp1a1,Apex1,Pnp,Fn1,Gdi2,Nrd1,Serpinc1,Npm1,Pepd,Hspa4l,Col5a2,Nes,Marcks,Pawr,Sptan1,Nxf2,Tpm1,Add1,Hnrnpa2b1,Cfl1,Gnao1,Ctsd,Serpinh1,Hspg2,Agrn

## Sheet: Table S6
Category	GO term ID	GO term description	OGC	BGC	strength	FDR	matching proteins in your network (IDs)	matching proteins in your network (labels)
GO Process	GO:0050807	Regulation of synapse organization	7	275	0.79	0.0278	10090.ENSMUSP00000005406,10090.ENSMUSP00000018737,10090.ENSMUSP00000021950,10090.ENSMUSP00000027451,10090.ENSMUSP00000031249,10090.ENSMUSP00000112259,10090.ENSMUSP00000137931	App,Sparc,Dbn1,Epha4,Sparcl1,Cfl1,Agrn
	GO:0050808	Synapse organization	7	303	0.75	0.0412	10090.ENSMUSP00000005406,10090.ENSMUSP00000021554,10090.ENSMUSP00000021950,10090.ENSMUSP00000027451,10090.ENSMUSP00000031249,10090.ENSMUSP00000112259,10090.ENSMUSP00000137931	App,Actn1,Dbn1,Epha4,Sparcl1,Cfl1,Agrn
	GO:0030036	Actin cytoskeleton organization	11	496	0.73	0.0038	10090.ENSMUSP00000003575,10090.ENSMUSP00000020238,10090.ENSMUSP00000021554,10090.ENSMUSP00000021950,10090.ENSMUSP00000025379,10090.ENSMUSP00000090245,10090.ENSMUSP00000092951,10090.ENSMUSP00000097797,10090.ENSMUSP00000109337,10090.ENSMUSP00000109979,10090.ENSMUSP00000112259	Tpm4,Hsp90b1,Actn1,Dbn1,Dpysl3,Marcks,Pawr,Sptan1,Tpm1,Add1,Cfl1
	GO:0007010	Cytoskeleton organization	14	1064	0.5	0.0241	10090.ENSMUSP00000003575,10090.ENSMUSP00000019514,10090.ENSMUSP00000020238,10090.ENSMUSP00000021554,10090.ENSMUSP00000021950,10090.ENSMUSP00000025379,10090.ENSMUSP00000060246,10090.ENSMUSP00000075067,10090.ENSMUSP00000090245,10090.ENSMUSP00000092951,10090.ENSMUSP00000097797,10090.ENSMUSP00000109337,10090.ENSMUSP00000109979,10090.ENSMUSP00000112259	Tpm4,Calm3,Hsp90b1,Actn1,Dbn1,Dpysl3,Tubb2a,Npm1,Marcks,Pawr,Sptan1,Tpm1,Add1,Cfl1
	GO:0034330	Cell junction organization	9	481	0.66	0.0304	10090.ENSMUSP00000005406,10090.ENSMUSP00000021554,10090.ENSMUSP00000021950,10090.ENSMUSP00000027451,10090.ENSMUSP00000031249,10090.ENSMUSP00000054499,10090.ENSMUSP00000112259,10090.ENSMUSP00000113527,10090.ENSMUSP00000137931	App,Actn1,Dbn1,Epha4,Sparcl1,Fn1,Cfl1,Cdh13,Agrn
GO Component	GO:0005576	Extracellular region	34	2229	0.57	9.14e-09	10090.ENSMUSP00000001051,10090.ENSMUSP00000001304,10090.ENSMUSP00000003643,10090.ENSMUSP00000005406,10090.ENSMUSP00000012348,10090.ENSMUSP00000018737,10090.ENSMUSP00000020190,10090.ENSMUSP00000020238,10090.ENSMUSP00000021822,10090.ENSMUSP00000022693,10090.ENSMUSP00000024756,10090.ENSMUSP00000025379,10090.ENSMUSP00000027123,10090.ENSMUSP00000028332,10090.ENSMUSP00000028683,10090.ENSMUSP00000028938…	S100a6,Ckb,Ckm,App,Gstm2,Sparc,Vnn3,Hsp90b1,Ogn,Bmp1,Enpp5,Dpysl3,Hspd1,Dpp7,Pdia3,Cst3,Anxa5,Sparcl1,Calu,Rpsa,Qsox1,Pnp,Itih2,Pebp1,Fn1,Serpinc1,Col5a2,Cd109,Hnrnpa2b1,Cfl1,Cdh13,Ctsd,Serpinh1,Agrn
	GO:0005615	Extracellular space	24	1424	0.61	7.45e-07	10090.ENSMUSP00000001304,10090.ENSMUSP00000003643,10090.ENSMUSP00000005406,10090.ENSMUSP00000018737,10090.ENSMUSP00000020190,10090.ENSMUSP00000021822,10090.ENSMUSP00000022693,10090.ENSMUSP00000025379,10090.ENSMUSP00000027123,10090.ENSMUSP00000028683,10090.ENSMUSP00000028938,10090.ENSMUSP00000029266,10090.ENSMUSP00000031249,10090.ENSMUSP00000035658,10090.ENSMUSP00000048425,10090.ENSMUSP00000054499…	Ckb,Ckm,App,Sparc,Vnn3,Ogn,Bmp1,Dpysl3,Hspd1,Pdia3,Cst3,Anxa5,Sparcl1,Qsox1,Pebp1,Fn1,Serpinc1,Col5a2,Cd109,Hnrnpa2b1,Cdh13,Ctsd,Serpinh1,Agrn
	GO:0043209	Myelin sheath	12	212	1.14	5.67e-08	10090.ENSMUSP00000001304,10090.ENSMUSP00000019514,10090.ENSMUSP00000027123,10090.ENSMUSP00000028683,10090.ENSMUSP00000032373,10090.ENSMUSP00000034097,10090.ENSMUSP00000039657,10090.ENSMUSP00000048425,10090.ENSMUSP00000062996,10090.ENSMUSP00000097797,10090.ENSMUSP00000099909,10090.ENSMUSP00000114144	Ckb,Calm3,Hspd1,Pdia3,Ldhb,Got2,Atp1a1,Pebp1,Gdi2,Sptan1,Rps27a,Gnao1
	GO:0045202	Synapse	24	1492	0.59	1.57e-06	10090.ENSMUSP00000005406,10090.ENSMUSP00000008826,10090.ENSMUSP00000018737,10090.ENSMUSP00000019514,10090.ENSMUSP00000021554,10090.ENSMUSP00000021950,10090.ENSMUSP00000025379,10090.ENSMUSP00000027451,10090.ENSMUSP00000029266,10090.ENSMUSP00000030455,10090.ENSMUSP00000031249,10090.ENSMUSP00000035105,10090.ENSMUSP00000039657,10090.ENSMUSP00000048425,10090.ENSMUSP00000048469,10090.ENSMUSP00000062996…	App,Rpl10,Sparc,Calm3,Actn1,Dbn1,Dpysl3,Epha4,Anxa5,Akr1a1,Sparcl1,Rpsa,Atp1a1,Pebp1,Rpl10a,Gdi2,Aldoc,Hnrnph2,Add1,Hnrnpa2b1,Cfl1,Cdh13,Rpl14,Agrn
	GO:0098794	Postsynapse	12	761	0.58	0.0034	10090.ENSMUSP00000005406,10090.ENSMUSP00000021554,10090.ENSMUSP00000021950,10090.ENSMUSP00000027451,10090.ENSMUSP00000039657,10090.ENSMUSP00000048469,10090.ENSMUSP00000099536,10090.ENSMUSP00000108828,10090.ENSMUSP00000109979,10090.ENSMUSP00000110103,10090.ENSMUSP00000112259,10090.ENSMUSP00000131489	App,Actn1,Dbn1,Epha4,Atp1a1,Rpl10a,Aldoc,Hnrnph2,Add1,Hnrnpa2b1,Cfl1,Rpl14
	GO:0098978	Glutamatergic synapse	9	501	0.64	0.0085	10090.ENSMUSP00000018737,10090.ENSMUSP00000021554,10090.ENSMUSP00000021950,10090.ENSMUSP00000027451,10090.ENSMUSP00000031249,10090.ENSMUSP00000035105,10090.ENSMUSP00000110103,10090.ENSMUSP00000112259,10090.ENSMUSP00000137931	Sparc,Actn1,Dbn1,Epha4,Sparcl1,Rpsa,Hnrnpa2b1,Cfl1,Agrn
	GO:0030424	Axon	13	791	0.6	0.0015	10090.ENSMUSP00000005406,10090.ENSMUSP00000019514,10090.ENSMUSP00000021950,10090.ENSMUSP00000025379,10090.ENSMUSP00000027451,10090.ENSMUSP00000028938,10090.ENSMUSP00000029266,10090.ENSMUSP00000048425,10090.ENSMUSP00000092951,10090.ENSMUSP00000097797,10090.ENSMUSP00000099536,10090.ENSMUSP00000112259,10090.ENSMUSP00000137931	App,Calm3,Dbn1,Dpysl3,Epha4,Cst3,Anxa5,Pebp1,Pawr,Sptan1,Aldoc,Cfl1,Agrn
	GO:0043005	Neuron projection	19	1583	0.46	0.0015	10090.ENSMUSP00000001304,10090.ENSMUSP00000005406,10090.ENSMUSP00000019514,10090.ENSMUSP00000021554,10090.ENSMUSP00000021950,10090.ENSMUSP00000025379,10090.ENSMUSP00000027451,10090.ENSMUSP00000028938,10090.ENSMUSP00000029266,10090.ENSMUSP00000048425,10090.ENSMUSP00000092951,10090.ENSMUSP00000097797,10090.ENSMUSP00000099536,10090.ENSMUSP00000109979,10090.ENSMUSP00000110103,10090.ENSMUSP00000112259…	Ckb,App,Calm3,Actn1,Dbn1,Dpysl3,Epha4,Cst3,Anxa5,Pebp1,Pawr,Sptan1,Aldoc,Add1,Hnrnpa2b1,Cfl1,Cdh13,Gnao1,Agrn
	GO:0030426	Growth cone	7	224	0.88	0.0024	10090.ENSMUSP00000005406,10090.ENSMUSP00000019514,10090.ENSMUSP00000021950,10090.ENSMUSP00000025379,10090.ENSMUSP00000027451,10090.ENSMUSP00000112259,10090.ENSMUSP00000137931	App,Calm3,Dbn1,Dpysl3,Epha4,Cfl1,Agrn
	GO:0150034	Distal axon	9	399	0.74	0.0024	10090.ENSMUSP00000005406,10090.ENSMUSP00000019514,10090.ENSMUSP00000021950,10090.ENSMUSP00000025379,10090.ENSMUSP00000027451,10090.ENSMUSP00000029266,10090.ENSMUSP00000048425,10090.ENSMUSP00000112259,10090.ENSMUSP00000137931	App,Calm3,Dbn1,Dpysl3,Epha4,Anxa5,Pebp1,Cfl1,Agrn
	GO:0031982	Vesicle	21	2007	0.4	0.0028	10090.ENSMUSP00000005406,10090.ENSMUSP00000018737,10090.ENSMUSP00000019514,10090.ENSMUSP00000020238,10090.ENSMUSP00000021554,10090.ENSMUSP00000022693,10090.ENSMUSP00000026122,10090.ENSMUSP00000027123,10090.ENSMUSP00000027451,10090.ENSMUSP00000028332,10090.ENSMUSP00000028683,10090.ENSMUSP00000028938,10090.ENSMUSP00000029266,10090.ENSMUSP00000031779,10090.ENSMUSP00000035658,10090.ENSMUSP00000039657…	App,Sparc,Calm3,Hsp90b1,Actn1,Bmp1,P4hb,Hspd1,Epha4,Dpp7,Pdia3,Cst3,Anxa5,Calu,Qsox1,Atp1a1,Pebp1,Fn1,Hnrnpa2b1,Ctsd,Ap2a1
COMPARTMENTS	GOCC:1903561	Extracellular vesicle	5	93	1.11	0.0052	10090.ENSMUSP00000027123,10090.ENSMUSP00000029266,10090.ENSMUSP00000035658,10090.ENSMUSP00000054499,10090.ENSMUSP00000110103	Hspd1,Anxa5,Qsox1,Fn1,Hnrnpa2b1
	GO:0043197	Dendritic spine	6	212	0.84	0.0089	10090.ENSMUSP00000005406,10090.ENSMUSP00000021554,10090.ENSMUSP00000021950,10090.ENSMUSP00000027451,10090.ENSMUSP00000109979,10090.ENSMUSP00000112259	App,Actn1,Dbn1,Epha4,Add1,Cfl1
	GO:0044295	Axonal growth cone	3	42	1.24	0.0194	10090.ENSMUSP00000021950,10090.ENSMUSP00000027451,10090.ENSMUSP00000137931	Dbn1,Epha4,Agrn
	GOCC:0120025	Plasma membrane bounded cell projection	17	1774	0.37	0.0364	10090.ENSMUSP00000005406,10090.ENSMUSP00000019514,10090.ENSMUSP00000021554,10090.ENSMUSP00000021950,10090.ENSMUSP00000024930,10090.ENSMUSP00000025379,10090.ENSMUSP00000026122,10090.ENSMUSP00000027451,10090.ENSMUSP00000029266,10090.ENSMUSP00000097797,10090.ENSMUSP00000099536,10090.ENSMUSP00000109979,10090.ENSMUSP00000110103,10090.ENSMUSP00000112259,10090.ENSMUSP00000114144,10090.ENSMUSP00000127842…	App,Calm3,Actn1,Dbn1,Tedc2,Dpysl3,P4hb,Epha4,Anxa5,Sptan1,Aldoc,Add1,Hnrnpa2b1,Cfl1,Gnao1,Ap2a1,Agrn
	GO:0014069	Postsynaptic density	7	414	0.61	0.0335	10090.ENSMUSP00000021950,10090.ENSMUSP00000027451,10090.ENSMUSP00000039657,10090.ENSMUSP00000048469,10090.ENSMUSP00000108828,10090.ENSMUSP00000109979,10090.ENSMUSP00000131489	Dbn1,Epha4,Atp1a1,Rpl10a,Hnrnph2,Add1,Rpl14
KEGG	mmu00330	Arginine and proline metabolism	4	53	1.26	0.0033	10090.ENSMUSP00000001304,10090.ENSMUSP00000003643,10090.ENSMUSP00000034097,10090.ENSMUSP00000040222	Ckb,Ckm,Got2,Lap3
	mmu05010	Alzheimer disease	8	359	0.73	0.0043	10090.ENSMUSP00000014913,10090.ENSMUSP00000017365,10090.ENSMUSP00000019514,10090.ENSMUSP00000022256,10090.ENSMUSP00000022803,10090.ENSMUSP00000028083,10090.ENSMUSP00000060246,10090.ENSMUSP00000099436	Psmb1,Psmd3,Calm3,Psmd6,Psmb5,Psmb7,Tubb2a,Psmb3
	mmu05014	Amyotrophic lateral sclerosis	9	364	0.78	0.0015	10090.ENSMUSP00000014913,10090.ENSMUSP00000017365,10090.ENSMUSP00000022256,10090.ENSMUSP00000022803,10090.ENSMUSP00000028083,10090.ENSMUSP00000060246,10090.ENSMUSP00000099436,10090.ENSMUSP00000108814,10090.ENSMUSP00000110103	Psmb1,Psmd3,Psmd6,Psmb5,Psmb7,Tubb2a,Psmb3,Nxf2,Hnrnpa2b1
	mmu05016	Huntington disease	8	296	0.82	0.0017	10090.ENSMUSP00000014913,10090.ENSMUSP00000017365,10090.ENSMUSP00000022256,10090.ENSMUSP00000022803,10090.ENSMUSP00000028083,10090.ENSMUSP00000060246,10090.ENSMUSP00000099436,10090.ENSMUSP00000127842	Psmb1,Psmd3,Psmd6,Psmb5,Psmb7,Tubb2a,Psmb3,Ap2a1
	mmu05017	Spinocerebellar ataxia	6	140	1.02	0.0017	10090.ENSMUSP00000014913,10090.ENSMUSP00000017365,10090.ENSMUSP00000022256,10090.ENSMUSP00000022803,10090.ENSMUSP00000028083,10090.ENSMUSP00000099436	Psmb1,Psmd3,Psmd6,Psmb5,Psmb7,Psmb3
	mmu05012	Parkinson disease	9	239	0.96	0.00014	10090.ENSMUSP00000014913,10090.ENSMUSP00000017365,10090.ENSMUSP00000019514,10090.ENSMUSP00000022256,10090.ENSMUSP00000022803,10090.ENSMUSP00000028083,10090.ENSMUSP00000060246,10090.ENSMUSP00000099436,10090.ENSMUSP00000099909	Psmb1,Psmd3,Calm3,Psmd6,Psmb5,Psmb7,Tubb2a,Psmb3,Rps27a
Reactome	MMU-381426	Regulation of IGF transport and uptake by Insulin-like Growth Factor Binding Proteins (IGFBPs)	10	122	1.3	6.95e-08	10090.ENSMUSP00000005406,10090.ENSMUSP00000020238,10090.ENSMUSP00000026122,10090.ENSMUSP00000028938,10090.ENSMUSP00000031249,10090.ENSMUSP00000031779,10090.ENSMUSP00000035658,10090.ENSMUSP00000046530,10090.ENSMUSP00000054499,10090.ENSMUSP00000068971	App,Hsp90b1,P4hb,Cst3,Sparcl1,Calu,Qsox1,Itih2,Fn1,Serpinc1
	MMU-422475	Axon guidance	7	278	0.79	0.0021	10090.ENSMUSP00000025379,10090.ENSMUSP00000027451,10090.ENSMUSP00000060246,10090.ENSMUSP00000083620,10090.ENSMUSP00000097797,10090.ENSMUSP00000099909,10090.ENSMUSP00000127842	Dpysl3,Epha4,Tubb2a,Col5a2,Sptan1,Rps27a,Ap2a1
	MMU-1474228	Degradation of the extracellular matrix	6	144	1	0.00047	10090.ENSMUSP00000022693,10090.ENSMUSP00000054499,10090.ENSMUSP00000064498,10090.ENSMUSP00000071976,10090.ENSMUSP00000083620,10090.ENSMUSP00000121203	Bmp1,Fn1,Try5,Try10,Col5a2,Ctsd
	MMU-1474244	Extracellular matrix organization	11	295	0.96	1.3e-06	10090.ENSMUSP00000005406,10090.ENSMUSP00000018737,10090.ENSMUSP00000022693,10090.ENSMUSP00000026122,10090.ENSMUSP00000054499,10090.ENSMUSP00000064498,10090.ENSMUSP00000071976,10090.ENSMUSP00000083620,10090.ENSMUSP00000121203,10090.ENSMUSP00000126390,10090.ENSMUSP00000137931	App,Sparc,Bmp1,P4hb,Fn1,Try5,Try10,Col5a2,Ctsd,Serpinh1,Agrn
	MMU-5687128	MAPK6/MAPK4 signaling	7	74	1.36	1.11e-06	10090.ENSMUSP00000014913,10090.ENSMUSP00000017365,10090.ENSMUSP00000022256,10090.ENSMUSP00000022803,10090.ENSMUSP00000028083,10090.ENSMUSP00000099436,10090.ENSMUSP00000099909	Psmb1,Psmd3,Psmd6,Psmb5,Psmb7,Psmb3,Rps27a
	MMU-3858494	Beta-catenin independent WNT signaling	10	127	1.28	8.04e-08	10090.ENSMUSP00000014913,10090.ENSMUSP00000017365,10090.ENSMUSP00000019514,10090.ENSMUSP00000022256,10090.ENSMUSP00000022803,10090.ENSMUSP00000028083,10090.ENSMUSP00000099436,10090.ENSMUSP00000099909,10090.ENSMUSP00000114144,10090.ENSMUSP00000127842	Psmb1,Psmd3,Calm3,Psmd6,Psmb5,Psmb7,Psmb3,Rps27a,Gnao1,Ap2a1
	MMU-5676590	NIK-->noncanonical NF-kB signaling	7	57	1.47	5.37e-07	10090.ENSMUSP00000014913,10090.ENSMUSP00000017365,10090.ENSMUSP00000022256,10090.ENSMUSP00000022803,10090.ENSMUSP00000028083,10090.ENSMUSP00000099436,10090.ENSMUSP00000099909	Psmb1,Psmd3,Psmd6,Psmb5,Psmb7,Psmb3,Rps27a
Monarch MPO	MP:0010768	Mortality/aging	44	5549	0.28	0.009	10090.ENSMUSP00000001051,10090.ENSMUSP00000002007,10090.ENSMUSP00000005173,10090.ENSMUSP00000005406,10090.ENSMUSP00000005826,10090.ENSMUSP00000005964,10090.ENSMUSP00000020238,10090.ENSMUSP00000021390,10090.ENSMUSP00000021950,10090.ENSMUSP00000022256,10090.ENSMUSP00000022693,10090.ENSMUSP00000024930,10090.ENSMUSP00000026122,10090.ENSMUSP00000027123,10090.ENSMUSP00000028683,10090.ENSMUSP00000028938…	S100a6,Siae,Sgsh,App,Cs,Adh5,Hsp90b1,Galc,Dbn1,Psmd6,Bmp1,Tedc2,P4hb,Hspd1,Pdia3,Cst3,Calu,Got2,Rpsa,Atp1a1,Apex1,Pnp,Fn1,Gdi2,Nrd1,Serpinc1,Npm1,Pepd,Hspa4l,Col5a2,Nes,Marcks,Pawr,Sptan1,Nxf2,Tpm1,Add1,Hnrnpa2b1,Cfl1,Gnao1,Ctsd,Serpinh1,Hspg2,Agrn

## Sheet: Network-interactions
#node1	node2	node1_string_id	node2_string_id	neighborhood_on_chromosome	gene_fusion	phylogenetic_cooccurrence	homology	coexpression	experimentally_determined_interaction	database_annotated	automated_textmining	combined_score
Acaa2	Cs	10090.ENSMUSP00000037348	10090.ENSMUSP00000005826	0.051	0	0	0	0.109	0.057	0.8	0.356	0.878
Actn1	Ckb	10090.ENSMUSP00000021554	10090.ENSMUSP00000001304	0	0	0	0	0.084	0.403	0	0.051	0.435
Actn1	Tpm4	10090.ENSMUSP00000021554	10090.ENSMUSP00000003575	0	0	0	0	0.282	0.351	0	0.503	0.748
Actn1	Hspg2	10090.ENSMUSP00000021554	10090.ENSMUSP00000131316	0	0	0	0	0.144	0.057	0.202	0.179	0.4
Actn1	Fn1	10090.ENSMUSP00000021554	10090.ENSMUSP00000054499	0	0	0	0	0.09	0.042	0	0.367	0.4
Actn1	Dbn1	10090.ENSMUSP00000021554	10090.ENSMUSP00000021950	0	0	0	0	0.061	0.201	0	0.359	0.477
Actn1	Psmb3	10090.ENSMUSP00000021554	10090.ENSMUSP00000099436	0	0	0	0	0	0.42	0	0.149	0.485
Actn1	Cfl1	10090.ENSMUSP00000021554	10090.ENSMUSP00000112259	0	0	0	0	0.063	0.137	0	0.494	0.555
Actn1	Sptan1	10090.ENSMUSP00000021554	10090.ENSMUSP00000097797	0	0	0	0.69	0.063	0.21	0.629	0.327	0.729
Actn1	Tpm1	10090.ENSMUSP00000021554	10090.ENSMUSP00000109337	0	0	0	0	0.295	0.402	0	0.583	0.809
Add1	Marcks	10090.ENSMUSP00000109979	10090.ENSMUSP00000090245	0	0	0	0	0	0	0	0.561	0.561
Add1	Sptan1	10090.ENSMUSP00000109979	10090.ENSMUSP00000097797	0	0	0	0	0.111	0.164	0	0.575	0.657
Adh5	Akr1a1	10090.ENSMUSP00000005964	10090.ENSMUSP00000030455	0	0	0	0	0.087	0.148	0	0.353	0.452
Adh5	Ctsd	10090.ENSMUSP00000005964	10090.ENSMUSP00000121203	0	0	0	0	0	0.441	0	0.074	0.46
Adh5	Lap3	10090.ENSMUSP00000005964	10090.ENSMUSP00000040222	0	0	0	0	0.098	0.326	0	0.48	0.656
Adh5	Gstm2	10090.ENSMUSP00000005964	10090.ENSMUSP00000012348	0	0	0	0	0.052	0.154	0.65	0.122	0.72
Adh5	Ldhb	10090.ENSMUSP00000005964	10090.ENSMUSP00000032373	0	0	0	0	0.063	0.685	0	0.278	0.768
Agrn	App	10090.ENSMUSP00000137931	10090.ENSMUSP00000005406	0	0	0	0	0.108	0.219	0	0.286	0.46
Agrn	Sparc	10090.ENSMUSP00000137931	10090.ENSMUSP00000018737	0	0	0	0	0.144	0.057	0	0.373	0.45
Agrn	Fn1	10090.ENSMUSP00000137931	10090.ENSMUSP00000054499	0	0	0	0	0.062	0.13	0	0.666	0.704
Akr1a1	Adh5	10090.ENSMUSP00000030455	10090.ENSMUSP00000005964	0	0	0	0	0.087	0.148	0	0.353	0.452
Akr1a1	Psmb3	10090.ENSMUSP00000030455	10090.ENSMUSP00000099436	0	0	0	0	0.118	0	0	0.349	0.402
Aldoc	Ckb	10090.ENSMUSP00000099536	10090.ENSMUSP00000001304	0	0	0	0	0.158	0.313	0	0.344	0.587
Aldoc	Ckm	10090.ENSMUSP00000099536	10090.ENSMUSP00000003643	0	0	0	0	0.104	0.313	0	0.176	0.448
Aldoc	Ldhb	10090.ENSMUSP00000099536	10090.ENSMUSP00000032373	0	0	0	0	0.12	0.143	0.6	0.608	0.866
Aldoc	Pgk1	10090.ENSMUSP00000099536	10090.ENSMUSP00000080302	0.088	0	0	0	0.149	0.315	0	0.684	0.809
Aldoc	Cfl1	10090.ENSMUSP00000099536	10090.ENSMUSP00000112259	0	0	0	0	0.065	0.201	0	0.268	0.405
Anxa5	S100a6	10090.ENSMUSP00000029266	10090.ENSMUSP00000001051	0	0	0	0	0.413	0.056	0	0.203	0.52
Anxa5	Hsp90b1	10090.ENSMUSP00000029266	10090.ENSMUSP00000020238	0	0	0	0	0.062	0.047	0	0.404	0.421
Anxa5	P4hb	10090.ENSMUSP00000029266	10090.ENSMUSP00000026122	0	0	0	0	0.078	0.133	0	0.358	0.442
Anxa5	Ctsd	10090.ENSMUSP00000029266	10090.ENSMUSP00000121203	0	0	0	0	0.118	0	0	0.363	0.414
Anxa5	Nes	10090.ENSMUSP00000029266	10090.ENSMUSP00000088493	0	0	0	0	0.062	0	0	0.446	0.458
Anxa5	Npm1	10090.ENSMUSP00000029266	10090.ENSMUSP00000075067	0	0	0	0	0.061	0.093	0	0.43	0.472
Anxa5	Fn1	10090.ENSMUSP00000029266	10090.ENSMUSP00000054499	0	0	0	0	0.078	0	0	0.612	0.628
Ap2a1	Rps27a	10090.ENSMUSP00000127842	10090.ENSMUSP00000099909	0	0	0	0	0.061	0.088	0.6	0.051	0.631
Apex1	Pdia3	10090.ENSMUSP00000042602	10090.ENSMUSP00000028683	0	0	0	0	0.118	0.139	0	0.478	0.57
Apex1	Rpsa	10090.ENSMUSP00000042602	10090.ENSMUSP00000035105	0	0	0	0	0.089	0.355	0	0.197	0.488
Apex1	Npm1	10090.ENSMUSP00000042602	10090.ENSMUSP00000075067	0	0	0	0	0.158	0.099	0	0.924	0.937
App	Nes	10090.ENSMUSP00000005406	10090.ENSMUSP00000088493	0	0	0	0	0.062	0	0	0.431	0.443
App	Fn1	10090.ENSMUSP00000005406	10090.ENSMUSP00000054499	0	0	0	0	0.064	0.09	0	0.4	0.444
App	Agrn	10090.ENSMUSP00000005406	10090.ENSMUSP00000137931	0	0	0	0	0.108	0.219	0	0.286	0.46
App	Cfl1	10090.ENSMUSP00000005406	10090.ENSMUSP00000112259	0	0	0	0	0.062	0	0	0.464	0.475
App	Calu	10090.ENSMUSP00000005406	10090.ENSMUSP00000031779	0	0	0	0	0.064	0.489	0	0.07	0.516
App	Try10	10090.ENSMUSP00000005406	10090.ENSMUSP00000071976	0	0	0	0	0	0.468	0.13	0.121	0.557
App	Try5	10090.ENSMUSP00000005406	10090.ENSMUSP00000064498	0	0	0	0	0	0.468	0.13	0.125	0.559
App	Dbn1	10090.ENSMUSP00000005406	10090.ENSMUSP00000021950	0	0	0	0	0.116	0	0	0.528	0.565
App	Nrd1	10090.ENSMUSP00000005406	10090.ENSMUSP00000068328	0	0	0	0	0.049	0.401	0	0.299	0.566
App	Sparcl1	10090.ENSMUSP00000005406	10090.ENSMUSP00000031249	0	0	0	0	0.197	0.489	0	0.107	0.601
App	Pdia3	10090.ENSMUSP00000005406	10090.ENSMUSP00000028683	0	0	0	0	0.061	0.176	0	0.55	0.622
App	Hsp90b1	10090.ENSMUSP00000005406	10090.ENSMUSP00000020238	0	0	0	0	0.062	0.491	0	0.395	0.686
App	Ctsd	10090.ENSMUSP00000005406	10090.ENSMUSP00000121203	0	0	0	0	0.065	0.268	0.362	0.618	0.811
App	Cst3	10090.ENSMUSP00000005406	10090.ENSMUSP00000028938	0	0	0	0	0.088	0.489	0	0.713	0.855
App	Gnao1	10090.ENSMUSP00000005406	10090.ENSMUSP00000114144	0	0	0	0	0.125	0.446	0	0.75	0.869
Asrgl1	Got2	10090.ENSMUSP00000051709	10090.ENSMUSP00000034097	0	0	0	0	0	0.046	0.9	0.071	0.903
Atp1a1	Ctsd	10090.ENSMUSP00000039657	10090.ENSMUSP00000121203	0	0	0	0	0.08	0.044	0	0.383	0.411
Bmp1	Sparc	10090.ENSMUSP00000022693	10090.ENSMUSP00000018737	0	0	0	0	0.132	0	0	0.371	0.431
Bmp1	Ogn	10090.ENSMUSP00000022693	10090.ENSMUSP00000021822	0	0	0	0	0.079	0	0	0.437	0.459
Bmp1	Hspg2	10090.ENSMUSP00000022693	10090.ENSMUSP00000131316	0	0	0	0	0.16	0.087	0	0.301	0.417
Bmp1	Sparcl1	10090.ENSMUSP00000022693	10090.ENSMUSP00000031249	0	0	0	0	0.077	0	0	0.554	0.571
Bmp1	Serpinh1	10090.ENSMUSP00000022693	10090.ENSMUSP00000126390	0	0	0	0	0.135	0.044	0	0.538	0.585
Bmp1	Fn1	10090.ENSMUSP00000022693	10090.ENSMUSP00000054499	0	0	0	0	0.136	0.046	0	0.735	0.763
Bmp1	Col5a2	10090.ENSMUSP00000022693	10090.ENSMUSP00000083620	0	0	0	0	0.134	0.087	0.9	0.307	0.937
Calm3	Calu	10090.ENSMUSP00000019514	10090.ENSMUSP00000031779	0	0	0	0	0.063	0.479	0	0.095	0.519
Calm3	Sptan1	10090.ENSMUSP00000019514	10090.ENSMUSP00000097797	0	0	0	0.762	0.069	0.544	0	0.146	0.568
Calm3	Marcks	10090.ENSMUSP00000019514	10090.ENSMUSP00000090245	0	0	0	0	0	0.57	0	0.578	0.811
Calm3	Hsp90b1	10090.ENSMUSP00000019514	10090.ENSMUSP00000020238	0	0	0	0	0	0.081	0.8	0.167	0.833
Calu	App	10090.ENSMUSP00000031779	10090.ENSMUSP00000005406	0	0	0	0	0.064	0.489	0	0.07	0.516
Calu	Calm3	10090.ENSMUSP00000031779	10090.ENSMUSP00000019514	0	0	0	0	0.063	0.479	0	0.095	0.519
Calu	Hsp90b1	10090.ENSMUSP00000031779	10090.ENSMUSP00000020238	0	0	0	0	0.217	0.22	0	0.313	0.544
Calu	P4hb	10090.ENSMUSP00000031779	10090.ENSMUSP00000026122	0	0	0	0	0.167	0.42	0	0.4	0.685
Calu	Hspd1	10090.ENSMUSP00000031779	10090.ENSMUSP00000027123	0	0	0	0	0.108	0	0	0.375	0.419
Calu	Pdia3	10090.ENSMUSP00000031779	10090.ENSMUSP00000028683	0	0	0	0	0.116	0.253	0	0.344	0.529
Cd109	Ogn	10090.ENSMUSP00000091330	10090.ENSMUSP00000021822	0	0	0	0	0.13	0.105	0	0.294	0.402
Cfl1	Tpm4	10090.ENSMUSP00000112259	10090.ENSMUSP00000003575	0	0	0	0	0.092	0.089	0	0.498	0.548
Cfl1	App	10090.ENSMUSP00000112259	10090.ENSMUSP00000005406	0	0	0	0	0.062	0	0	0.464	0.475
Cfl1	Sparc	10090.ENSMUSP00000112259	10090.ENSMUSP00000018737	0	0	0	0	0.066	0	0	0.385	0.401
Cfl1	Actn1	10090.ENSMUSP00000112259	10090.ENSMUSP00000021554	0	0	0	0	0.063	0.137	0	0.494	0.555
Cfl1	Dbn1	10090.ENSMUSP00000112259	10090.ENSMUSP00000021950	0	0	0	0	0.097	0.229	0	0.721	0.789
Cfl1	Epha4	10090.ENSMUSP00000112259	10090.ENSMUSP00000027451	0	0	0	0	0.061	0.144	0.14	0.25	0.412
Cfl1	Ldhb	10090.ENSMUSP00000112259	10090.ENSMUSP00000032373	0	0	0	0	0.065	0.346	0	0.159	0.44
Cfl1	Cotl1	10090.ENSMUSP00000112259	10090.ENSMUSP00000034285	0	0	0	0	0.118	0.229	0	0.449	0.593
Cfl1	Fn1	10090.ENSMUSP00000112259	10090.ENSMUSP00000054499	0	0	0	0	0.051	0.045	0	0.552	0.558
Cfl1	Aldoc	10090.ENSMUSP00000112259	10090.ENSMUSP00000099536	0	0	0	0	0.065	0.201	0	0.268	0.405
Cfl1	Dnpep	10090.ENSMUSP00000112259	10090.ENSMUSP00000109235	0	0	0	0	0.062	0.492	0	0	0.503
Cfl1	Tpm1	10090.ENSMUSP00000112259	10090.ENSMUSP00000109337	0	0	0	0	0.065	0.089	0	0.478	0.517
Ckb	Actn1	10090.ENSMUSP00000001304	10090.ENSMUSP00000021554	0	0	0	0	0.084	0.403	0	0.051	0.435
Ckb	Pebp1	10090.ENSMUSP00000001304	10090.ENSMUSP00000048425	0	0	0	0	0.062	0.404	0	0.164	0.492
Ckb	Pepd	10090.ENSMUSP00000001304	10090.ENSMUSP00000075683	0	0	0	0	0	0.442	0	0.127	0.492
Ckb	Tpm1	10090.ENSMUSP00000001304	10090.ENSMUSP00000109337	0	0	0	0	0.103	0.403	0	0.191	0.529
Ckb	Got2	10090.ENSMUSP00000001304	10090.ENSMUSP00000034097	0	0	0	0	0.064	0.391	0	0.299	0.566
Ckb	Aldoc	10090.ENSMUSP00000001304	10090.ENSMUSP00000099536	0	0	0	0	0.158	0.313	0	0.344	0.587
Ckb	Ldhb	10090.ENSMUSP00000001304	10090.ENSMUSP00000032373	0	0	0	0	0.131	0.362	0	0.527	0.715
Ckb	Ckm	10090.ENSMUSP00000001304	10090.ENSMUSP00000003643	0	0	0.448	0.98	0	0.81	0.8	0.657	0.961
Ckm	Ckb	10090.ENSMUSP00000003643	10090.ENSMUSP00000001304	0	0	0.448	0.98	0	0.81	0.8	0.657	0.961
Ckm	Pebp1	10090.ENSMUSP00000003643	10090.ENSMUSP00000048425	0	0	0	0	0.062	0.404	0	0.072	0.436
Ckm	Aldoc	10090.ENSMUSP00000003643	10090.ENSMUSP00000099536	0	0	0	0	0.104	0.313	0	0.176	0.448
Ckm	Ldhb	10090.ENSMUSP00000003643	10090.ENSMUSP00000032373	0	0	0	0	0.061	0.046	0	0.449	0.463
Ckm	Pepd	10090.ENSMUSP00000003643	10090.ENSMUSP00000075683	0	0	0	0	0	0.442	0	0.201	0.535
Ckm	Got2	10090.ENSMUSP00000003643	10090.ENSMUSP00000034097	0	0	0	0	0.064	0.391	0	0.304	0.568
Ckm	Tpm1	10090.ENSMUSP00000003643	10090.ENSMUSP00000109337	0	0	0	0	0.418	0.213	0	0.227	0.615
Col5a2	Sparc	10090.ENSMUSP00000083620	10090.ENSMUSP00000018737	0	0	0	0	0.644	0.248	0	0.352	0.811
Col5a2	Bmp1	10090.ENSMUSP00000083620	10090.ENSMUSP00000022693	0	0	0	0	0.134	0.087	0.9	0.307	0.937
Col5a2	P4hb	10090.ENSMUSP00000083620	10090.ENSMUSP00000026122	0	0	0	0	0.069	0.059	0.6	0.126	0.652
Col5a2	Fn1	10090.ENSMUSP00000083620	10090.ENSMUSP00000054499	0	0	0	0	0.352	0.202	0	0.463	0.698
Col5a2	Hspg2	10090.ENSMUSP00000083620	10090.ENSMUSP00000131316	0	0	0	0	0.239	0.091	0	0.265	0.447
Col5a2	Serpinh1	10090.ENSMUSP00000083620	10090.ENSMUSP00000126390	0	0	0	0	0.443	0.622	0.6	0.404	0.943
Cotl1	Cfl1	10090.ENSMUSP00000034285	10090.ENSMUSP00000112259	0	0	0	0	0.118	0.229	0	0.449	0.593
Cs	Pgk1	10090.ENSMUSP00000005826	10090.ENSMUSP00000080302	0	0	0	0	0.16	0	0	0.498	0.56
Cs	Hspd1	10090.ENSMUSP00000005826	10090.ENSMUSP00000027123	0	0	0	0	0.216	0.055	0	0.493	0.592
Cs	Ldhb	10090.ENSMUSP00000005826	10090.ENSMUSP00000032373	0.085	0	0	0	0.232	0.243	0	0.5	0.698
Cs	Acaa2	10090.ENSMUSP00000005826	10090.ENSMUSP00000037348	0.051	0	0	0	0.109	0.057	0.8	0.356	0.878
Cs	Got2	10090.ENSMUSP00000005826	10090.ENSMUSP00000034097	0	0	0	0	0.123	0	0.8	0.571	0.918
Cst3	App	10090.ENSMUSP00000028938	10090.ENSMUSP00000005406	0	0	0	0	0.088	0.489	0	0.713	0.855
Cst3	Got2	10090.ENSMUSP00000028938	10090.ENSMUSP00000034097	0	0	0	0	0	0	0	0.419	0.419
Cst3	Ctsd	10090.ENSMUSP00000028938	10090.ENSMUSP00000121203	0	0	0	0	0.141	0.698	0	0.468	0.85
Ctsd	Sgsh	10090.ENSMUSP00000121203	10090.ENSMUSP00000005173	0	0	0	0	0.065	0	0	0.481	0.494
Ctsd	App	10090.ENSMUSP00000121203	10090.ENSMUSP00000005406	0	0	0	0	0.065	0.268	0.362	0.618	0.811
Ctsd	Adh5	10090.ENSMUSP00000121203	10090.ENSMUSP00000005964	0	0	0	0	0	0.441	0	0.074	0.46
Ctsd	P4hb	10090.ENSMUSP00000121203	10090.ENSMUSP00000026122	0	0	0	0	0.353	0.121	0	0.399	0.628
Ctsd	Hspd1	10090.ENSMUSP00000121203	10090.ENSMUSP00000027123	0	0	0	0	0.143	0.26	0	0.161	0.421
Ctsd	Cst3	10090.ENSMUSP00000121203	10090.ENSMUSP00000028938	0	0	0	0	0.141	0.698	0	0.468	0.85
Ctsd	Anxa5	10090.ENSMUSP00000121203	10090.ENSMUSP00000029266	0	0	0	0	0.118	0	0	0.363	0.414
Ctsd	Ldhb	10090.ENSMUSP00000121203	10090.ENSMUSP00000032373	0	0	0	0	0.063	0.252	0	0.213	0.4
Ctsd	Atp1a1	10090.ENSMUSP00000121203	10090.ENSMUSP00000039657	0	0	0	0	0.08	0.044	0	0.383	0.411
Ctsd	Fn1	10090.ENSMUSP00000121203	10090.ENSMUSP00000054499	0	0	0	0	0	0.087	0	0.406	0.435
Ctsd	Pepd	10090.ENSMUSP00000121203	10090.ENSMUSP00000075683	0	0	0	0	0.063	0	0	0.404	0.417
Dbn1	App	10090.ENSMUSP00000021950	10090.ENSMUSP00000005406	0	0	0	0	0.116	0	0	0.528	0.565
Dbn1	Actn1	10090.ENSMUSP00000021950	10090.ENSMUSP00000021554	0	0	0	0	0.061	0.201	0	0.359	0.477
Dbn1	Dpysl3	10090.ENSMUSP00000021950	10090.ENSMUSP00000025379	0	0	0	0	0.214	0	0	0.408	0.514
Dbn1	Cfl1	10090.ENSMUSP00000021950	10090.ENSMUSP00000112259	0	0	0	0	0.097	0.229	0	0.721	0.789
Dnpep	Ldhb	10090.ENSMUSP00000109235	10090.ENSMUSP00000032373	0	0	0	0	0.064	0.685	0	0.087	0.707
Dnpep	Lap3	10090.ENSMUSP00000109235	10090.ENSMUSP00000040222	0.113	0	0	0	0.139	0.537	0	0.522	0.808
Dnpep	Pepd	10090.ENSMUSP00000109235	10090.ENSMUSP00000075683	0.044	0	0	0	0.091	0.301	0	0.203	0.451
Dnpep	Cfl1	10090.ENSMUSP00000109235	10090.ENSMUSP00000112259	0	0	0	0	0.062	0.492	0	0	0.503
Dpp7	Siae	10090.ENSMUSP00000028332	10090.ENSMUSP00000002007	0	0.005	0	0	0	0.698	0	0.464	0.831
Dpp7	Lap3	10090.ENSMUSP00000028332	10090.ENSMUSP00000040222	0	0	0	0	0	0.164	0	0.332	0.417
Dpysl3	Dbn1	10090.ENSMUSP00000025379	10090.ENSMUSP00000021950	0	0	0	0	0.214	0	0	0.408	0.514
Dpysl3	Gnao1	10090.ENSMUSP00000025379	10090.ENSMUSP00000114144	0	0	0	0	0.141	0.38	0	0.073	0.463
Epha4	Cfl1	10090.ENSMUSP00000027451	10090.ENSMUSP00000112259	0	0	0	0	0.061	0.144	0.14	0.25	0.412
Epha4	Fn1	10090.ENSMUSP00000027451	10090.ENSMUSP00000054499	0	0	0	0	0	0.057	0.147	0.452	0.521
Fn1	App	10090.ENSMUSP00000054499	10090.ENSMUSP00000005406	0	0	0	0	0.064	0.09	0	0.4	0.444
Fn1	Sparc	10090.ENSMUSP00000054499	10090.ENSMUSP00000018737	0	0	0	0	0.23	0.087	0	0.745	0.805
Fn1	Hsp90b1	10090.ENSMUSP00000054499	10090.ENSMUSP00000020238	0	0	0	0	0.07	0	0	0.477	0.493
Fn1	Actn1	10090.ENSMUSP00000054499	10090.ENSMUSP00000021554	0	0	0	0	0.09	0.042	0	0.367	0.4
Fn1	Ogn	10090.ENSMUSP00000054499	10090.ENSMUSP00000021822	0	0	0	0	0.122	0.066	0	0.398	0.463
Fn1	Bmp1	10090.ENSMUSP00000054499	10090.ENSMUSP00000022693	0	0	0	0	0.136	0.046	0	0.735	0.763
Fn1	P4hb	10090.ENSMUSP00000054499	10090.ENSMUSP00000026122	0	0	0	0	0.167	0	0	0.326	0.415
Fn1	Epha4	10090.ENSMUSP00000054499	10090.ENSMUSP00000027451	0	0	0	0	0	0.057	0.147	0.452	0.521
Fn1	Anxa5	10090.ENSMUSP00000054499	10090.ENSMUSP00000029266	0	0	0	0	0.078	0	0	0.612	0.628
Fn1	Pebp1	10090.ENSMUSP00000054499	10090.ENSMUSP00000048425	0	0	0	0	0	0	0.9	0.141	0.91
Fn1	Ctsd	10090.ENSMUSP00000054499	10090.ENSMUSP00000121203	0	0	0	0	0	0.087	0	0.406	0.435
Fn1	Serpinc1	10090.ENSMUSP00000054499	10090.ENSMUSP00000068971	0	0	0	0	0	0.054	0	0.49	0.497
Fn1	Cfl1	10090.ENSMUSP00000054499	10090.ENSMUSP00000112259	0	0	0	0	0.051	0.045	0	0.552	0.558
Fn1	Serpinh1	10090.ENSMUSP00000054499	10090.ENSMUSP00000126390	0	0	0	0	0.22	0.054	0	0.538	0.629
Fn1	Nes	10090.ENSMUSP00000054499	10090.ENSMUSP00000088493	0	0	0	0	0.105	0	0	0.66	0.683
Fn1	Col5a2	10090.ENSMUSP00000054499	10090.ENSMUSP00000083620	0	0	0	0	0.352	0.202	0	0.463	0.698
Fn1	Agrn	10090.ENSMUSP00000054499	10090.ENSMUSP00000137931	0	0	0	0	0.062	0.13	0	0.666	0.704
Fn1	Hspg2	10090.ENSMUSP00000054499	10090.ENSMUSP00000131316	0	0	0	0	0.191	0.131	0	0.661	0.74
Galc	Nes	10090.ENSMUSP00000021390	10090.ENSMUSP00000088493	0	0	0	0	0	0	0	0.672	0.672
Gnao1	App	10090.ENSMUSP00000114144	10090.ENSMUSP00000005406	0	0	0	0	0.125	0.446	0	0.75	0.869
Gnao1	Dpysl3	10090.ENSMUSP00000114144	10090.ENSMUSP00000025379	0	0	0	0	0.141	0.38	0	0.073	0.463
Got2	Ckb	10090.ENSMUSP00000034097	10090.ENSMUSP00000001304	0	0	0	0	0.064	0.391	0	0.299	0.566
Got2	Ckm	10090.ENSMUSP00000034097	10090.ENSMUSP00000003643	0	0	0	0	0.064	0.391	0	0.304	0.568
Got2	Cs	10090.ENSMUSP00000034097	10090.ENSMUSP00000005826	0	0	0	0	0.123	0	0.8	0.571	0.918
Got2	Psmd3	10090.ENSMUSP00000034097	10090.ENSMUSP00000017365	0	0	0	0	0.438	0	0	0	0.438
Got2	P4hb	10090.ENSMUSP00000034097	10090.ENSMUSP00000026122	0	0	0	0	0.319	0.048	0	0.239	0.463
Got2	Hspd1	10090.ENSMUSP00000034097	10090.ENSMUSP00000027123	0.041	0	0	0	0.268	0.058	0	0.331	0.499
Got2	Cst3	10090.ENSMUSP00000034097	10090.ENSMUSP00000028938	0	0	0	0	0	0	0	0.419	0.419
Got2	Ldhb	10090.ENSMUSP00000034097	10090.ENSMUSP00000032373	0	0	0	0	0.122	0.065	0.65	0.616	0.874
Got2	Pgk1	10090.ENSMUSP00000034097	10090.ENSMUSP00000080302	0	0	0	0	0.29	0	0	0.316	0.494
Got2	Pepd	10090.ENSMUSP00000034097	10090.ENSMUSP00000075683	0	0	0	0	0.064	0.685	0	0.472	0.83
Got2	Asrgl1	10090.ENSMUSP00000034097	10090.ENSMUSP00000051709	0	0	0	0	0	0.046	0.9	0.071	0.903
Got2	Lap3	10090.ENSMUSP00000034097	10090.ENSMUSP00000040222	0	0	0	0	0.135	0.429	0.8	0.405	0.933
Gstm2	Adh5	10090.ENSMUSP00000012348	10090.ENSMUSP00000005964	0	0	0	0	0.052	0.154	0.65	0.122	0.72
Hnrnpa2b1	Hsp90b1	10090.ENSMUSP00000110103	10090.ENSMUSP00000020238	0	0	0	0	0.125	0.047	0.189	0.277	0.445
Hnrnpa2b1	Hspd1	10090.ENSMUSP00000110103	10090.ENSMUSP00000027123	0	0	0	0	0.263	0.135	0	0.193	0.441
Hnrnpa2b1	Psmb7	10090.ENSMUSP00000110103	10090.ENSMUSP00000028083	0	0	0	0	0.113	0.055	0	0.411	0.463
Hnrnpa2b1	Npm1	10090.ENSMUSP00000110103	10090.ENSMUSP00000075067	0	0	0	0	0.289	0.099	0	0.206	0.448
Hnrnpa2b1	Hnrnph2	10090.ENSMUSP00000110103	10090.ENSMUSP00000108828	0	0	0	0	0.515	0.311	0.8	0.648	0.973
Hnrnph2	Npm1	10090.ENSMUSP00000108828	10090.ENSMUSP00000075067	0	0	0	0	0.144	0.436	0	0.194	0.577
Hnrnph2	Hnrnpa2b1	10090.ENSMUSP00000108828	10090.ENSMUSP00000110103	0	0	0	0	0.515	0.311	0.8	0.648	0.973
Hsp90b1	App	10090.ENSMUSP00000020238	10090.ENSMUSP00000005406	0	0	0	0	0.062	0.491	0	0.395	0.686
Hsp90b1	Psmd3	10090.ENSMUSP00000020238	10090.ENSMUSP00000017365	0	0	0	0	0.154	0.214	0	0.186	0.411
Hsp90b1	Calm3	10090.ENSMUSP00000020238	10090.ENSMUSP00000019514	0	0	0	0	0	0.081	0.8	0.167	0.833
Hsp90b1	Anxa5	10090.ENSMUSP00000020238	10090.ENSMUSP00000029266	0	0	0	0	0.062	0.047	0	0.404	0.421
Hsp90b1	Hnrnpa2b1	10090.ENSMUSP00000020238	10090.ENSMUSP00000110103	0	0	0	0	0.125	0.047	0.189	0.277	0.445
Hsp90b1	Fn1	10090.ENSMUSP00000020238	10090.ENSMUSP00000054499	0	0	0	0	0.07	0	0	0.477	0.493
Hsp90b1	Calu	10090.ENSMUSP00000020238	10090.ENSMUSP00000031779	0	0	0	0	0.217	0.22	0	0.313	0.544
Hsp90b1	Rpsa	10090.ENSMUSP00000020238	10090.ENSMUSP00000035105	0	0	0	0	0.135	0.193	0	0.418	0.558
Hsp90b1	Serpinh1	10090.ENSMUSP00000020238	10090.ENSMUSP00000126390	0	0	0	0	0.084	0.043	0	0.603	0.622
Hsp90b1	Hspa4l	10090.ENSMUSP00000020238	10090.ENSMUSP00000076336	0	0	0	0	0.211	0.255	0.268	0.611	0.81
Hsp90b1	Hspd1	10090.ENSMUSP00000020238	10090.ENSMUSP00000027123	0	0	0	0	0.328	0.534	0	0.755	0.916
Hsp90b1	Pdia3	10090.ENSMUSP00000020238	10090.ENSMUSP00000028683	0	0	0	0	0.868	0.683	0	0.818	0.991
Hsp90b1	P4hb	10090.ENSMUSP00000020238	10090.ENSMUSP00000026122	0	0	0	0	0.605	0.742	0.72	0.9	0.996
Hspa4l	Hsp90b1	10090.ENSMUSP00000076336	10090.ENSMUSP00000020238	0	0	0	0	0.211	0.255	0.268	0.611	0.81
Hspa4l	Hspd1	10090.ENSMUSP00000076336	10090.ENSMUSP00000027123	0.045	0	0	0	0.305	0.165	0	0.478	0.672
Hspd1	Cs	10090.ENSMUSP00000027123	10090.ENSMUSP00000005826	0	0	0	0	0.216	0.055	0	0.493	0.592
Hspd1	Hsp90b1	10090.ENSMUSP00000027123	10090.ENSMUSP00000020238	0	0	0	0	0.328	0.534	0	0.755	0.916
Hspd1	Tedc2	10090.ENSMUSP00000027123	10090.ENSMUSP00000024930	0	0	0	0	0	0.433	0	0	0.433
Hspd1	P4hb	10090.ENSMUSP00000027123	10090.ENSMUSP00000026122	0.041	0	0	0	0.468	0.133	0	0.45	0.724
Hspd1	Calu	10090.ENSMUSP00000027123	10090.ENSMUSP00000031779	0	0	0	0	0.108	0	0	0.375	0.419
Hspd1	Ctsd	10090.ENSMUSP00000027123	10090.ENSMUSP00000121203	0	0	0	0	0.143	0.26	0	0.161	0.421
Hspd1	Hnrnpa2b1	10090.ENSMUSP00000027123	10090.ENSMUSP00000110103	0	0	0	0	0.263	0.135	0	0.193	0.441
Hspd1	Pgk1	10090.ENSMUSP00000027123	10090.ENSMUSP00000080302	0	0	0	0	0.374	0.058	0	0.152	0.456
Hspd1	Got2	10090.ENSMUSP00000027123	10090.ENSMUSP00000034097	0.041	0	0	0	0.268	0.058	0	0.331	0.499
Hspd1	Npm1	10090.ENSMUSP00000027123	10090.ENSMUSP00000075067	0	0	0	0	0.473	0.047	0	0.104	0.511
Hspd1	Pdia3	10090.ENSMUSP00000027123	10090.ENSMUSP00000028683	0.041	0	0	0	0.191	0.097	0	0.447	0.561
Hspd1	Hspa4l	10090.ENSMUSP00000027123	10090.ENSMUSP00000076336	0.045	0	0	0	0.305	0.165	0	0.478	0.672
Hspg2	Sparc	10090.ENSMUSP00000131316	10090.ENSMUSP00000018737	0	0	0	0	0.425	0.087	0	0.393	0.653
Hspg2	Actn1	10090.ENSMUSP00000131316	10090.ENSMUSP00000021554	0	0	0	0	0.144	0.057	0.202	0.179	0.4
Hspg2	Ogn	10090.ENSMUSP00000131316	10090.ENSMUSP00000021822	0	0	0	0	0.139	0.095	0	0.359	0.456
Hspg2	Bmp1	10090.ENSMUSP00000131316	10090.ENSMUSP00000022693	0	0	0	0	0.16	0.087	0	0.301	0.417
Hspg2	Fn1	10090.ENSMUSP00000131316	10090.ENSMUSP00000054499	0	0	0	0	0.191	0.131	0	0.661	0.74
Hspg2	Col5a2	10090.ENSMUSP00000131316	10090.ENSMUSP00000083620	0	0	0	0	0.239	0.091	0	0.265	0.447
Hspg2	Serpinh1	10090.ENSMUSP00000131316	10090.ENSMUSP00000126390	0	0	0	0	0.416	0.047	0	0.085	0.446
Itih2	Serpinc1	10090.ENSMUSP00000046530	10090.ENSMUSP00000068971	0	0	0	0	0.837	0	0	0.381	0.894
Lap3	Adh5	10090.ENSMUSP00000040222	10090.ENSMUSP00000005964	0	0	0	0	0.098	0.326	0	0.48	0.656
Lap3	Psmb1	10090.ENSMUSP00000040222	10090.ENSMUSP00000014913	0	0	0	0	0.067	0	0	0.516	0.529
Lap3	Dpp7	10090.ENSMUSP00000040222	10090.ENSMUSP00000028332	0	0	0	0	0	0.164	0	0.332	0.417
Lap3	Ldhb	10090.ENSMUSP00000040222	10090.ENSMUSP00000032373	0	0	0	0	0.086	0.351	0	0.262	0.523
Lap3	Got2	10090.ENSMUSP00000040222	10090.ENSMUSP00000034097	0	0	0	0	0.135	0.429	0.8	0.405	0.933
Lap3	Dnpep	10090.ENSMUSP00000040222	10090.ENSMUSP00000109235	0.113	0	0	0	0.139	0.537	0	0.522	0.808
Lap3	Pepd	10090.ENSMUSP00000040222	10090.ENSMUSP00000075683	0.06	0	0	0	0.148	0.537	0	0.55	0.811
Ldhb	Ckb	10090.ENSMUSP00000032373	10090.ENSMUSP00000001304	0	0	0	0	0.131	0.362	0	0.527	0.715
Ldhb	Ckm	10090.ENSMUSP00000032373	10090.ENSMUSP00000003643	0	0	0	0	0.061	0.046	0	0.449	0.463
Ldhb	Cs	10090.ENSMUSP00000032373	10090.ENSMUSP00000005826	0.085	0	0	0	0.232	0.243	0	0.5	0.698
Ldhb	Adh5	10090.ENSMUSP00000032373	10090.ENSMUSP00000005964	0	0	0	0	0.063	0.685	0	0.278	0.768
Ldhb	Pdia3	10090.ENSMUSP00000032373	10090.ENSMUSP00000028683	0.044	0	0	0	0.062	0.088	0	0.391	0.435
Ldhb	Ctsd	10090.ENSMUSP00000032373	10090.ENSMUSP00000121203	0	0	0	0	0.063	0.252	0	0.213	0.4
Ldhb	Cfl1	10090.ENSMUSP00000032373	10090.ENSMUSP00000112259	0	0	0	0	0.065	0.346	0	0.159	0.44
Ldhb	Pepd	10090.ENSMUSP00000032373	10090.ENSMUSP00000075683	0.049	0	0	0	0.066	0.13	0	0.396	0.47
Ldhb	Lap3	10090.ENSMUSP00000032373	10090.ENSMUSP00000040222	0	0	0	0	0.086	0.351	0	0.262	0.523
Ldhb	Dnpep	10090.ENSMUSP00000032373	10090.ENSMUSP00000109235	0	0	0	0	0.064	0.685	0	0.087	0.707
Ldhb	Pgk1	10090.ENSMUSP00000032373	10090.ENSMUSP00000080302	0.059	0	0	0	0.155	0.101	0	0.653	0.719
Ldhb	Aldoc	10090.ENSMUSP00000032373	10090.ENSMUSP00000099536	0	0	0	0	0.12	0.143	0.6	0.608	0.866
Ldhb	Got2	10090.ENSMUSP00000032373	10090.ENSMUSP00000034097	0	0	0	0	0.122	0.065	0.65	0.616	0.874
Marcks	Calm3	10090.ENSMUSP00000090245	10090.ENSMUSP00000019514	0	0	0	0	0	0.57	0	0.578	0.811
Marcks	Add1	10090.ENSMUSP00000090245	10090.ENSMUSP00000109979	0	0	0	0	0	0	0	0.561	0.561
Nes	App	10090.ENSMUSP00000088493	10090.ENSMUSP00000005406	0	0	0	0	0.062	0	0	0.431	0.443
Nes	Galc	10090.ENSMUSP00000088493	10090.ENSMUSP00000021390	0	0	0	0	0	0	0	0.672	0.672
Nes	Anxa5	10090.ENSMUSP00000088493	10090.ENSMUSP00000029266	0	0	0	0	0.062	0	0	0.446	0.458
Nes	Fn1	10090.ENSMUSP00000088493	10090.ENSMUSP00000054499	0	0	0	0	0.105	0	0	0.66	0.683
Npm1	Tpm4	10090.ENSMUSP00000075067	10090.ENSMUSP00000003575	0	0	0	0	0.115	0	0	0.4	0.446
Npm1	Hspd1	10090.ENSMUSP00000075067	10090.ENSMUSP00000027123	0	0	0	0	0.473	0.047	0	0.104	0.511
Npm1	Anxa5	10090.ENSMUSP00000075067	10090.ENSMUSP00000029266	0	0	0	0	0.061	0.093	0	0.43	0.472
Npm1	Apex1	10090.ENSMUSP00000075067	10090.ENSMUSP00000042602	0	0	0	0	0.158	0.099	0	0.924	0.937
Npm1	Rpl10a	10090.ENSMUSP00000075067	10090.ENSMUSP00000048469	0	0	0	0	0.409	0.16	0	0	0.483
Npm1	Rps8	10090.ENSMUSP00000075067	10090.ENSMUSP00000099757	0	0	0	0	0.349	0.058	0	0.133	0.422
Npm1	Hnrnpa2b1	10090.ENSMUSP00000075067	10090.ENSMUSP00000110103	0	0	0	0	0.289	0.099	0	0.206	0.448
Npm1	Hnrnph2	10090.ENSMUSP00000075067	10090.ENSMUSP00000108828	0	0	0	0	0.144	0.436	0	0.194	0.577
Nrd1	App	10090.ENSMUSP00000068328	10090.ENSMUSP00000005406	0	0	0	0	0.049	0.401	0	0.299	0.566
Nrd1	Pdia3	10090.ENSMUSP00000068328	10090.ENSMUSP00000028683	0	0	0	0	0.05	0.09	0	0.387	0.424
Nrd1	Rps27a	10090.ENSMUSP00000068328	10090.ENSMUSP00000099909	0	0	0	0	0.061	0.534	0	0.082	0.563
Ogn	Sparc	10090.ENSMUSP00000021822	10090.ENSMUSP00000018737	0	0	0	0	0.167	0	0	0.398	0.477
Ogn	Cd109	10090.ENSMUSP00000021822	10090.ENSMUSP00000091330	0	0	0	0	0.13	0.105	0	0.294	0.402
Ogn	Hspg2	10090.ENSMUSP00000021822	10090.ENSMUSP00000131316	0	0	0	0	0.139	0.095	0	0.359	0.456
Ogn	Bmp1	10090.ENSMUSP00000021822	10090.ENSMUSP00000022693	0	0	0	0	0.079	0	0	0.437	0.459
Ogn	Fn1	10090.ENSMUSP00000021822	10090.ENSMUSP00000054499	0	0	0	0	0.122	0.066	0	0.398	0.463
P4hb	Sparc	10090.ENSMUSP00000026122	10090.ENSMUSP00000018737	0	0	0	0	0.061	0.401	0	0.088	0.442
P4hb	Hsp90b1	10090.ENSMUSP00000026122	10090.ENSMUSP00000020238	0	0	0	0	0.605	0.742	0.72	0.9	0.996
P4hb	Fn1	10090.ENSMUSP00000026122	10090.ENSMUSP00000054499	0	0	0	0	0.167	0	0	0.326	0.415
P4hb	Anxa5	10090.ENSMUSP00000026122	10090.ENSMUSP00000029266	0	0	0	0	0.078	0.133	0	0.358	0.442
P4hb	Got2	10090.ENSMUSP00000026122	10090.ENSMUSP00000034097	0	0	0	0	0.319	0.048	0	0.239	0.463
P4hb	Ctsd	10090.ENSMUSP00000026122	10090.ENSMUSP00000121203	0	0	0	0	0.353	0.121	0	0.399	0.628
P4hb	Col5a2	10090.ENSMUSP00000026122	10090.ENSMUSP00000083620	0	0	0	0	0.069	0.059	0.6	0.126	0.652
P4hb	Serpinh1	10090.ENSMUSP00000026122	10090.ENSMUSP00000126390	0	0	0	0	0.098	0.13	0	0.609	0.667
P4hb	Pdia3	10090.ENSMUSP00000026122	10090.ENSMUSP00000028683	0	0	0	0.808	0.428	0.331	0	0.938	0.673
P4hb	Calu	10090.ENSMUSP00000026122	10090.ENSMUSP00000031779	0	0	0	0	0.167	0.42	0	0.4	0.685
P4hb	Hspd1	10090.ENSMUSP00000026122	10090.ENSMUSP00000027123	0.041	0	0	0	0.468	0.133	0	0.45	0.724
Pdia3	App	10090.ENSMUSP00000028683	10090.ENSMUSP00000005406	0	0	0	0	0.061	0.176	0	0.55	0.622
Pdia3	Sparc	10090.ENSMUSP00000028683	10090.ENSMUSP00000018737	0	0	0	0	0.066	0.401	0	0.123	0.467
Pdia3	Hsp90b1	10090.ENSMUSP00000028683	10090.ENSMUSP00000020238	0	0	0	0	0.868	0.683	0	0.818	0.991
Pdia3	P4hb	10090.ENSMUSP00000028683	10090.ENSMUSP00000026122	0	0	0	0.808	0.428	0.331	0	0.938	0.673
Pdia3	Hspd1	10090.ENSMUSP00000028683	10090.ENSMUSP00000027123	0.041	0	0	0	0.191	0.097	0	0.447	0.561
Pdia3	Nrd1	10090.ENSMUSP00000028683	10090.ENSMUSP00000068328	0	0	0	0	0.05	0.09	0	0.387	0.424
Pdia3	Serpinh1	10090.ENSMUSP00000028683	10090.ENSMUSP00000126390	0	0	0	0	0.09	0.083	0	0.371	0.429
Pdia3	Ldhb	10090.ENSMUSP00000028683	10090.ENSMUSP00000032373	0.044	0	0	0	0.062	0.088	0	0.391	0.435
Pdia3	Calu	10090.ENSMUSP00000028683	10090.ENSMUSP00000031779	0	0	0	0	0.116	0.253	0	0.344	0.529
Pdia3	Apex1	10090.ENSMUSP00000028683	10090.ENSMUSP00000042602	0	0	0	0	0.118	0.139	0	0.478	0.57
Pebp1	Ckb	10090.ENSMUSP00000048425	10090.ENSMUSP00000001304	0	0	0	0	0.062	0.404	0	0.164	0.492
Pebp1	Ckm	10090.ENSMUSP00000048425	10090.ENSMUSP00000003643	0	0	0	0	0.062	0.404	0	0.072	0.436
Pebp1	Rpsa	10090.ENSMUSP00000048425	10090.ENSMUSP00000035105	0	0	0	0	0.122	0.325	0	0.178	0.47
Pebp1	Fn1	10090.ENSMUSP00000048425	10090.ENSMUSP00000054499	0	0	0	0	0	0	0.9	0.141	0.91
Pepd	Ckb	10090.ENSMUSP00000075683	10090.ENSMUSP00000001304	0	0	0	0	0	0.442	0	0.127	0.492
Pepd	Ckm	10090.ENSMUSP00000075683	10090.ENSMUSP00000003643	0	0	0	0	0	0.442	0	0.201	0.535
Pepd	Ldhb	10090.ENSMUSP00000075683	10090.ENSMUSP00000032373	0.049	0	0	0	0.066	0.13	0	0.396	0.47
Pepd	Got2	10090.ENSMUSP00000075683	10090.ENSMUSP00000034097	0	0	0	0	0.064	0.685	0	0.472	0.83
Pepd	Lap3	10090.ENSMUSP00000075683	10090.ENSMUSP00000040222	0.06	0	0	0	0.148	0.537	0	0.55	0.811
Pepd	Ctsd	10090.ENSMUSP00000075683	10090.ENSMUSP00000121203	0	0	0	0	0.063	0	0	0.404	0.417
Pepd	Dnpep	10090.ENSMUSP00000075683	10090.ENSMUSP00000109235	0.044	0	0	0	0.091	0.301	0	0.203	0.451
Pgk1	Cs	10090.ENSMUSP00000080302	10090.ENSMUSP00000005826	0	0	0	0	0.16	0	0	0.498	0.56
Pgk1	Hspd1	10090.ENSMUSP00000080302	10090.ENSMUSP00000027123	0	0	0	0	0.374	0.058	0	0.152	0.456
Pgk1	Ldhb	10090.ENSMUSP00000080302	10090.ENSMUSP00000032373	0.059	0	0	0	0.155	0.101	0	0.653	0.719
Pgk1	Got2	10090.ENSMUSP00000080302	10090.ENSMUSP00000034097	0	0	0	0	0.29	0	0	0.316	0.494
Pgk1	Rpl10a	10090.ENSMUSP00000080302	10090.ENSMUSP00000048469	0.075	0	0	0	0.204	0	0	0.293	0.434
Pgk1	Rps27a	10090.ENSMUSP00000080302	10090.ENSMUSP00000099909	0	0	0	0	0.137	0.682	0	0.091	0.729
Pgk1	Aldoc	10090.ENSMUSP00000080302	10090.ENSMUSP00000099536	0.088	0	0	0	0.149	0.315	0	0.684	0.809
Psmb1	Rpsa	10090.ENSMUSP00000014913	10090.ENSMUSP00000035105	0	0	0.214	0	0.19	0.05	0	0.174	0.433
Psmb1	Lap3	10090.ENSMUSP00000014913	10090.ENSMUSP00000040222	0	0	0	0	0.067	0	0	0.516	0.529
Psmb1	Rps27a	10090.ENSMUSP00000014913	10090.ENSMUSP00000099909	0	0	0	0	0.183	0.782	0.9	0.088	0.981
Psmb1	Psmb3	10090.ENSMUSP00000014913	10090.ENSMUSP00000099436	0	0	0.215	0.743	0.826	0.983	0.952	0.761	0.999
Psmb1	Psmb5	10090.ENSMUSP00000014913	10090.ENSMUSP00000022803	0	0	0	0.605	0.825	0.983	0.961	0.827	0.999
Psmb1	Psmd3	10090.ENSMUSP00000014913	10090.ENSMUSP00000017365	0	0	0	0	0.663	0.942	0.922	0.522	0.999
Psmb1	Psmb7	10090.ENSMUSP00000014913	10090.ENSMUSP00000028083	0	0	0.28	0	0.79	0.986	0.961	0.766	0.999
Psmb1	Psmd6	10090.ENSMUSP00000014913	10090.ENSMUSP00000022256	0	0	0	0	0.904	0.967	0.8	0.508	0.999
Psmb3	Psmb1	10090.ENSMUSP00000099436	10090.ENSMUSP00000014913	0	0	0.215	0.743	0.826	0.983	0.952	0.761	0.999
Psmb3	Psmd3	10090.ENSMUSP00000099436	10090.ENSMUSP00000017365	0	0	0	0	0.593	0.93	0.905	0.374	0.998
Psmb3	Actn1	10090.ENSMUSP00000099436	10090.ENSMUSP00000021554	0	0	0	0	0	0.42	0	0.149	0.485
Psmb3	Psmd6	10090.ENSMUSP00000099436	10090.ENSMUSP00000022256	0	0	0	0	0.761	0.921	0.8	0.507	0.997
Psmb3	Psmb5	10090.ENSMUSP00000099436	10090.ENSMUSP00000022803	0	0	0	0.631	0.822	0.979	0.952	0.721	0.999
Psmb3	Psmb7	10090.ENSMUSP00000099436	10090.ENSMUSP00000028083	0	0	0.205	0	0.745	0.979	0.952	0.768	0.999
Psmb3	Akr1a1	10090.ENSMUSP00000099436	10090.ENSMUSP00000030455	0	0	0	0	0.118	0	0	0.349	0.402
Psmb3	Rps27a	10090.ENSMUSP00000099436	10090.ENSMUSP00000099909	0	0	0	0	0.124	0.713	0.9	0.05	0.972
Psmb5	Psmb1	10090.ENSMUSP00000022803	10090.ENSMUSP00000014913	0	0	0	0.605	0.825	0.983	0.961	0.827	0.999
Psmb5	Psmd3	10090.ENSMUSP00000022803	10090.ENSMUSP00000017365	0	0	0	0	0.531	0.924	0.922	0.401	0.998
Psmb5	Psmd6	10090.ENSMUSP00000022803	10090.ENSMUSP00000022256	0	0	0	0	0.7	0.92	0.8	0.564	0.997
Psmb5	Rps27a	10090.ENSMUSP00000022803	10090.ENSMUSP00000099909	0	0	0	0	0.098	0.699	0.9	0.05	0.97
Psmb5	Psmb7	10090.ENSMUSP00000022803	10090.ENSMUSP00000028083	0	0	0	0.678	0.73	0.984	0.961	0.895	0.999
Psmb5	Psmb3	10090.ENSMUSP00000022803	10090.ENSMUSP00000099436	0	0	0	0.631	0.822	0.979	0.952	0.721	0.999
Psmb7	Psmb1	10090.ENSMUSP00000028083	10090.ENSMUSP00000014913	0	0	0.28	0	0.79	0.986	0.961	0.766	0.999
Psmb7	Psmd3	10090.ENSMUSP00000028083	10090.ENSMUSP00000017365	0	0	0	0	0.697	0.943	0.922	0.596	0.999
Psmb7	Psmd6	10090.ENSMUSP00000028083	10090.ENSMUSP00000022256	0	0	0	0	0.76	0.92	0.8	0.621	0.998
Psmb7	Psmb5	10090.ENSMUSP00000028083	10090.ENSMUSP00000022803	0	0	0	0.678	0.73	0.984	0.961	0.895	0.999
Psmb7	Hnrnpa2b1	10090.ENSMUSP00000028083	10090.ENSMUSP00000110103	0	0	0	0	0.113	0.055	0	0.411	0.463
Psmb7	Rps27a	10090.ENSMUSP00000028083	10090.ENSMUSP00000099909	0	0	0	0	0.134	0.699	0.9	0.05	0.971
Psmb7	Psmb3	10090.ENSMUSP00000028083	10090.ENSMUSP00000099436	0	0	0.205	0	0.745	0.979	0.952	0.768	0.999
Psmd3	Psmb1	10090.ENSMUSP00000017365	10090.ENSMUSP00000014913	0	0	0	0	0.663	0.942	0.922	0.522	0.999
Psmd3	Hsp90b1	10090.ENSMUSP00000017365	10090.ENSMUSP00000020238	0	0	0	0	0.154	0.214	0	0.186	0.411
Psmd3	Got2	10090.ENSMUSP00000017365	10090.ENSMUSP00000034097	0	0	0	0	0.438	0	0	0	0.438
Psmd3	Rps27a	10090.ENSMUSP00000017365	10090.ENSMUSP00000099909	0	0	0	0	0.083	0.782	0.9	0.103	0.979
Psmd3	Psmb3	10090.ENSMUSP00000017365	10090.ENSMUSP00000099436	0	0	0	0	0.593	0.93	0.905	0.374	0.998
Psmd3	Psmb5	10090.ENSMUSP00000017365	10090.ENSMUSP00000022803	0	0	0	0	0.531	0.924	0.922	0.401	0.998
Psmd3	Psmb7	10090.ENSMUSP00000017365	10090.ENSMUSP00000028083	0	0	0	0	0.697	0.943	0.922	0.596	0.999
Psmd3	Psmd6	10090.ENSMUSP00000017365	10090.ENSMUSP00000022256	0	0	0	0	0.8	0.974	0.9	0.876	0.999
Psmd6	Psmb1	10090.ENSMUSP00000022256	10090.ENSMUSP00000014913	0	0	0	0	0.904	0.967	0.8	0.508	0.999
Psmd6	Psmd3	10090.ENSMUSP00000022256	10090.ENSMUSP00000017365	0	0	0	0	0.8	0.974	0.9	0.876	0.999
Psmd6	Rps27a	10090.ENSMUSP00000022256	10090.ENSMUSP00000099909	0	0	0	0	0.085	0.532	0.9	0.105	0.956
Psmd6	Psmb3	10090.ENSMUSP00000022256	10090.ENSMUSP00000099436	0	0	0	0	0.761	0.921	0.8	0.507	0.997
Psmd6	Psmb5	10090.ENSMUSP00000022256	10090.ENSMUSP00000022803	0	0	0	0	0.7	0.92	0.8	0.564	0.997
Psmd6	Psmb7	10090.ENSMUSP00000022256	10090.ENSMUSP00000028083	0	0	0	0	0.76	0.92	0.8	0.621	0.998
Rpl10	Rpsa	10090.ENSMUSP00000008826	10090.ENSMUSP00000035105	0.077	0	0	0	0.628	0.633	0	0.235	0.89
Rpl10	Rps27a	10090.ENSMUSP00000008826	10090.ENSMUSP00000099909	0	0	0	0	0.827	0.757	0	0.196	0.963
Rpl10	Rpl14	10090.ENSMUSP00000008826	10090.ENSMUSP00000131489	0.074	0	0	0	0.766	0.904	0	0.334	0.984
Rpl10	Rpl10a	10090.ENSMUSP00000008826	10090.ENSMUSP00000048469	0.098	0	0	0	0.922	0.754	0	0.59	0.991
Rpl10	Rps8	10090.ENSMUSP00000008826	10090.ENSMUSP00000099757	0	0	0	0	0.896	0.901	0	0.363	0.992
Rpl10a	Rpl10	10090.ENSMUSP00000048469	10090.ENSMUSP00000008826	0.098	0	0	0	0.922	0.754	0	0.59	0.991
Rpl10a	Rpsa	10090.ENSMUSP00000048469	10090.ENSMUSP00000035105	0	0	0	0	0.807	0.768	0	0.435	0.972
Rpl10a	Pgk1	10090.ENSMUSP00000048469	10090.ENSMUSP00000080302	0.075	0	0	0	0.204	0	0	0.293	0.434
Rpl10a	Npm1	10090.ENSMUSP00000048469	10090.ENSMUSP00000075067	0	0	0	0	0.409	0.16	0	0	0.483
Rpl10a	Rps27a	10090.ENSMUSP00000048469	10090.ENSMUSP00000099909	0	0	0	0	0.927	0.923	0	0.132	0.994
Rpl10a	Rps8	10090.ENSMUSP00000048469	10090.ENSMUSP00000099757	0	0	0	0	0.981	0.937	0	0.502	0.999
Rpl10a	Rpl14	10090.ENSMUSP00000048469	10090.ENSMUSP00000131489	0	0	0	0	0.89	0.971	0.8	0.467	0.999
Rpl14	Rpl10	10090.ENSMUSP00000131489	10090.ENSMUSP00000008826	0.074	0	0	0	0.766	0.904	0	0.334	0.984
Rpl14	Rpsa	10090.ENSMUSP00000131489	10090.ENSMUSP00000035105	0	0	0	0	0.811	0.914	0	0.616	0.993
Rpl14	Rpl10a	10090.ENSMUSP00000131489	10090.ENSMUSP00000048469	0	0	0	0	0.89	0.971	0.8	0.467	0.999
Rpl14	Rps8	10090.ENSMUSP00000131489	10090.ENSMUSP00000099757	0	0	0	0	0.922	0.972	0	0.788	0.999
Rpl14	Rps27a	10090.ENSMUSP00000131489	10090.ENSMUSP00000099909	0	0	0	0	0.88	0.97	0	0.21	0.997
Rps27a	Rpl10	10090.ENSMUSP00000099909	10090.ENSMUSP00000008826	0	0	0	0	0.827	0.757	0	0.196	0.963
Rps27a	Psmb1	10090.ENSMUSP00000099909	10090.ENSMUSP00000014913	0	0	0	0	0.183	0.782	0.9	0.088	0.981
Rps27a	Psmd3	10090.ENSMUSP00000099909	10090.ENSMUSP00000017365	0	0	0	0	0.083	0.782	0.9	0.103	0.979
Rps27a	Psmd6	10090.ENSMUSP00000099909	10090.ENSMUSP00000022256	0	0	0	0	0.085	0.532	0.9	0.105	0.956
Rps27a	Psmb5	10090.ENSMUSP00000099909	10090.ENSMUSP00000022803	0	0	0	0	0.098	0.699	0.9	0.05	0.97
Rps27a	Tedc2	10090.ENSMUSP00000099909	10090.ENSMUSP00000024930	0	0	0	0	0	0.433	0	0	0.433
Rps27a	Psmb7	10090.ENSMUSP00000099909	10090.ENSMUSP00000028083	0	0	0	0	0.134	0.699	0.9	0.05	0.971
Rps27a	Rpsa	10090.ENSMUSP00000099909	10090.ENSMUSP00000035105	0	0	0	0	0.811	0.915	0.8	0.209	0.997
Rps27a	Rpl10a	10090.ENSMUSP00000099909	10090.ENSMUSP00000048469	0	0	0	0	0.927	0.923	0	0.132	0.994
Rps27a	Nrd1	10090.ENSMUSP00000099909	10090.ENSMUSP00000068328	0	0	0	0	0.061	0.534	0	0.082	0.563
Rps27a	Pgk1	10090.ENSMUSP00000099909	10090.ENSMUSP00000080302	0	0	0	0	0.137	0.682	0	0.091	0.729
Rps27a	Psmb3	10090.ENSMUSP00000099909	10090.ENSMUSP00000099436	0	0	0	0	0.124	0.713	0.9	0.05	0.972
Rps27a	Rps8	10090.ENSMUSP00000099909	10090.ENSMUSP00000099757	0	0	0	0	0.928	0.971	0.8	0.285	0.999
Rps27a	Ap2a1	10090.ENSMUSP00000099909	10090.ENSMUSP00000127842	0	0	0	0	0.061	0.088	0.6	0.051	0.631
Rps27a	Rpl14	10090.ENSMUSP00000099909	10090.ENSMUSP00000131489	0	0	0	0	0.88	0.97	0	0.21	0.997
Rps8	Rpl10	10090.ENSMUSP00000099757	10090.ENSMUSP00000008826	0	0	0	0	0.896	0.901	0	0.363	0.992
Rps8	Rpsa	10090.ENSMUSP00000099757	10090.ENSMUSP00000035105	0	0	0	0	0.832	0.912	0.8	0.614	0.998
Rps8	Rpl10a	10090.ENSMUSP00000099757	10090.ENSMUSP00000048469	0	0	0	0	0.981	0.937	0	0.502	0.999
Rps8	Npm1	10090.ENSMUSP00000099757	10090.ENSMUSP00000075067	0	0	0	0	0.349	0.058	0	0.133	0.422
Rps8	Rps27a	10090.ENSMUSP00000099757	10090.ENSMUSP00000099909	0	0	0	0	0.928	0.971	0.8	0.285	0.999
Rps8	Rpl14	10090.ENSMUSP00000099757	10090.ENSMUSP00000131489	0	0	0	0	0.922	0.972	0	0.788	0.999
Rpsa	Rpl10	10090.ENSMUSP00000035105	10090.ENSMUSP00000008826	0.077	0	0	0	0.628	0.633	0	0.235	0.89
Rpsa	Psmb1	10090.ENSMUSP00000035105	10090.ENSMUSP00000014913	0	0	0.214	0	0.19	0.05	0	0.174	0.433
Rpsa	Hsp90b1	10090.ENSMUSP00000035105	10090.ENSMUSP00000020238	0	0	0	0	0.135	0.193	0	0.418	0.558
Rpsa	Pebp1	10090.ENSMUSP00000035105	10090.ENSMUSP00000048425	0	0	0	0	0.122	0.325	0	0.178	0.47
Rpsa	Apex1	10090.ENSMUSP00000035105	10090.ENSMUSP00000042602	0	0	0	0	0.089	0.355	0	0.197	0.488
Rpsa	Rpl10a	10090.ENSMUSP00000035105	10090.ENSMUSP00000048469	0	0	0	0	0.807	0.768	0	0.435	0.972
Rpsa	Rpl14	10090.ENSMUSP00000035105	10090.ENSMUSP00000131489	0	0	0	0	0.811	0.914	0	0.616	0.993
Rpsa	Rps27a	10090.ENSMUSP00000035105	10090.ENSMUSP00000099909	0	0	0	0	0.811	0.915	0.8	0.209	0.997
Rpsa	Rps8	10090.ENSMUSP00000035105	10090.ENSMUSP00000099757	0	0	0	0	0.832	0.912	0.8	0.614	0.998
S100a6	Tpm1	10090.ENSMUSP00000001051	10090.ENSMUSP00000109337	0	0	0	0	0.083	0	0	0.404	0.43
S100a6	Anxa5	10090.ENSMUSP00000001051	10090.ENSMUSP00000029266	0	0	0	0	0.413	0.056	0	0.203	0.52
Scrn1	Sptan1	10090.ENSMUSP00000019268	10090.ENSMUSP00000097797	0	0	0	0	0.078	0	0	0.421	0.443
Serpinc1	Itih2	10090.ENSMUSP00000068971	10090.ENSMUSP00000046530	0	0	0	0	0.837	0	0	0.381	0.894
Serpinc1	Fn1	10090.ENSMUSP00000068971	10090.ENSMUSP00000054499	0	0	0	0	0	0.054	0	0.49	0.497
Serpinh1	Sparc	10090.ENSMUSP00000126390	10090.ENSMUSP00000018737	0	0	0	0	0.669	0	0	0.433	0.804
Serpinh1	Hsp90b1	10090.ENSMUSP00000126390	10090.ENSMUSP00000020238	0	0	0	0	0.084	0.043	0	0.603	0.622
Serpinh1	Bmp1	10090.ENSMUSP00000126390	10090.ENSMUSP00000022693	0	0	0	0	0.135	0.044	0	0.538	0.585
Serpinh1	P4hb	10090.ENSMUSP00000126390	10090.ENSMUSP00000026122	0	0	0	0	0.098	0.13	0	0.609	0.667
Serpinh1	Pdia3	10090.ENSMUSP00000126390	10090.ENSMUSP00000028683	0	0	0	0	0.09	0.083	0	0.371	0.429
Serpinh1	Fn1	10090.ENSMUSP00000126390	10090.ENSMUSP00000054499	0	0	0	0	0.22	0.054	0	0.538	0.629
Serpinh1	Col5a2	10090.ENSMUSP00000126390	10090.ENSMUSP00000083620	0	0	0	0	0.443	0.622	0.6	0.404	0.943
Serpinh1	Hspg2	10090.ENSMUSP00000126390	10090.ENSMUSP00000131316	0	0	0	0	0.416	0.047	0	0.085	0.446
Sgsh	Ctsd	10090.ENSMUSP00000005173	10090.ENSMUSP00000121203	0	0	0	0	0.065	0	0	0.481	0.494
Siae	Dpp7	10090.ENSMUSP00000002007	10090.ENSMUSP00000028332	0	0.005	0	0	0	0.698	0	0.464	0.831
Sparc	Cfl1	10090.ENSMUSP00000018737	10090.ENSMUSP00000112259	0	0	0	0	0.066	0	0	0.385	0.401
Sparc	Bmp1	10090.ENSMUSP00000018737	10090.ENSMUSP00000022693	0	0	0	0	0.132	0	0	0.371	0.431
Sparc	P4hb	10090.ENSMUSP00000018737	10090.ENSMUSP00000026122	0	0	0	0	0.061	0.401	0	0.088	0.442
Sparc	Agrn	10090.ENSMUSP00000018737	10090.ENSMUSP00000137931	0	0	0	0	0.144	0.057	0	0.373	0.45
Sparc	Pdia3	10090.ENSMUSP00000018737	10090.ENSMUSP00000028683	0	0	0	0	0.066	0.401	0	0.123	0.467
Sparc	Ogn	10090.ENSMUSP00000018737	10090.ENSMUSP00000021822	0	0	0	0	0.167	0	0	0.398	0.477
Sparc	Hspg2	10090.ENSMUSP00000018737	10090.ENSMUSP00000131316	0	0	0	0	0.425	0.087	0	0.393	0.653
Sparc	Serpinh1	10090.ENSMUSP00000018737	10090.ENSMUSP00000126390	0	0	0	0	0.669	0	0	0.433	0.804
Sparc	Fn1	10090.ENSMUSP00000018737	10090.ENSMUSP00000054499	0	0	0	0	0.23	0.087	0	0.745	0.805
Sparc	Col5a2	10090.ENSMUSP00000018737	10090.ENSMUSP00000083620	0	0	0	0	0.644	0.248	0	0.352	0.811
Sparcl1	App	10090.ENSMUSP00000031249	10090.ENSMUSP00000005406	0	0	0	0	0.197	0.489	0	0.107	0.601
Sparcl1	Bmp1	10090.ENSMUSP00000031249	10090.ENSMUSP00000022693	0	0	0	0	0.077	0	0	0.554	0.571
Sptan1	Scrn1	10090.ENSMUSP00000097797	10090.ENSMUSP00000019268	0	0	0	0	0.078	0	0	0.421	0.443
Sptan1	Calm3	10090.ENSMUSP00000097797	10090.ENSMUSP00000019514	0	0	0	0.762	0.069	0.544	0	0.146	0.568
Sptan1	Actn1	10090.ENSMUSP00000097797	10090.ENSMUSP00000021554	0	0	0	0.69	0.063	0.21	0.629	0.327	0.729
Sptan1	Tedc2	10090.ENSMUSP00000097797	10090.ENSMUSP00000024930	0	0	0	0	0	0.433	0	0	0.433
Sptan1	Add1	10090.ENSMUSP00000097797	10090.ENSMUSP00000109979	0	0	0	0	0.111	0.164	0	0.575	0.657
Tedc2	Rps27a	10090.ENSMUSP00000024930	10090.ENSMUSP00000099909	0	0	0	0	0	0.433	0	0	0.433
Tedc2	Hspd1	10090.ENSMUSP00000024930	10090.ENSMUSP00000027123	0	0	0	0	0	0.433	0	0	0.433
Tedc2	Sptan1	10090.ENSMUSP00000024930	10090.ENSMUSP00000097797	0	0	0	0	0	0.433	0	0	0.433
Tedc2	Tubb2a	10090.ENSMUSP00000024930	10090.ENSMUSP00000060246	0	0	0	0	0	0.461	0	0	0.461
Tpm1	S100a6	10090.ENSMUSP00000109337	10090.ENSMUSP00000001051	0	0	0	0	0.083	0	0	0.404	0.43
Tpm1	Ckb	10090.ENSMUSP00000109337	10090.ENSMUSP00000001304	0	0	0	0	0.103	0.403	0	0.191	0.529
Tpm1	Tpm4	10090.ENSMUSP00000109337	10090.ENSMUSP00000003575	0	0	0	0.967	0.105	0.699	0.9	0.706	0.971
Tpm1	Ckm	10090.ENSMUSP00000109337	10090.ENSMUSP00000003643	0	0	0	0	0.418	0.213	0	0.227	0.615
Tpm1	Actn1	10090.ENSMUSP00000109337	10090.ENSMUSP00000021554	0	0	0	0	0.295	0.402	0	0.583	0.809
Tpm1	Cfl1	10090.ENSMUSP00000109337	10090.ENSMUSP00000112259	0	0	0	0	0.065	0.089	0	0.478	0.517
Tpm4	Npm1	10090.ENSMUSP00000003575	10090.ENSMUSP00000075067	0	0	0	0	0.115	0	0	0.4	0.446
Tpm4	Cfl1	10090.ENSMUSP00000003575	10090.ENSMUSP00000112259	0	0	0	0	0.092	0.089	0	0.498	0.548
Tpm4	Actn1	10090.ENSMUSP00000003575	10090.ENSMUSP00000021554	0	0	0	0	0.282	0.351	0	0.503	0.748
Tpm4	Tpm1	10090.ENSMUSP00000003575	10090.ENSMUSP00000109337	0	0	0	0.967	0.105	0.699	0.9	0.706	0.971
Try10	App	10090.ENSMUSP00000071976	10090.ENSMUSP00000005406	0	0	0	0	0	0.468	0.13	0.121	0.557
Try5	App	10090.ENSMUSP00000064498	10090.ENSMUSP00000005406	0	0	0	0	0	0.468	0.13	0.125	0.559
Tubb2a	Tedc2	10090.ENSMUSP00000060246	10090.ENSMUSP00000024930	0	0	0	0	0	0.461	0	0	0.461
